# Supplementary material for: An Auxiliary Approach for the Stereoselective Synthesis of Topologically Chiral Catenanes
Source: Chem. 2019 Jun 13;5(6):1512–20. doi: 10.1016/j.chempr.2019.03.008 (PMC6588264; doi:10.1016/j.chempr.2019.03.008)
Supplement: Data S1. CIF for Catenane (R,Smt)-3b [file mmc2.zip]

Archive with 1 entries (1 files):
- chempr_684_mmc2.cif
