# Supplementary material for: An Auxiliary Approach for the Stereoselective Synthesis of Topologically Chiral Catenanes
Source: Chem. 2019 Jun 13;5(6):1512–20. doi: 10.1016/j.chempr.2019.03.008 (PMC6588264; doi:10.1016/j.chempr.2019.03.008)
Supplement: Data S1. CIF for Catenane (R,Smt)-3b [file mmc2.zip › chempr_684_mmc2.cif]

data_jl2017_10_01majork_gjtz
_audit_creation_date               2019-02-20
_audit_creation_method
;
Olex2 1.2
(compiled 2018.05.29 svn.r3508 for OlexSys, GUI svn.r5506)
;
_shelx_SHELXL_version_number       '2018/3'
_audit_contact_author_address      ?
_audit_contact_author_email        ?
_audit_contact_author_name         ''
_audit_contact_author_phone        ?
_publ_contact_author_id_orcid      ?
_publ_section_references
;
Dolomanov, O.V., Bourhis, L.J., Gildea, R.J, Howard, J.A.K. & Puschmann, H.
 (2009), J. Appl. Cryst. 42, 339-341.

Sheldrick, G.M. (2015). Acta Cryst. A71, 3-8.

Sheldrick, G.M. (2015). Acta Cryst. C71, 3-8.
;
_chemical_name_common              ?
_chemical_name_systematic          ?
_chemical_formula_moiety           'C31 H32 N2 O2, 1(C41 H48 N4 O3)'
_chemical_formula_sum              'C72 H80 N6 O5'
_chemical_formula_weight           1109.42
_chemical_melting_point            ?
_chemical_oxdiff_formula           'C72 H82 N6 O5'
loop_
  _atom_type_symbol
  _atom_type_description
  _atom_type_scat_dispersion_real
  _atom_type_scat_dispersion_imag
  _atom_type_scat_source
 'C' 'C' 0.0033 0.0016 'International Tables Vol C Tables 4.2.6.8 and 6.1.1.4'
 'H' 'H' 0.0000 0.0000 'International Tables Vol C Tables 4.2.6.8 and 6.1.1.4'
 'N' 'N' 0.0061 0.0033 'International Tables Vol C Tables 4.2.6.8 and 6.1.1.4'
 'O' 'O' 0.0106 0.0060 'International Tables Vol C Tables 4.2.6.8 and 6.1.1.4'

_shelx_space_group_comment
;
The symmetry employed for this shelxl refinement is uniquely defined
by the following loop, which should always be used as a source of
symmetry information in preference to the above space-group names.
They are only intended as comments.
;
_space_group_crystal_system        'monoclinic'
_space_group_IT_number             14
_space_group_name_H-M_alt          'P 1 21/n 1'
_space_group_name_Hall             '-P 2yn'
loop_
  _space_group_symop_operation_xyz
 'x, y, z'
 '-x+1/2, y+1/2, -z+1/2'
 '-x, -y, -z'
 'x-1/2, -y-1/2, z-1/2'

_cell_length_a                     26.2879(9)
_cell_length_b                     16.1275(5)
_cell_length_c                     29.7838(11)
_cell_angle_alpha                  90
_cell_angle_beta                   106.741(4)
_cell_angle_gamma                  90
_cell_volume                       12091.9(8)
_cell_formula_units_Z              8
_cell_measurement_reflns_used      29948
_cell_measurement_temperature      100(2)
_cell_measurement_theta_max        31.0320
_cell_measurement_theta_min        2.3250
_shelx_estimated_absorpt_T_max     0.994
_shelx_estimated_absorpt_T_min     0.993
_exptl_absorpt_coefficient_mu      0.077
_exptl_absorpt_correction_T_max    1.00000
_exptl_absorpt_correction_T_min    0.78736
_exptl_absorpt_correction_type     multi-scan
_exptl_absorpt_process_details
;
CrysAlisPro 1.171.40.39a (Rigaku Oxford Diffraction, 2019)
Empirical absorption correction using spherical harmonics,
 implemented in SCALE3 ABSPACK scaling algorithm.
;
_exptl_absorpt_special_details     ?
_exptl_crystal_colour              colourless
_exptl_crystal_colour_primary      colourless
_exptl_crystal_density_diffrn      1.219
_exptl_crystal_density_meas        ?
_exptl_crystal_density_method      ?
_exptl_crystal_description         block
_exptl_crystal_F_000               4752
_exptl_crystal_size_max            0.095
_exptl_crystal_size_mid            0.09
_exptl_crystal_size_min            0.08
_exptl_transmission_factor_max     ?
_exptl_transmission_factor_min     ?
_diffrn_reflns_av_R_equivalents    0.1956
_diffrn_reflns_av_unetI/netI       0.1186
_diffrn_reflns_Laue_measured_fraction_full  0.999
_diffrn_reflns_Laue_measured_fraction_max  0.999
_diffrn_reflns_limit_h_max         29
_diffrn_reflns_limit_h_min         -29
_diffrn_reflns_limit_k_max         17
_diffrn_reflns_limit_k_min         -17
_diffrn_reflns_limit_l_max         33
_diffrn_reflns_limit_l_min         -33
_diffrn_reflns_number              162388
_diffrn_reflns_point_group_measured_fraction_full  0.999
_diffrn_reflns_point_group_measured_fraction_max  0.999
_diffrn_reflns_theta_full          23.256
_diffrn_reflns_theta_max           23.256
_diffrn_reflns_theta_min           2.060
_diffrn_ambient_temperature        100(2)
_diffrn_detector                   'CCD area detector'
_diffrn_detector_area_resol_mean   28.5714
_diffrn_detector_type              'Rigaku HG Saturn724+ (2x2 bin mode)'
_diffrn_measured_fraction_theta_full  0.999
_diffrn_measured_fraction_theta_max  0.999
_diffrn_measurement_details
;
List of Runs (angles in degrees, time in seconds):

  # Type    Start    End  Width  t~exp~   \w     \q     \k     \f   Frames
--------------------------------------------------------------------------
  1  \w   -112.00  68.00   1.00   10.00    --  -22.00   0.00 -30.00  180
  2  \w    -35.00  38.00   1.00   10.00    --  -22.00  18.00-180.00   73
  3  \w   -112.00  39.00   1.00   10.00    --  -22.00   0.00 150.00  151
  4  \w    -87.00 -34.00   1.00   10.00    --  -22.00 -54.00 -30.00   53
  5  \w    -28.00  68.00   1.00   10.00    --  -22.00  72.00 -60.00   96
  6  \w    -69.00 -56.00   1.00   10.00    --  -22.00 -72.00-180.00   13
  7  \w   -112.00  68.00   1.00   10.00    --  -22.00   0.00 -60.00  180
  8  \w    -25.00  68.00   1.00   10.00    --  -22.00  72.00 -30.00   93
  9  \w     22.00  36.00   1.00   10.00    --  -22.00   0.00 120.00   14
;
_diffrn_measurement_device         'four-circle \k goniometer'
_diffrn_measurement_device_type    Kat
_diffrn_measurement_method         'profile data from \w-scans'
_diffrn_measurement_specimen_support  'MiTeGen MicroLoop'
_diffrn_orient_matrix_type        
 'CrysAlisPro convention (1999,Acta A55,543-557)'
_diffrn_orient_matrix_UB_11        0.0009943000
_diffrn_orient_matrix_UB_12        0.0227400000
_diffrn_orient_matrix_UB_13        -0.0200828000
_diffrn_orient_matrix_UB_21        -0.0239632000
_diffrn_orient_matrix_UB_22        -0.0189943000
_diffrn_orient_matrix_UB_23        -0.0131511000
_diffrn_orient_matrix_UB_31        -0.0147295000
_diffrn_orient_matrix_UB_32        0.0324417000
_diffrn_orient_matrix_UB_33        0.0063948000
_diffrn_radiation_collimation      0.2
_diffrn_radiation_monochromator    'Confocal mirrors, HF Varimax'
_diffrn_radiation_probe            x-ray
_diffrn_radiation_type             MoK\a
_diffrn_radiation_wavelength       0.71073
_diffrn_source                     'Rotating Anode'
_diffrn_source_current             55.0
_diffrn_source_power               2.475
_diffrn_source_target              Mo
_diffrn_source_type                'Rigaku FRE+'
_diffrn_source_voltage             45.0
_diffrn_special_details           
 'The structure is based on low resolution, really weak and inconsistent (high Rint) data'
_reflns_Friedel_coverage           0.000
_reflns_Friedel_fraction_full      .
_reflns_Friedel_fraction_max       .
_reflns_number_gt                  9637
_reflns_number_total               17351
_reflns_odcompleteness_completeness  99.91
_reflns_odcompleteness_iscentric   1
_reflns_odcompleteness_theta       23.21
_reflns_special_details
;
 Reflections were merged by SHELXL according to the crystal
 class for the calculation of statistics and refinement.
 
 _reflns_Friedel_fraction is defined as the number of unique
 Friedel pairs measured divided by the number that would be
 possible theoretically, ignoring centric projections and
 systematic absences.
;
_reflns_threshold_expression       'I > 2\s(I)'
_computing_cell_refinement         'CrysAlisPro 1.171.40.39a (Rigaku OD, 2019)'
_computing_data_collection         'CrysAlisPro 1.171.40.39a (Rigaku OD, 2019)'
_computing_data_reduction          'CrysAlisPro 1.171.40.39a (Rigaku OD, 2019)'
_computing_molecular_graphics      'Olex2 (Dolomanov et al., 2009)'
_computing_publication_material    'Olex2 (Dolomanov et al., 2009)'
_computing_structure_refinement    'ShelXL (Sheldrick, 2015)'
_computing_structure_solution      'ShelXT (Sheldrick, 2015)'
_refine_diff_density_max           0.454
_refine_diff_density_min           -0.294
_refine_diff_density_rms           0.051
_refine_ls_extinction_coef         .
_refine_ls_extinction_method       none
_refine_ls_goodness_of_fit_ref     1.017
_refine_ls_hydrogen_treatment      constr
_refine_ls_matrix_type             full
_refine_ls_number_parameters       1617
_refine_ls_number_reflns           17351
_refine_ls_number_restraints       700
_refine_ls_R_factor_all            0.1543
_refine_ls_R_factor_gt             0.0780
_refine_ls_restrained_S_all        1.017
_refine_ls_shift/su_max            0.000
_refine_ls_shift/su_mean           0.000
_refine_ls_structure_factor_coef   Fsqd
_refine_ls_weighting_details      
 'w=1/[\s^2^(Fo^2^)+(0.0543P)^2^+8.0482P] where P=(Fo^2^+2Fc^2^)/3'
_refine_ls_weighting_scheme        calc
_refine_ls_wR_factor_gt            0.1470
_refine_ls_wR_factor_ref           0.1794
_refine_special_details            ?
_olex2_refinement_description
;
1. Fixed Uiso
 At 1.2 times of:
  All C(H) groups, All C(H,H) groups, All C(H,H,H,H) groups
 At 1.5 times of:
  All C(H,H,H) groups, All O(H) groups
2. Restrained distances
 C49-C50 \\sim C49-C50A
 with sigma of 0.02
 C50-C51 \\sim C50A-C51A
 with sigma of 0.02
 C57-C58 \\sim C57A-C58A
 with sigma of 0.02
 C57-C60 \\sim C57A-C60
 with sigma of 0.02
 C58-C59 \\sim C58A-C59A
 with sigma of 0.02
 C49-C51 \\sim C49-C51A
 with sigma of 0.04
 C50-C52 \\sim C50A-C52A
 with sigma of 0.04
 C51-C52 \\sim C51A-C52A
 with sigma of 0.04
 C51-C53 \\sim C51A-C53A
 with sigma of 0.04
 C52-C53 \\sim C52A-C53A
 with sigma of 0.04
 C52-C54 \\sim C52A-C54A
 with sigma of 0.04
 C53-C54 \\sim C53A-C54A
 with sigma of 0.04
 C53-C55 \\sim C53A-C55A
 with sigma of 0.04
 C53-C59 \\sim C53A-C59A
 with sigma of 0.04
 C54-C55 \\sim C54A-C55A
 with sigma of 0.04
 C54-C56 \\sim C54A-C56A
 with sigma of 0.04
 C54-C58 \\sim C54A-C58A
 with sigma of 0.04
 C54-C59 \\sim C54A-C59A
 with sigma of 0.04
 C55-C56 \\sim C55A-C56A
 with sigma of 0.04
 C55-C57 \\sim C55A-C57A
 with sigma of 0.04
 C55-C59 \\sim C55A-C59A
 with sigma of 0.04
 C56-C57 \\sim C56A-C57A
 with sigma of 0.04
 C56-C58 \\sim C56A-C58A
 with sigma of 0.04
 C56-C59 \\sim C56A-C59A
 with sigma of 0.04
 C56-C60 \\sim C56A-C60
 with sigma of 0.04
 C57-C59 \\sim C57A-C59A
 with sigma of 0.04
 C58-C60 \\sim C58A-C60
 with sigma of 0.04
 C149-C150 \\sim C149-C1A
 with sigma of 0.04
 C149-C151 \\sim C149-C1B
 with sigma of 0.04
 C150-C151 \\sim C1A-C1B
 with sigma of 0.04
 C150-C152 \\sim C1A-C1C
 with sigma of 0.04
 C151-C152 \\sim C1B-C1C
 with sigma of 0.04
 C151-C153 \\sim C1B-C153
 with sigma of 0.04
 C152-C153 \\sim C1C-C153
 with sigma of 0.04
3. Uiso/Uaniso restraints and constraints
C54A \\sim C54: within 2A with sigma of 0.001 and sigma for terminal atoms of
0.002
C57 \\sim C57A: within 2A with sigma of 0.001 and sigma for terminal atoms of
0.002
Uanis(C58) \\sim Ueq, Uanis(C50) \\sim Ueq, Uanis(C54) \\sim Ueq, Uanis(C59)
\\sim Ueq, Uanis(C51) \\sim Ueq, Uanis(C55) \\sim Ueq, Uanis(C56) \\sim Ueq,
Uanis(C52) \\sim Ueq, Uanis(C57) \\sim Ueq, Uanis(C53) \\sim Ueq, : with sigma
of 0.01 and sigma for terminal atoms of 0.02
Uanis(C54A) \\sim Ueq, Uanis(C50A) \\sim Ueq, Uanis(C53A) \\sim Ueq,
Uanis(C51A) \\sim Ueq, Uanis(C58A) \\sim Ueq, Uanis(C59A) \\sim Ueq,
Uanis(C55A) \\sim Ueq, Uanis(C52A) \\sim Ueq, Uanis(C56A) \\sim Ueq,
Uanis(C57A) \\sim Ueq, : with sigma of 0.01 and sigma for terminal atoms of 0.02
Uanis(C1C) \\sim Ueq, Uanis(C1B) \\sim Ueq, Uanis(C1A) \\sim Ueq: with sigma of
0.01 and sigma for terminal atoms of 0.02
4. Rigid body (RIGU) restrains
 C50, C51, C52, C53, C54, C55, C56, C57, C58, C59
 with sigma for 1-2 distances of 0.001 and sigma for 1-3 distances of 0.001
 C50A, C51A, C52A, C53A, C54A, C58A, C59A, C55A, C56A, C57A
 with sigma for 1-2 distances of 0.001 and sigma for 1-3 distances of 0.001
 C149, C132, C133, C137, N103, C134, C136, C163, N104, C135, O103, C162, N105,
 C138, C161, C139, N106, C140, C144, C160, C164, C141, C143, C157, C165, C166,
 C142, C156, C158, O104, C167, C171, C145, C155, C159, C168, C170, C146, C154,
 C169, C147, C153, O105, C148, C152, C172, C151, C150
 with sigma for 1-2 distances of 0.001 and sigma for 1-3 distances of 0.001
 H49C, H49D, H60C, H60D, C50A, H50C, H50D, C51A, H51C, H51D, C52A, H52C, H52D,
 C53A, H53C, H53D, C54A, C58A, H58A, C59A, H59A, C55A, H55A, C56A, H56A, C57A,
 C1A, C1B, C1C, C153, C149
 with sigma for 1-2 distances of 0.001 and sigma for 1-3 distances of 0.001
 C153, C1C, C1B, C1A, C149
 with sigma for 1-2 distances of 0.001 and sigma for 1-3 distances of 0.001
5. Others
 Sof(H14K)=Sof(H14L)=Sof(H15I)=Sof(H15J)=Sof(C1A)=Sof(H1AA)=Sof(H1AB)=Sof(C1B)=
 Sof(H1BA)=Sof(H1BB)=Sof(C1C)=Sof(H1CA)=Sof(H1CB)=1-FVAR(1)
 Sof(H14I)=Sof(H14J)=Sof(C150)=Sof(H15A)=Sof(H15B)=Sof(C151)=Sof(H15C)=
 Sof(H15D)=Sof(C152)=Sof(H15E)=Sof(H15F)=Sof(H15G)=Sof(H15H)=FVAR(1)
 Fixed Sof: H49A(0.45) H49B(0.45) H49C(0.55) H49D(0.55) C50(0.45) H50A(0.45)
 H50B(0.45) C51(0.45) H51A(0.45) H51B(0.45) C52(0.45) H52A(0.45) H52B(0.45)
 C53(0.45) H53A(0.45) H53B(0.45) C54(0.45) C55(0.45) H55(0.45) C56(0.45)
 H56(0.45) C57(0.45) C58(0.45) H58(0.45) C59(0.45) H59(0.45) H60A(0.45)
 H60B(0.45) H60C(0.55) H60D(0.55) C50A(0.55) H50C(0.55) H50D(0.55) C51A(0.55)
 H51C(0.55) H51D(0.55) C52A(0.55) H52C(0.55) H52D(0.55) C53A(0.55) H53C(0.55)
 H53D(0.55) C54A(0.55) C58A(0.55) H58A(0.55) C59A(0.55) H59A(0.55) C55A(0.55)
 H55A(0.55) C56A(0.55) H56A(0.55) C57A(0.55)
6.a Ternary CH refined with riding coordinates:
 C64(H64), C164(H164)
6.b Secondary CH2 refined with riding coordinates:
 C12(H12A,H12B), C13(H13C,H13D), C14(H14M,H14N), C15(H15K,H15L), C16(H16G,
 H16H), C17(H17D,H17E), C24(H24A,H24B), C25(H25A,H25B), C26(H26A,H26B),
 C38(H38A,H38B), C45(H45A,H45B), C46(H46A,H46B), C47(H47A,H47B), C48(H48A,H48B),
  C49(H49A,H49B), C49(H49C,H49D), C50(H50A,H50B), C51(H51A,H51B), C52(H52A,
 H52B), C53(H53A,H53B), C60(H60A,H60B), C60(H60C,H60D), C61(H61A,H61B),
 C65(H65A,H65B), C112(H11A,H11B), C113(H11C,H11D), C114(H11E,H11F), C115(H11G,
 H11H), C116(H11I,H11J), C117(H11K,H11L), C124(H12C,H12D), C125(H12E,H12F),
 C126(H12G,H12H), C138(H13A,H13B), C145(H14A,H14B), C146(H14C,H14D), C147(H14E,
 H14F), C148(H14G,H14H), C149(H14I,H14J), C149(H14K,H14L), C150(H15A,H15B),
 C151(H15C,H15D), C152(H15E,H15F), C153(H15G,H15H), C153(H15I,H15J), C160(H16A,
 H16B), C161(H16C,H16D), C165(H16E,H16F), C50A(H50C,H50D), C51A(H51C,H51D),
 C52A(H52C,H52D), C53A(H53C,H53D), C1A(H1AA,H1AB), C1B(H1BA,H1BB), C1C(H1CA,
 H1CB)
6.c Aromatic/amide H refined with riding coordinates:
 C2(H2), C3(H3), C4(H4A), C7(H7), C8(H8), C10(H10), C11(H11), C19(H19),
 C20(H20), C22(H22), C23(H23), C28(H28), C29(H29), C30(H30), C33(H33), C34(H34),
  C35(H35), C37(H37), C40(H40), C41(H41), C43(H43), C44(H44), C55(H55),
 C56(H56), C58(H58), C59(H59), C63(H63), C67(H67), C68(H68), C70(H70), C71(H71),
  C102(H102), C103(H103), C104(H10A), C107(H107), C108(H108), C110(H110),
 C111(H111), C119(H119), C120(H120), C122(H122), C123(H123), C128(H128),
 C129(H129), C130(H130), C133(H133), C134(H134), C135(H135), C137(H137),
 C140(H140), C141(H141), C143(H143), C144(H144), C155(H155), C156(H156),
 C158(H158), C159(H159), C163(H163), C167(H167), C168(H168), C170(H170),
 C171(H171), C58A(H58A), C59A(H59A), C55A(H55A), C56A(H56A)
6.d Idealised Me refined as rotating group:
 C72(H72A,H72B,H72C), C172(H17A,H17B,H17C)
6.e Idealised tetrahedral OH refined as rotating group:
 O4(H4), O104(H104)
;
_atom_sites_solution_hydrogens     geom
_atom_sites_solution_primary       dual
_atom_sites_solution_secondary     ?
loop_
  _atom_site_label
  _atom_site_type_symbol
  _atom_site_fract_x
  _atom_site_fract_y
  _atom_site_fract_z
  _atom_site_U_iso_or_equiv
  _atom_site_adp_type
  _atom_site_occupancy
  _atom_site_site_symmetry_order
  _atom_site_calc_flag
  _atom_site_refinement_flags_posn
  _atom_site_refinement_flags_adp
  _atom_site_refinement_flags_occupancy
  _atom_site_disorder_assembly
  _atom_site_disorder_group
 C1 C 0.49628(16) 0.3494(3) 0.31050(15) 0.0258(10) Uani 1 1 d . . . . .
 C2 C 0.50434(17) 0.3499(3) 0.35860(15) 0.0310(11) Uani 1 1 d . . . . .
 H2 H 0.532021 0.317949 0.378716 0.037 Uiso 1 1 calc R . . . .
 C3 C 0.47142(17) 0.3976(3) 0.37664(15) 0.0343(12) Uani 1 1 d . . . . .
 H3 H 0.476194 0.398983 0.409486 0.041 Uiso 1 1 calc R . . . .
 C4 C 0.43141(16) 0.4433(3) 0.34664(14) 0.0283(11) Uani 1 1 d . . . . .
 H4A H 0.408812 0.477294 0.358621 0.034 Uiso 1 1 calc R . . . .
 C5 C 0.42470(16) 0.4390(2) 0.29880(15) 0.0248(10) Uani 1 1 d . . . . .
 C6 C 0.38223(16) 0.4835(2) 0.26349(14) 0.0236(10) Uani 1 1 d . . . . .
 C7 C 0.33566(16) 0.5107(2) 0.27216(15) 0.0274(11) Uani 1 1 d . . . . .
 H7 H 0.331220 0.502562 0.302397 0.033 Uiso 1 1 calc R . . . .
 C8 C 0.29587(16) 0.5490(2) 0.23803(15) 0.0287(11) Uani 1 1 d . . . . .
 H8 H 0.264579 0.567206 0.244923 0.034 Uiso 1 1 calc R . . . .
 C9 C 0.30151(16) 0.5609(2) 0.19363(15) 0.0259(10) Uani 1 1 d . . . . .
 C10 C 0.34761(16) 0.5352(2) 0.18414(15) 0.0283(11) Uani 1 1 d . . . . .
 H10 H 0.352036 0.543725 0.153929 0.034 Uiso 1 1 calc R . . . .
 C11 C 0.38722(16) 0.4971(2) 0.21897(14) 0.0246(10) Uani 1 1 d . . . . .
 H11 H 0.418735 0.479717 0.212182 0.030 Uiso 1 1 calc R . . . .
 C12 C 0.24841(16) 0.5748(3) 0.11346(14) 0.0313(11) Uani 1 1 d . . . . .
 H12A H 0.281897 0.565745 0.105249 0.038 Uiso 1 1 calc R . . . .
 H12B H 0.228010 0.618502 0.092578 0.038 Uiso 1 1 calc R . . . .
 C13 C 0.21657(17) 0.4955(3) 0.10566(15) 0.0310(11) Uani 1 1 d . . . . .
 H13C H 0.180311 0.507657 0.107508 0.037 Uiso 1 1 calc R . . . .
 H13D H 0.233190 0.456029 0.131120 0.037 Uiso 1 1 calc R . . . .
 C14 C 0.21252(17) 0.4544(3) 0.05849(15) 0.0346(12) Uani 1 1 d . . . . .
 H14M H 0.195137 0.493218 0.032922 0.042 Uiso 1 1 calc R . . . .
 H14N H 0.248735 0.443002 0.056303 0.042 Uiso 1 1 calc R . . . .
 C15 C 0.18138(17) 0.3743(3) 0.05184(16) 0.0402(13) Uani 1 1 d . . . . .
 H15K H 0.143331 0.387351 0.046675 0.048 Uiso 1 1 calc R . . . .
 H15L H 0.193381 0.341130 0.080968 0.048 Uiso 1 1 calc R . . . .
 C16 C 0.18721(18) 0.3216(3) 0.01058(16) 0.0455(14) Uani 1 1 d . . . . .
 H16G H 0.159730 0.277728 0.003788 0.055 Uiso 1 1 calc R . . . .
 H16H H 0.180697 0.357290 -0.017563 0.055 Uiso 1 1 calc R . . . .
 C17 C 0.24123(19) 0.2816(3) 0.01961(15) 0.0424(13) Uani 1 1 d . . . . .
 H17D H 0.244106 0.253014 -0.008978 0.051 Uiso 1 1 calc R . . . .
 H17E H 0.269530 0.324061 0.028634 0.051 Uiso 1 1 calc R . . . .
 C18 C 0.29536(18) 0.1860(3) 0.07606(16) 0.0341(12) Uani 1 1 d . . . . .
 C19 C 0.33796(18) 0.1917(3) 0.05788(16) 0.0375(12) Uani 1 1 d . . . . .
 H19 H 0.335233 0.223420 0.030398 0.045 Uiso 1 1 calc R . . . .
 C20 C 0.38511(19) 0.1504(3) 0.08032(17) 0.0404(13) Uani 1 1 d . . . . .
 H20 H 0.414186 0.153534 0.067449 0.049 Uiso 1 1 calc R . . . .
 C21 C 0.39056(18) 0.1046(3) 0.12123(16) 0.0348(12) Uani 1 1 d . . . . .
 C22 C 0.34689(18) 0.1009(3) 0.13927(17) 0.0394(12) Uani 1 1 d . . . . .
 H22 H 0.349528 0.070523 0.167193 0.047 Uiso 1 1 calc R . . . .
 C23 C 0.30035(18) 0.1407(3) 0.11689(16) 0.0366(12) Uani 1 1 d . . . . .
 H23 H 0.271057 0.137309 0.129471 0.044 Uiso 1 1 calc R . . . .
 C24 C 0.44127(18) 0.0596(3) 0.14624(17) 0.0457(13) Uani 1 1 d . . . . .
 H24A H 0.463214 0.053486 0.124435 0.055 Uiso 1 1 calc R . . . .
 H24B H 0.432159 0.003233 0.154633 0.055 Uiso 1 1 calc R . . . .
 C25 C 0.47437(17) 0.1035(3) 0.19092(16) 0.0373(12) Uani 1 1 d . . . . .
 H25A H 0.450306 0.123191 0.208831 0.045 Uiso 1 1 calc R . . . .
 H25B H 0.499219 0.062977 0.210749 0.045 Uiso 1 1 calc R . . . .
 C26 C 0.50606(17) 0.1769(3) 0.18109(15) 0.0344(12) Uani 1 1 d . . . . .
 H26A H 0.531774 0.156876 0.164923 0.041 Uiso 1 1 calc R . . . .
 H26B H 0.481570 0.216100 0.159853 0.041 Uiso 1 1 calc R . . . .
 C27 C 0.53548(17) 0.2215(3) 0.22505(15) 0.0300(11) Uani 1 1 d . . . . .
 C28 C 0.59065(17) 0.2165(3) 0.24306(16) 0.0338(12) Uani 1 1 d . . . . .
 H28 H 0.610928 0.187562 0.226349 0.041 Uiso 1 1 calc R . . . .
 C29 C 0.61525(17) 0.2537(3) 0.28497(17) 0.0364(12) Uani 1 1 d . . . . .
 H29 H 0.652744 0.250492 0.297692 0.044 Uiso 1 1 calc R . . . .
 C30 C 0.58514(16) 0.2958(3) 0.30866(15) 0.0305(11) Uani 1 1 d . . . . .
 H30 H 0.601345 0.320800 0.338215 0.037 Uiso 1 1 calc R . . . .
 C31 C 0.53076(16) 0.3008(2) 0.28827(15) 0.0266(11) Uani 1 1 d . . . . .
 C32 C 0.32002(17) 0.2970(2) 0.19955(14) 0.0260(11) Uani 1 1 d . . . . .
 C33 C 0.35199(18) 0.2687(2) 0.24213(15) 0.0327(11) Uani 1 1 d . . . . .
 H33 H 0.389536 0.267769 0.248488 0.039 Uiso 1 1 calc R . . . .
 C34 C 0.32805(19) 0.2415(3) 0.27555(15) 0.0351(12) Uani 1 1 d . . . . .
 H34 H 0.349686 0.222270 0.305016 0.042 Uiso 1 1 calc R . . . .
 C35 C 0.27407(18) 0.2419(3) 0.26685(15) 0.0333(12) Uani 1 1 d . . . . .
 H35 H 0.258246 0.223774 0.290068 0.040 Uiso 1 1 calc R . . . .
 C36 C 0.24290(17) 0.2692(3) 0.22366(15) 0.0283(11) Uani 1 1 d . . . . .
 C37 C 0.26526(16) 0.2961(2) 0.18953(14) 0.0250(10) Uani 1 1 d . . . . .
 H37 H 0.243438 0.313607 0.159749 0.030 Uiso 1 1 calc R . . . .
 C38 C 0.15226(17) 0.2949(3) 0.17647(15) 0.0341(12) Uani 1 1 d . . . . .
 H38A H 0.168749 0.341100 0.163802 0.041 Uiso 1 1 calc R . . . .
 H38B H 0.120634 0.317088 0.184110 0.041 Uiso 1 1 calc R . . . .
 C39 C 0.13473(17) 0.2296(3) 0.13938(16) 0.0334(12) Uani 1 1 d . . . . .
 C40 C 0.08715(18) 0.2397(3) 0.10446(17) 0.0412(13) Uani 1 1 d . . . . .
 H40 H 0.066018 0.287395 0.104617 0.049 Uiso 1 1 calc R . . . .
 C41 C 0.07003(19) 0.1810(3) 0.06932(17) 0.0456(13) Uani 1 1 d . . . . .
 H41 H 0.037068 0.189103 0.046048 0.055 Uiso 1 1 calc R . . . .
 C42 C 0.09953(18) 0.1111(3) 0.06723(17) 0.0404(13) Uani 1 1 d . . . . .
 C43 C 0.14680(18) 0.1007(3) 0.10219(17) 0.0411(13) Uani 1 1 d . . . . .
 H43 H 0.167981 0.053118 0.101793 0.049 Uiso 1 1 calc R . . . .
 C44 C 0.16391(18) 0.1589(3) 0.13807(16) 0.0375(12) Uani 1 1 d . . . . .
 H44 H 0.196211 0.149762 0.162010 0.045 Uiso 1 1 calc R . . . .
 C45 C 0.0810(2) 0.0495(3) 0.02740(19) 0.0553(15) Uani 1 1 d . . . . .
 H45A H 0.098533 -0.004408 0.037677 0.066 Uiso 1 1 calc R . . . .
 H45B H 0.042253 0.041099 0.021168 0.066 Uiso 1 1 calc R . . . .
 C46 C 0.0919(2) 0.0744(3) -0.01802(18) 0.0602(16) Uani 1 1 d . . . . .
 H46A H 0.070595 0.038466 -0.043503 0.072 Uiso 1 1 calc R . . . .
 H46B H 0.079620 0.132136 -0.025547 0.072 Uiso 1 1 calc R . . . .
 C47 C 0.1495(2) 0.0688(3) -0.01735(18) 0.0551(15) Uani 1 1 d . . . . .
 H47A H 0.160935 0.010200 -0.012662 0.066 Uiso 1 1 calc R . . . .
 H47B H 0.171243 0.100899 0.009745 0.066 Uiso 1 1 calc R . . . .
 C48 C 0.1604(2) 0.1008(3) -0.06160(17) 0.0615(17) Uani 1 1 d . . . . .
 H48A H 0.152640 0.160970 -0.064256 0.074 Uiso 1 1 calc R . . . .
 H48B H 0.135470 0.073353 -0.088929 0.074 Uiso 1 1 calc R . . . .
 C49 C 0.2168(2) 0.0873(3) -0.06425(18) 0.0587(16) Uani 1 1 d D . . . .
 H49A H 0.243265 0.114008 -0.037659 0.070 Uiso 0.45 1 calc R U P A 1
 H49B H 0.225173 0.027576 -0.065030 0.070 Uiso 0.45 1 calc R U P A 1
 H49C H 0.222857 0.026655 -0.062841 0.070 Uiso 0.55 1 calc R U P B 2
 H49D H 0.240871 0.110760 -0.035132 0.070 Uiso 0.55 1 calc R U P B 2
 C50 C 0.2141(5) 0.1295(10) -0.1104(4) 0.051(4) Uani 0.45 1 d D U P C 1
 H50A H 0.201273 0.187176 -0.110262 0.062 Uiso 0.45 1 calc R U P C 1
 H50B H 0.189407 0.099327 -0.136697 0.062 Uiso 0.45 1 calc R U P C 1
 C51 C 0.2705(4) 0.1288(8) -0.1157(5) 0.047(3) Uani 0.45 1 d D U P C 1
 H51A H 0.283180 0.070872 -0.114687 0.057 Uiso 0.45 1 calc R U P C 1
 H51B H 0.269635 0.152377 -0.146617 0.057 Uiso 0.45 1 calc R U P C 1
 C52 C 0.3086(4) 0.1782(7) -0.0776(4) 0.041(3) Uani 0.45 1 d D U P C 1
 H52A H 0.316557 0.146605 -0.047846 0.049 Uiso 0.45 1 calc R U P C 1
 H52B H 0.291414 0.230837 -0.072998 0.049 Uiso 0.45 1 calc R U P C 1
 C53 C 0.3614(5) 0.1980(9) -0.0885(5) 0.060(3) Uani 0.45 1 d D U P C 1
 H53A H 0.382858 0.146736 -0.085148 0.071 Uiso 0.45 1 calc R U P C 1
 H53B H 0.353393 0.216540 -0.121529 0.071 Uiso 0.45 1 calc R U P C 1
 C54 C 0.3942(5) 0.2651(8) -0.0566(6) 0.0435(16) Uani 0.45 1 d D U P C 1
 C55 C 0.4427(4) 0.2390(8) -0.0225(4) 0.062(3) Uani 0.45 1 d D U P C 1
 H55 H 0.455210 0.183553 -0.021542 0.074 Uiso 0.45 1 calc R U P C 1
 C56 C 0.4704(5) 0.2990(7) 0.0090(4) 0.054(3) Uani 0.45 1 d D U P C 1
 H56 H 0.503580 0.283470 0.030104 0.065 Uiso 0.45 1 calc R U P C 1
 C57 C 0.4531(5) 0.3791(9) 0.0118(6) 0.0394(15) Uani 0.45 1 d D U P C 1
 C58 C 0.4055(4) 0.3992(7) -0.0209(4) 0.043(3) Uani 0.45 1 d D U P C 1
 H58 H 0.392185 0.453994 -0.021308 0.051 Uiso 0.45 1 calc R U P C 1
 C59 C 0.3770(4) 0.3426(8) -0.0526(4) 0.042(2) Uani 0.45 1 d D U P C 1
 H59 H 0.343362 0.358866 -0.072677 0.050 Uiso 0.45 1 calc R U P C 1
 C60 C 0.47640(18) 0.4434(3) 0.05049(16) 0.0457(13) Uani 1 1 d D . . . .
 H60A H 0.513704 0.428511 0.066735 0.055 Uiso 0.45 1 calc R U P C 1
 H60B H 0.476500 0.498498 0.035835 0.055 Uiso 0.45 1 calc R U P C 1
 H60C H 0.510788 0.415060 0.064163 0.055 Uiso 0.55 1 calc R U P C 2
 H60D H 0.483482 0.499539 0.040216 0.055 Uiso 0.55 1 calc R U P C 2
 C61 C 0.44418(17) 0.3680(3) 0.10665(15) 0.0331(11) Uani 1 1 d . . . . .
 H61A H 0.477520 0.358955 0.132054 0.040 Uiso 1 1 calc R . . . .
 H61B H 0.441566 0.324234 0.082802 0.040 Uiso 1 1 calc R . . . .
 C62 C 0.39807(16) 0.3604(3) 0.12638(14) 0.0249(10) Uani 1 1 d . . . . .
 C63 C 0.39625(16) 0.3233(2) 0.16681(14) 0.0254(10) Uani 1 1 d . . . . .
 H63 H 0.425053 0.300408 0.190605 0.030 Uiso 1 1 calc R . . . .
 C64 C 0.46366(18) 0.5153(3) 0.12130(16) 0.0388(12) Uani 1 1 d . . . . .
 H64 H 0.443086 0.505041 0.144250 0.047 Uiso 1 1 calc R . . . .
 C65 C 0.44487(19) 0.5984(3) 0.09957(19) 0.0542(15) Uani 1 1 d . . . . .
 H65A H 0.451849 0.641488 0.124292 0.065 Uiso 1 1 calc R . . . .
 H65B H 0.464626 0.613421 0.077026 0.065 Uiso 1 1 calc R . . . .
 C66 C 0.52134(17) 0.5131(3) 0.14983(17) 0.0317(11) Uani 1 1 d . . . . .
 C67 C 0.53510(18) 0.4761(3) 0.19356(16) 0.0349(12) Uani 1 1 d . . . . .
 H67 H 0.507837 0.453451 0.204947 0.042 Uiso 1 1 calc R . . . .
 C68 C 0.58731(18) 0.4710(3) 0.22134(16) 0.0367(12) Uani 1 1 d . . . . .
 H68 H 0.595637 0.445447 0.251330 0.044 Uiso 1 1 calc R . . . .
 C69 C 0.62727(18) 0.5037(3) 0.20468(16) 0.0329(11) Uani 1 1 d . . . . .
 C70 C 0.61417(18) 0.5406(3) 0.16094(16) 0.0372(12) Uani 1 1 d . . . . .
 H70 H 0.641564 0.562697 0.149503 0.045 Uiso 1 1 calc R . . . .
 C71 C 0.56260(18) 0.5461(3) 0.13387(16) 0.0366(12) Uani 1 1 d . . . . .
 H71 H 0.554526 0.572235 0.104073 0.044 Uiso 1 1 calc R . . . .
 C72 C 0.69458(19) 0.4595(3) 0.27282(16) 0.0513(14) Uani 1 1 d . . . . .
 H72A H 0.679577 0.490075 0.294460 0.077 Uiso 1 1 calc GR . . . .
 H72B H 0.733374 0.458107 0.285336 0.077 Uiso 1 1 calc GR . . . .
 H72C H 0.680712 0.402748 0.269250 0.077 Uiso 1 1 calc GR . . . .
 C101 C 0.99836(17) 0.3458(3) 0.32355(15) 0.0274(11) Uani 1 1 d . . . . .
 C102 C 1.00470(18) 0.3487(3) 0.37147(16) 0.0370(12) Uani 1 1 d . . . . .
 H102 H 1.030916 0.315899 0.392629 0.044 Uiso 1 1 calc R . . . .
 C103 C 0.97177(18) 0.4009(3) 0.38777(16) 0.0392(12) Uani 1 1 d . . . . .
 H103 H 0.975600 0.405188 0.420388 0.047 Uiso 1 1 calc R . . . .
 C104 C 0.93356(18) 0.4463(3) 0.35595(16) 0.0347(12) Uani 1 1 d . . . . .
 H10A H 0.910631 0.482108 0.366413 0.042 Uiso 1 1 calc R . . . .
 C105 C 0.92871(17) 0.4393(3) 0.30809(15) 0.0291(11) Uani 1 1 d . . . . .
 C106 C 0.88874(16) 0.4858(2) 0.27149(15) 0.0275(11) Uani 1 1 d . . . . .
 C107 C 0.84078(18) 0.5124(3) 0.27746(17) 0.0382(12) Uani 1 1 d . . . . .
 H107 H 0.832704 0.500973 0.305946 0.046 Uiso 1 1 calc R . . . .
 C108 C 0.80502(18) 0.5552(3) 0.24228(17) 0.0412(13) Uani 1 1 d . . . . .
 H108 H 0.772560 0.573821 0.246819 0.049 Uiso 1 1 calc R . . . .
 C109 C 0.81582(18) 0.5715(3) 0.20034(17) 0.0382(12) Uani 1 1 d . . . . .
 C110 C 0.86291(17) 0.5463(3) 0.19390(15) 0.0322(11) Uani 1 1 d . . . . .
 H110 H 0.870723 0.557763 0.165296 0.039 Uiso 1 1 calc R . . . .
 C111 C 0.89887(16) 0.5042(2) 0.22942(14) 0.0274(11) Uani 1 1 d . . . . .
 H111 H 0.931673 0.487277 0.224942 0.033 Uiso 1 1 calc R . . . .
 C112 C 0.77454(19) 0.6050(3) 0.11989(17) 0.0464(13) Uani 1 1 d . . . . .
 H11A H 0.810273 0.599937 0.115374 0.056 Uiso 1 1 calc R . . . .
 H11B H 0.755879 0.651928 0.100593 0.056 Uiso 1 1 calc R . . . .
 C113 C 0.7437(2) 0.5259(3) 0.10521(18) 0.0571(15) Uani 1 1 d . . . . .
 H11C H 0.758232 0.482840 0.129136 0.069 Uiso 1 1 calc R . . . .
 H11D H 0.706245 0.535635 0.104463 0.069 Uiso 1 1 calc R . . . .
 C114 C 0.7449(2) 0.4940(3) 0.05855(17) 0.0532(15) Uani 1 1 d . . . . .
 H11E H 0.782318 0.484217 0.059447 0.064 Uiso 1 1 calc R . . . .
 H11F H 0.730602 0.537463 0.034757 0.064 Uiso 1 1 calc R . . . .
 C115 C 0.7141(2) 0.4156(3) 0.04313(18) 0.0617(16) Uani 1 1 d . . . . .
 H11G H 0.720801 0.378292 0.070601 0.074 Uiso 1 1 calc R . . . .
 H11H H 0.675823 0.429672 0.033779 0.074 Uiso 1 1 calc R . . . .
 C116 C 0.7251(2) 0.3688(3) 0.00425(18) 0.0652(17) Uani 1 1 d . . . . .
 H11I H 0.724951 0.407863 -0.021420 0.078 Uiso 1 1 calc R . . . .
 H11J H 0.696033 0.328391 -0.008015 0.078 Uiso 1 1 calc R . . . .
 C117 C 0.7778(2) 0.3224(3) 0.01815(18) 0.0613(16) Uani 1 1 d . . . . .
 H11K H 0.786255 0.301608 -0.010164 0.074 Uiso 1 1 calc R . . . .
 H11L H 0.806788 0.359962 0.035175 0.074 Uiso 1 1 calc R . . . .
 C118 C 0.8180(2) 0.2117(3) 0.07009(17) 0.0403(13) Uani 1 1 d . . . . .
 C119 C 0.8653(2) 0.2116(3) 0.05979(16) 0.0424(13) Uani 1 1 d . . . . .
 H119 H 0.869728 0.244388 0.034685 0.051 Uiso 1 1 calc R . . . .
 C120 C 0.90685(19) 0.1633(3) 0.08629(17) 0.0418(13) Uani 1 1 d . . . . .
 H120 H 0.939475 0.163216 0.078548 0.050 Uiso 1 1 calc R . . . .
 C121 C 0.90264(19) 0.1153(3) 0.12344(16) 0.0363(12) Uani 1 1 d . . . . .
 C122 C 0.8538(2) 0.1167(3) 0.13240(17) 0.0443(13) Uani 1 1 d . . . . .
 H122 H 0.849028 0.084627 0.157659 0.053 Uiso 1 1 calc R . . . .
 C123 C 0.81200(19) 0.1629(3) 0.10589(18) 0.0451(13) Uani 1 1 d . . . . .
 H123 H 0.778705 0.161066 0.112413 0.054 Uiso 1 1 calc R . . . .
 C124 C 0.94778(19) 0.0641(3) 0.15340(17) 0.0475(14) Uani 1 1 d . . . . .
 H12C H 0.973426 0.053017 0.135437 0.057 Uiso 1 1 calc R . . . .
 H12D H 0.933563 0.010069 0.159992 0.057 Uiso 1 1 calc R . . . .
 C125 C 0.97738(18) 0.1051(3) 0.20010(16) 0.0413(13) Uani 1 1 d . . . . .
 H12E H 0.950974 0.127957 0.214684 0.050 Uiso 1 1 calc R . . . .
 H12F H 0.998055 0.062160 0.221437 0.050 Uiso 1 1 calc R . . . .
 C126 C 1.01486(17) 0.1743(3) 0.19539(15) 0.0358(12) Uani 1 1 d . . . . .
 H12G H 1.042055 0.151455 0.181731 0.043 Uiso 1 1 calc R . . . .
 H12H H 0.994527 0.216979 0.173634 0.043 Uiso 1 1 calc R . . . .
 C127 C 1.04201(17) 0.2141(2) 0.24179(15) 0.0291(11) Uani 1 1 d . . . . .
 C128 C 1.09585(18) 0.2031(3) 0.26347(17) 0.0357(12) Uani 1 1 d . . . . .
 H128 H 1.117189 0.173030 0.248240 0.043 Uiso 1 1 calc R . . . .
 C129 C 1.11799(18) 0.2364(3) 0.30746(17) 0.0387(12) Uani 1 1 d . . . . .
 H129 H 1.154563 0.228200 0.323227 0.046 Uiso 1 1 calc R . . . .
 C130 C 1.08668(17) 0.2816(3) 0.32819(16) 0.0338(12) Uani 1 1 d . . . . .
 H130 H 1.101068 0.304506 0.358602 0.041 Uiso 1 1 calc R . . . .
 C131 C 1.03358(17) 0.2931(2) 0.30386(15) 0.0275(11) Uani 1 1 d . . . . .
 C132 C 0.83108(17) 0.3018(2) 0.20320(14) 0.0267(9) Uani 1 1 d . U . . .
 C133 C 0.85908(18) 0.2639(2) 0.24429(14) 0.0319(10) Uani 1 1 d . U . . .
 H133 H 0.896591 0.258385 0.252092 0.038 Uiso 1 1 calc R . . . .
 C134 C 0.83133(18) 0.2340(3) 0.27403(16) 0.0397(11) Uani 1 1 d . U . . .
 H134 H 0.850154 0.207719 0.302506 0.048 Uiso 1 1 calc R . . . .
 C135 C 0.77729(18) 0.2417(3) 0.26309(16) 0.0395(11) Uani 1 1 d . U . . .
 H135 H 0.758929 0.222098 0.284184 0.047 Uiso 1 1 calc R . . . .
 C136 C 0.74956(18) 0.2782(3) 0.22122(16) 0.0334(10) Uani 1 1 d . U . . .
 C137 C 0.77611(17) 0.3083(3) 0.19054(15) 0.0317(10) Uani 1 1 d . U . . .
 H137 H 0.757113 0.332663 0.161528 0.038 Uiso 1 1 calc R . . . .
 C138 C 0.66324(19) 0.3175(3) 0.17057(17) 0.0457(11) Uani 1 1 d . U . . .
 H13A H 0.682055 0.366180 0.162793 0.055 Uiso 1 1 calc R . . . .
 H13B H 0.629764 0.337584 0.175707 0.055 Uiso 1 1 calc R . . . .
 C139 C 0.64996(18) 0.2592(3) 0.12961(18) 0.0440(11) Uani 1 1 d . U . . .
 C140 C 0.6244(3) 0.2899(4) 0.0853(2) 0.092(2) Uani 1 1 d . U . . .
 H140 H 0.617603 0.347613 0.081113 0.111 Uiso 1 1 calc R . . . .
 C141 C 0.6088(3) 0.2373(6) 0.0471(2) 0.108(2) Uani 1 1 d . U . . .
 H141 H 0.592943 0.260042 0.016923 0.129 Uiso 1 1 calc R . . . .
 C142 C 0.6160(3) 0.1502(5) 0.0520(3) 0.0941(19) Uani 1 1 d . U . . .
 C143 C 0.6437(2) 0.1237(4) 0.0958(2) 0.0765(17) Uani 1 1 d . U . . .
 H143 H 0.651759 0.066309 0.100112 0.092 Uiso 1 1 calc R . . . .
 C144 C 0.6609(2) 0.1760(3) 0.13425(19) 0.0561(13) Uani 1 1 d . U . . .
 H144 H 0.680226 0.154010 0.163837 0.067 Uiso 1 1 calc R . . . .
 C145 C 0.5960(3) 0.0908(6) 0.0108(3) 0.149(3) Uani 1 1 d . U . . .
 H14A H 0.577082 0.044204 0.020609 0.179 Uiso 1 1 calc R . . . .
 H14B H 0.570146 0.120317 -0.015085 0.179 Uiso 1 1 calc R . . . .
 C146 C 0.6399(3) 0.0565(5) -0.0070(3) 0.120(3) Uani 1 1 d . U . . .
 H14C H 0.666296 0.029917 0.019702 0.144 Uiso 1 1 calc R . . . .
 H14D H 0.624584 0.012386 -0.030018 0.144 Uiso 1 1 calc R . . . .
 C147 C 0.6675(3) 0.1131(4) -0.0285(2) 0.094(2) Uani 1 1 d . U . . .
 H14E H 0.682726 0.157432 -0.005494 0.112 Uiso 1 1 calc R . . . .
 H14F H 0.641175 0.139557 -0.055262 0.112 Uiso 1 1 calc R . . . .
 C148 C 0.7119(2) 0.0784(3) -0.0461(2) 0.0669(15) Uani 1 1 d . U . . .
 H14G H 0.738442 0.051814 -0.019515 0.080 Uiso 1 1 calc R . . . .
 H14H H 0.696905 0.034642 -0.069512 0.080 Uiso 1 1 calc R . . . .
 C149 C 0.7398(2) 0.1405(3) -0.06795(18) 0.0550(13) Uani 1 1 d D U . . .
 H14I H 0.755261 0.184244 -0.044716 0.066 Uiso 0.693(9) 1 calc R . P D 1
 H14J H 0.713627 0.167037 -0.094827 0.066 Uiso 0.693(9) 1 calc R . P D 1
 H14K H 0.719600 0.143197 -0.101568 0.066 Uiso 0.307(9) 1 calc R . P D 2
 H14L H 0.735183 0.194944 -0.054281 0.066 Uiso 0.307(9) 1 calc R . P D 2
 C150 C 0.7852(3) 0.1002(5) -0.0854(3) 0.0481(18) Uani 0.693(9) 1 d D U P D 1
 H15A H 0.809741 0.071139 -0.058511 0.058 Uiso 0.693(9) 1 calc R . P D 1
 H15B H 0.768836 0.057518 -0.109084 0.058 Uiso 0.693(9) 1 calc R . P D 1
 C151 C 0.8187(3) 0.1587(5) -0.1071(2) 0.047(2) Uani 0.693(9) 1 d D U P D 1
 H15C H 0.836964 0.125220 -0.125617 0.056 Uiso 0.693(9) 1 calc R . P D 1
 H15D H 0.794577 0.197759 -0.128771 0.056 Uiso 0.693(9) 1 calc R . P D 1
 C152 C 0.8595(3) 0.2075(4) -0.0707(3) 0.043(2) Uani 0.693(9) 1 d D U P D 1
 H15E H 0.885549 0.168501 -0.050878 0.052 Uiso 0.693(9) 1 calc R . P D 1
 H15F H 0.841588 0.236633 -0.050235 0.052 Uiso 0.693(9) 1 calc R . P D 1
 C153 C 0.89042(19) 0.2735(3) -0.09233(16) 0.0439(11) Uani 1 1 d D U . . .
 H15G H 0.914353 0.245413 -0.107782 0.053 Uiso 0.693(9) 1 calc R . P D 1
 H15H H 0.865105 0.308428 -0.115800 0.053 Uiso 0.693(9) 1 calc R . P D 1
 H15I H 0.860332 0.308912 -0.109534 0.053 Uiso 0.307(9) 1 calc R . P D 2
 H15J H 0.913412 0.267156 -0.113229 0.053 Uiso 0.307(9) 1 calc R . P D 2
 C154 C 0.92175(17) 0.3254(3) -0.05215(15) 0.0313(9) Uani 1 1 d . U . . .
 C155 C 0.97524(17) 0.3135(3) -0.03085(15) 0.0319(10) Uani 1 1 d . U . . .
 H155 H 0.994015 0.273307 -0.043195 0.038 Uiso 1 1 calc R . . . .
 C156 C 1.00234(17) 0.3594(3) 0.00862(15) 0.0315(10) Uani 1 1 d . U . . .
 H156 H 1.039263 0.350434 0.022442 0.038 Uiso 1 1 calc R . . . .
 C157 C 0.97617(16) 0.4179(2) 0.02786(14) 0.0253(9) Uani 1 1 d . U . . .
 C158 C 0.92289(17) 0.4318(3) 0.00530(15) 0.0348(10) Uani 1 1 d . U . . .
 H158 H 0.904279 0.473208 0.016887 0.042 Uiso 1 1 calc R . . . .
 C159 C 0.89638(18) 0.3863(3) -0.03376(15) 0.0358(10) Uani 1 1 d . U . . .
 H159 H 0.859818 0.397089 -0.048381 0.043 Uiso 1 1 calc R . . . .
 C160 C 1.00364(17) 0.4639(3) 0.07229(14) 0.0296(9) Uani 1 1 d . U . . .
 H16A H 1.038232 0.437359 0.087675 0.035 Uiso 1 1 calc R . . . .
 H16B H 1.010392 0.521903 0.064759 0.035 Uiso 1 1 calc R . . . .
 C161 C 0.96369(16) 0.3777(2) 0.11960(14) 0.0279(9) Uani 1 1 d . U . . .
 H16C H 0.995966 0.361672 0.144697 0.033 Uiso 1 1 calc R . . . .
 H16D H 0.959918 0.339260 0.092936 0.033 Uiso 1 1 calc R . . . .
 C162 C 0.91640(16) 0.3697(2) 0.13741(14) 0.0254(9) Uani 1 1 d . U . . .
 C163 C 0.91100(16) 0.3292(2) 0.17565(14) 0.0242(9) Uani 1 1 d . U . . .
 H163 H 0.938123 0.303162 0.199658 0.029 Uiso 1 1 calc R . . . .
 C164 C 0.98557(18) 0.5207(3) 0.14464(15) 0.0347(9) Uani 1 1 d . U . . .
 H164 H 0.961971 0.506316 0.164509 0.042 Uiso 1 1 calc R . . . .
 C165 C 0.9703(2) 0.6077(3) 0.12780(18) 0.0494(12) Uani 1 1 d . U . . .
 H16E H 0.975110 0.644952 0.155140 0.059 Uiso 1 1 calc R . . . .
 H16F H 0.993783 0.627325 0.109350 0.059 Uiso 1 1 calc R . . . .
 C166 C 1.04156(18) 0.5095(3) 0.17633(15) 0.0321(9) Uani 1 1 d . U . . .
 C167 C 1.08631(18) 0.5432(3) 0.16640(16) 0.0392(11) Uani 1 1 d . U . . .
 H167 H 1.081669 0.575554 0.138857 0.047 Uiso 1 1 calc R . . . .
 C168 C 1.13665(19) 0.5306(3) 0.19555(16) 0.0409(11) Uani 1 1 d . U . . .
 H168 H 1.166394 0.553856 0.188050 0.049 Uiso 1 1 calc R . . . .
 C169 C 1.14391(19) 0.4840(3) 0.23580(17) 0.0390(10) Uani 1 1 d . U . . .
 C170 C 1.10081(17) 0.4500(3) 0.24670(16) 0.0371(10) Uani 1 1 d . U . . .
 H170 H 1.105783 0.417639 0.274286 0.044 Uiso 1 1 calc R . . . .
 C171 C 1.05032(18) 0.4634(3) 0.21715(15) 0.0340(10) Uani 1 1 d . U . . .
 H171 H 1.020753 0.440395 0.225044 0.041 Uiso 1 1 calc R . . . .
 C172 C 1.20561(19) 0.4169(3) 0.30027(18) 0.0555(14) Uani 1 1 d . U . . .
 H17A H 1.190433 0.437742 0.324521 0.083 Uiso 1 1 calc GR . . . .
 H17B H 1.244042 0.409697 0.313585 0.083 Uiso 1 1 calc GR . . . .
 H17C H 1.189340 0.363420 0.288653 0.083 Uiso 1 1 calc GR . . . .
 N1 N 0.45733(13) 0.3931(2) 0.28108(11) 0.0241(8) Uani 1 1 d . . . . .
 N2 N 0.50615(13) 0.2641(2) 0.24733(12) 0.0288(9) Uani 1 1 d . . . . .
 N3 N 0.34463(13) 0.32596(19) 0.16584(11) 0.0226(8) Uani 1 1 d . . . . .
 N4 N 0.31518(13) 0.3641(2) 0.12650(12) 0.0268(9) Uani 1 1 d . . . . .
 N5 N 0.34794(14) 0.3850(2) 0.10204(12) 0.0285(9) Uani 1 1 d . . . . .
 N6 N 0.44655(14) 0.4490(2) 0.08520(13) 0.0371(10) Uani 1 1 d . . . . .
 N101 N 0.96164(13) 0.3896(2) 0.29258(12) 0.0282(9) Uani 1 1 d . . . . .
 N102 N 1.01115(13) 0.2599(2) 0.26131(12) 0.0288(9) Uani 1 1 d . . . . .
 N103 N 0.85870(13) 0.33400(19) 0.17226(11) 0.0244(7) Uani 1 1 d . U . . .
 N104 N 0.83235(13) 0.3770(2) 0.13350(12) 0.0288(8) Uani 1 1 d . U . . .
 N105 N 0.86763(13) 0.3986(2) 0.11194(12) 0.0288(8) Uani 1 1 d . U . . .
 N106 N 0.96999(14) 0.4628(2) 0.10427(12) 0.0299(8) Uani 1 1 d . U . . .
 O1 O 0.26059(11) 0.60208(17) 0.16155(10) 0.0334(8) Uani 1 1 d . . . . .
 O2 O 0.24661(12) 0.22296(18) 0.05704(11) 0.0430(8) Uani 1 1 d . . . . .
 O3 O 0.18906(12) 0.26553(18) 0.21836(10) 0.0385(8) Uani 1 1 d . . . . .
 O4 O 0.38914(13) 0.5951(2) 0.07588(15) 0.0668(11) Uani 1 1 d . . . . .
 H4 H 0.380623 0.546362 0.066833 0.100 Uiso 1 1 calc GR . . . .
 O5 O 0.68010(12) 0.49991(19) 0.22813(11) 0.0438(9) Uani 1 1 d . . . . .
 O101 O 0.77911(13) 0.6197(2) 0.16836(12) 0.0522(9) Uani 1 1 d . . . . .
 O102 O 0.77312(14) 0.2565(2) 0.04679(12) 0.0548(10) Uani 1 1 d . . . . .
 O103 O 0.69547(12) 0.28143(19) 0.21315(11) 0.0450(8) Uani 1 1 d . U . . .
 O104 O 0.91658(14) 0.6111(2) 0.09964(13) 0.0573(10) Uani 1 1 d . U . . .
 H104 H 0.907187 0.564130 0.087984 0.086 Uiso 1 1 calc GR . . . .
 O105 O 1.19556(13) 0.4741(2) 0.26286(12) 0.0528(9) Uani 1 1 d . U . . .
 C50A C 0.2361(4) 0.1203(9) -0.1053(4) 0.055(3) Uani 0.55 1 d D U P C 2
 H50C H 0.210530 0.101020 -0.134769 0.066 Uiso 0.55 1 calc R U P C 2
 H50D H 0.233586 0.181545 -0.105013 0.066 Uiso 0.55 1 calc R U P C 2
 C51A C 0.2916(4) 0.0987(7) -0.1080(4) 0.059(3) Uani 0.55 1 d D U P C 2
 H51C H 0.297879 0.038974 -0.100845 0.071 Uiso 0.55 1 calc R U P C 2
 H51D H 0.292444 0.107248 -0.140733 0.071 Uiso 0.55 1 calc R U P C 2
 C52A C 0.3371(4) 0.1474(6) -0.0757(3) 0.051(2) Uani 0.55 1 d D U P C 2
 H52C H 0.368894 0.111386 -0.066949 0.061 Uiso 0.55 1 calc R U P C 2
 H52D H 0.327629 0.160532 -0.046662 0.061 Uiso 0.55 1 calc R U P C 2
 C53A C 0.3520(4) 0.2299(6) -0.0963(4) 0.041(2) Uani 0.55 1 d D U P C 2
 H53C H 0.371335 0.216178 -0.119338 0.049 Uiso 0.55 1 calc R U P C 2
 H53D H 0.318799 0.258741 -0.113397 0.049 Uiso 0.55 1 calc R U P C 2
 C54A C 0.3860(4) 0.2896(7) -0.0601(4) 0.0427(16) Uani 0.55 1 d D U P C 2
 C58A C 0.3885(3) 0.3976(6) -0.0045(3) 0.047(2) Uani 0.55 1 d D U P C 2
 H58A H 0.370063 0.436463 0.009081 0.056 Uiso 0.55 1 calc R U P C 2
 C59A C 0.3600(4) 0.3442(6) -0.0386(3) 0.046(2) Uani 0.55 1 d D U P C 2
 H59A H 0.322275 0.345036 -0.047432 0.055 Uiso 0.55 1 calc R U P C 2
 C55A C 0.4407(3) 0.2870(5) -0.0454(3) 0.0366(18) Uani 0.55 1 d D U P C 2
 H55A H 0.459265 0.249026 -0.059320 0.044 Uiso 0.55 1 calc R U P C 2
 C56A C 0.4689(3) 0.3403(5) -0.0100(3) 0.0324(17) Uani 0.55 1 d D U P C 2
 H56A H 0.506627 0.337954 0.000103 0.039 Uiso 0.55 1 calc R U P C 2
 C57A C 0.4431(4) 0.3955(8) 0.0104(5) 0.0391(15) Uani 0.55 1 d D U P C 2
 C1A C 0.7901(7) 0.1353(12) -0.0663(7) 0.053(4) Uani 0.307(9) 1 d D U P D 2
 H1AA H 0.794635 0.086588 -0.084959 0.064 Uiso 0.307(9) 1 calc R . P D 2
 H1AB H 0.810923 0.124814 -0.033370 0.064 Uiso 0.307(9) 1 calc R . P D 2
 C1B C 0.8129(6) 0.2083(10) -0.0833(7) 0.049(4) Uani 0.307(9) 1 d D U P D 2
 H1BA H 0.816093 0.254177 -0.060574 0.059 Uiso 0.307(9) 1 calc R . P D 2
 H1BB H 0.788221 0.226505 -0.113501 0.059 Uiso 0.307(9) 1 calc R . P D 2
 C1C C 0.8677(7) 0.1923(11) -0.0903(7) 0.050(4) Uani 0.307(9) 1 d D U P D 2
 H1CA H 0.890309 0.159702 -0.063879 0.060 Uiso 0.307(9) 1 calc R . P D 2
 H1CB H 0.864129 0.161449 -0.119832 0.060 Uiso 0.307(9) 1 calc R . P D 2

loop_
  _atom_site_aniso_label
  _atom_site_aniso_U_11
  _atom_site_aniso_U_22
  _atom_site_aniso_U_33
  _atom_site_aniso_U_23
  _atom_site_aniso_U_13
  _atom_site_aniso_U_12
 C1 0.020(2) 0.027(3) 0.029(3) -0.001(2) 0.005(2) -0.006(2)
 C2 0.024(3) 0.030(3) 0.035(3) 0.001(2) 0.002(2) 0.001(2)
 C3 0.038(3) 0.042(3) 0.021(3) 0.001(2) 0.007(2) -0.006(3)
 C4 0.027(3) 0.033(3) 0.023(3) -0.002(2) 0.005(2) -0.002(2)
 C5 0.021(2) 0.022(2) 0.028(3) -0.004(2) 0.002(2) -0.004(2)
 C6 0.023(2) 0.022(2) 0.025(3) -0.007(2) 0.005(2) -0.006(2)
 C7 0.026(3) 0.030(3) 0.028(3) -0.002(2) 0.010(2) -0.004(2)
 C8 0.020(2) 0.031(3) 0.036(3) 0.000(2) 0.009(2) 0.004(2)
 C9 0.022(3) 0.021(2) 0.029(3) -0.004(2) -0.001(2) 0.003(2)
 C10 0.030(3) 0.029(3) 0.025(3) -0.006(2) 0.005(2) 0.001(2)
 C11 0.019(2) 0.023(2) 0.030(3) -0.006(2) 0.003(2) 0.001(2)
 C12 0.026(3) 0.041(3) 0.021(3) 0.007(2) -0.003(2) 0.010(2)
 C13 0.028(3) 0.031(3) 0.032(3) 0.001(2) 0.006(2) 0.004(2)
 C14 0.034(3) 0.032(3) 0.032(3) -0.001(2) 0.001(2) 0.008(2)
 C15 0.031(3) 0.039(3) 0.040(3) -0.001(2) -0.006(2) 0.008(2)
 C16 0.041(3) 0.044(3) 0.036(3) -0.009(2) -0.014(3) 0.011(3)
 C17 0.053(3) 0.040(3) 0.027(3) -0.010(2) 0.000(3) 0.006(3)
 C18 0.031(3) 0.027(3) 0.034(3) -0.014(2) -0.007(2) 0.000(2)
 C19 0.043(3) 0.033(3) 0.029(3) -0.012(2) 0.000(3) 0.003(3)
 C20 0.038(3) 0.038(3) 0.041(3) -0.017(3) 0.003(3) 0.000(3)
 C21 0.038(3) 0.024(3) 0.034(3) -0.010(2) -0.002(2) 0.007(2)
 C22 0.042(3) 0.027(3) 0.042(3) -0.005(2) 0.002(3) -0.001(2)
 C23 0.035(3) 0.027(3) 0.046(3) 0.000(2) 0.008(3) -0.002(2)
 C24 0.042(3) 0.031(3) 0.053(4) -0.006(3) -0.004(3) 0.011(2)
 C25 0.033(3) 0.032(3) 0.040(3) 0.003(2) -0.002(2) 0.008(2)
 C26 0.031(3) 0.037(3) 0.036(3) -0.002(2) 0.009(2) 0.012(2)
 C27 0.030(3) 0.026(3) 0.035(3) 0.002(2) 0.010(2) 0.003(2)
 C28 0.028(3) 0.029(3) 0.045(3) 0.000(2) 0.012(3) 0.006(2)
 C29 0.021(3) 0.026(3) 0.056(4) 0.001(2) 0.002(3) -0.002(2)
 C30 0.025(3) 0.030(3) 0.032(3) 0.000(2) -0.001(2) -0.001(2)
 C31 0.024(3) 0.023(2) 0.031(3) 0.003(2) 0.004(2) -0.002(2)
 C32 0.032(3) 0.023(2) 0.020(3) 0.001(2) 0.004(2) -0.001(2)
 C33 0.039(3) 0.027(3) 0.027(3) 0.000(2) 0.003(2) -0.006(2)
 C34 0.048(3) 0.033(3) 0.021(3) 0.005(2) 0.005(2) -0.005(2)
 C35 0.044(3) 0.032(3) 0.025(3) -0.001(2) 0.012(2) -0.013(2)
 C36 0.033(3) 0.027(3) 0.024(3) -0.003(2) 0.007(2) -0.004(2)
 C37 0.032(3) 0.023(2) 0.018(3) -0.0004(19) 0.004(2) -0.001(2)
 C38 0.032(3) 0.034(3) 0.038(3) 0.001(2) 0.014(2) 0.006(2)
 C39 0.030(3) 0.033(3) 0.038(3) 0.010(2) 0.010(2) 0.002(2)
 C40 0.035(3) 0.040(3) 0.049(3) 0.003(3) 0.013(3) 0.011(3)
 C41 0.034(3) 0.047(3) 0.048(4) 0.004(3) -0.002(3) 0.005(3)
 C42 0.033(3) 0.031(3) 0.051(3) 0.000(2) 0.002(3) -0.002(2)
 C43 0.033(3) 0.032(3) 0.054(4) 0.000(3) 0.004(3) 0.001(2)
 C44 0.030(3) 0.036(3) 0.041(3) 0.009(2) 0.003(2) 0.001(2)
 C45 0.039(3) 0.042(3) 0.068(4) -0.013(3) -0.012(3) 0.000(3)
 C46 0.064(4) 0.048(3) 0.045(4) -0.017(3) -0.021(3) 0.005(3)
 C47 0.061(4) 0.045(3) 0.042(4) -0.006(3) -0.013(3) 0.004(3)
 C48 0.100(5) 0.040(3) 0.028(3) -0.002(3) -0.008(3) 0.008(3)
 C49 0.092(5) 0.036(3) 0.040(4) -0.001(3) 0.007(3) 0.003(3)
 C50 0.047(4) 0.055(8) 0.041(7) -0.001(6) -0.004(4) 0.010(5)
 C51 0.047(4) 0.046(6) 0.038(5) 0.003(5) -0.004(4) 0.013(4)
 C52 0.039(4) 0.039(5) 0.037(5) 0.002(4) 0.001(4) 0.018(3)
 C53 0.050(4) 0.072(6) 0.056(6) -0.018(5) 0.013(4) 0.001(4)
 C54 0.040(2) 0.060(3) 0.034(3) -0.008(3) 0.017(2) 0.006(2)
 C55 0.052(4) 0.068(4) 0.057(5) -0.018(3) 0.004(4) 0.017(4)
 C56 0.046(4) 0.062(4) 0.050(5) -0.012(3) 0.005(4) 0.016(3)
 C57 0.036(3) 0.054(3) 0.032(3) -0.001(2) 0.015(2) 0.008(2)
 C58 0.038(4) 0.053(4) 0.038(4) 0.003(3) 0.013(3) 0.006(3)
 C59 0.034(4) 0.061(3) 0.037(5) -0.002(3) 0.020(3) 0.005(3)
 C60 0.039(3) 0.065(4) 0.035(3) 0.000(3) 0.014(3) -0.007(3)
 C61 0.033(3) 0.035(3) 0.032(3) -0.002(2) 0.012(2) 0.002(2)
 C62 0.022(3) 0.029(3) 0.020(3) -0.005(2) 0.001(2) 0.000(2)
 C63 0.019(3) 0.028(3) 0.025(3) -0.008(2) 0.000(2) 0.002(2)
 C64 0.038(3) 0.038(3) 0.039(3) 0.000(2) 0.010(3) -0.001(2)
 C65 0.041(3) 0.053(4) 0.063(4) 0.001(3) 0.008(3) 0.012(3)
 C66 0.025(3) 0.022(3) 0.047(3) -0.006(2) 0.009(2) -0.001(2)
 C67 0.034(3) 0.030(3) 0.042(3) 0.000(2) 0.015(3) -0.002(2)
 C68 0.038(3) 0.037(3) 0.036(3) -0.001(2) 0.012(3) 0.000(2)
 C69 0.031(3) 0.032(3) 0.035(3) -0.010(2) 0.008(3) -0.003(2)
 C70 0.038(3) 0.039(3) 0.038(3) -0.002(2) 0.017(3) -0.007(2)
 C71 0.035(3) 0.036(3) 0.036(3) 0.007(2) 0.006(3) 0.000(2)
 C72 0.040(3) 0.068(4) 0.042(3) 0.002(3) 0.005(3) -0.004(3)
 C101 0.025(3) 0.028(3) 0.026(3) 0.005(2) 0.003(2) -0.004(2)
 C102 0.035(3) 0.037(3) 0.038(3) 0.007(2) 0.008(3) 0.000(2)
 C103 0.041(3) 0.050(3) 0.028(3) 0.004(2) 0.011(3) -0.003(3)
 C104 0.034(3) 0.040(3) 0.033(3) -0.002(2) 0.016(3) 0.001(2)
 C105 0.030(3) 0.026(3) 0.032(3) 0.004(2) 0.011(2) -0.010(2)
 C106 0.027(3) 0.024(2) 0.032(3) -0.002(2) 0.008(2) 0.001(2)
 C107 0.038(3) 0.041(3) 0.040(3) 0.010(2) 0.018(3) 0.006(3)
 C108 0.029(3) 0.046(3) 0.052(4) 0.009(3) 0.018(3) 0.009(2)
 C109 0.033(3) 0.037(3) 0.041(3) 0.010(2) 0.005(3) 0.009(2)
 C110 0.035(3) 0.032(3) 0.031(3) 0.001(2) 0.011(2) 0.006(2)
 C111 0.024(3) 0.031(3) 0.026(3) -0.007(2) 0.007(2) 0.007(2)
 C112 0.044(3) 0.045(3) 0.039(3) -0.002(3) -0.006(3) 0.007(3)
 C113 0.056(4) 0.066(4) 0.045(4) 0.002(3) 0.007(3) 0.024(3)
 C114 0.065(4) 0.045(3) 0.043(4) 0.001(3) 0.005(3) 0.026(3)
 C115 0.058(4) 0.069(4) 0.046(4) -0.008(3) -0.005(3) 0.020(3)
 C116 0.058(4) 0.076(4) 0.050(4) -0.009(3) -0.004(3) 0.032(3)
 C117 0.068(4) 0.076(4) 0.034(3) -0.012(3) 0.004(3) 0.002(3)
 C118 0.041(3) 0.025(3) 0.044(3) -0.008(2) -0.006(3) 0.006(3)
 C119 0.047(3) 0.043(3) 0.032(3) -0.001(2) 0.003(3) 0.003(3)
 C120 0.039(3) 0.042(3) 0.044(3) -0.016(3) 0.012(3) 0.000(3)
 C121 0.044(3) 0.030(3) 0.033(3) -0.005(2) 0.007(3) 0.000(3)
 C122 0.056(4) 0.031(3) 0.044(3) 0.007(2) 0.011(3) -0.004(3)
 C123 0.038(3) 0.040(3) 0.057(4) -0.002(3) 0.013(3) 0.003(3)
 C124 0.051(3) 0.032(3) 0.052(4) -0.005(3) 0.002(3) 0.008(3)
 C125 0.044(3) 0.036(3) 0.041(3) 0.001(2) 0.007(3) 0.008(3)
 C126 0.038(3) 0.029(3) 0.039(3) 0.004(2) 0.010(3) 0.006(2)
 C127 0.033(3) 0.021(2) 0.033(3) 0.011(2) 0.008(2) 0.005(2)
 C128 0.031(3) 0.028(3) 0.050(3) 0.012(2) 0.015(3) 0.004(2)
 C129 0.028(3) 0.030(3) 0.054(4) 0.009(3) 0.005(3) 0.001(2)
 C130 0.030(3) 0.031(3) 0.037(3) 0.002(2) 0.005(2) 0.000(2)
 C131 0.027(3) 0.023(2) 0.034(3) 0.006(2) 0.010(2) 0.001(2)
 C132 0.0340(16) 0.019(2) 0.030(2) -0.0013(15) 0.0138(15) -0.0010(18)
 C133 0.037(2) 0.030(2) 0.031(2) 0.0018(17) 0.0129(17) 0.001(2)
 C134 0.0462(19) 0.043(3) 0.032(2) 0.003(2) 0.0148(18) -0.009(2)
 C135 0.0459(18) 0.041(3) 0.036(2) -0.003(2) 0.0198(18) -0.010(2)
 C136 0.0357(15) 0.031(3) 0.036(2) -0.0096(17) 0.0145(15) -0.0116(19)
 C137 0.0334(16) 0.030(3) 0.035(2) -0.0019(18) 0.0143(17) -0.0004(19)
 C138 0.034(2) 0.049(3) 0.058(2) -0.0011(18) 0.0203(19) 0.003(2)
 C139 0.027(3) 0.055(2) 0.052(2) 0.0000(18) 0.015(2) 0.002(2)
 C140 0.096(5) 0.121(4) 0.054(2) 0.007(2) 0.011(3) 0.059(4)
 C141 0.087(5) 0.169(4) 0.057(3) -0.012(3) 0.006(3) 0.043(5)
 C142 0.059(4) 0.153(4) 0.070(3) -0.046(3) 0.018(3) -0.013(4)
 C143 0.089(4) 0.075(3) 0.075(3) -0.029(2) 0.037(3) -0.031(3)
 C144 0.070(4) 0.050(2) 0.054(3) -0.0063(19) 0.028(3) -0.007(2)
 C145 0.091(5) 0.255(7) 0.110(5) -0.113(5) 0.043(4) -0.061(5)
 C146 0.126(6) 0.146(6) 0.111(6) -0.076(4) 0.070(5) -0.066(4)
 C147 0.081(4) 0.131(6) 0.070(5) -0.020(4) 0.023(3) -0.011(4)
 C148 0.068(4) 0.067(4) 0.063(4) -0.011(3) 0.013(3) -0.023(3)
 C149 0.062(3) 0.046(3) 0.050(3) -0.014(2) 0.006(3) -0.015(2)
 C150 0.054(4) 0.047(4) 0.033(5) 0.001(3) -0.004(3) -0.008(3)
 C151 0.063(4) 0.040(4) 0.032(4) -0.003(3) 0.005(3) -0.005(3)
 C152 0.056(5) 0.034(4) 0.035(4) -0.006(3) 0.009(3) -0.002(3)
 C153 0.047(3) 0.040(2) 0.038(3) 0.0014(17) 0.0008(19) 0.0014(19)
 C154 0.0363(18) 0.034(2) 0.024(2) 0.0074(16) 0.0090(15) 0.0034(16)
 C155 0.0356(18) 0.032(2) 0.029(2) 0.0040(16) 0.0106(16) 0.0056(18)
 C156 0.029(2) 0.036(2) 0.031(2) 0.0021(16) 0.0118(16) 0.0036(17)
 C157 0.0281(18) 0.027(2) 0.0230(18) 0.0083(14) 0.0112(14) 0.0017(16)
 C158 0.0312(18) 0.041(3) 0.033(2) 0.0024(17) 0.0102(16) 0.0093(18)
 C159 0.029(2) 0.042(2) 0.034(2) 0.0036(17) 0.0063(17) 0.0068(18)
 C160 0.032(2) 0.029(2) 0.0288(19) 0.0040(15) 0.0116(15) 0.0000(19)
 C161 0.035(2) 0.0275(17) 0.024(2) 0.0019(16) 0.0128(19) 0.0031(18)
 C162 0.0301(16) 0.023(2) 0.024(2) 0.0002(16) 0.0085(15) 0.0007(17)
 C163 0.0266(16) 0.021(2) 0.025(2) 0.0009(16) 0.0076(15) 0.0013(17)
 C164 0.0450(19) 0.0283(17) 0.0333(19) -0.0017(14) 0.0150(16) 0.0016(17)
 C165 0.066(2) 0.0308(19) 0.055(3) 0.003(2) 0.024(2) 0.011(2)
 C166 0.0448(17) 0.027(2) 0.0285(19) -0.0053(15) 0.0164(14) -0.0020(17)
 C167 0.0506(18) 0.035(3) 0.034(2) -0.004(2) 0.0161(17) -0.012(2)
 C168 0.0472(19) 0.041(3) 0.038(2) -0.0083(18) 0.0172(17) -0.011(2)
 C169 0.0411(16) 0.039(3) 0.039(2) -0.0062(18) 0.0161(16) -0.004(2)
 C170 0.0420(17) 0.038(3) 0.033(2) 0.000(2) 0.0149(16) 0.000(2)
 C171 0.0407(18) 0.033(3) 0.032(2) -0.0006(17) 0.0165(16) -0.001(2)
 C172 0.044(3) 0.064(4) 0.060(3) 0.010(2) 0.017(3) 0.007(3)
 N1 0.020(2) 0.023(2) 0.027(2) 0.0012(17) 0.0030(18) -0.0029(17)
 N2 0.029(2) 0.027(2) 0.032(2) 0.0029(18) 0.0097(19) 0.0014(18)
 N3 0.026(2) 0.023(2) 0.016(2) 0.0023(16) 0.0009(17) -0.0004(17)
 N4 0.029(2) 0.027(2) 0.022(2) 0.0003(17) 0.0045(19) -0.0023(18)
 N5 0.027(2) 0.031(2) 0.026(2) -0.0028(17) 0.0064(19) -0.0026(18)
 N6 0.032(2) 0.043(3) 0.036(2) 0.006(2) 0.010(2) 0.001(2)
 N101 0.022(2) 0.026(2) 0.036(2) 0.0008(18) 0.0073(19) -0.0023(18)
 N102 0.032(2) 0.025(2) 0.029(2) 0.0022(18) 0.0078(19) -0.0012(18)
 N103 0.0268(15) 0.0228(19) 0.0238(17) -0.0007(13) 0.0076(13) 0.0003(14)
 N104 0.0290(16) 0.031(2) 0.0257(18) 0.0026(14) 0.0064(14) 0.0005(15)
 N105 0.0311(16) 0.032(2) 0.0240(19) 0.0015(14) 0.0084(14) 0.0025(16)
 N106 0.038(2) 0.0283(15) 0.0270(17) 0.0025(13) 0.0149(15) 0.0020(15)
 O1 0.0312(18) 0.0319(18) 0.0312(19) -0.0038(15) -0.0003(15) 0.0096(15)
 O2 0.039(2) 0.0362(19) 0.044(2) -0.0031(17) -0.0045(17) 0.0049(16)
 O3 0.035(2) 0.048(2) 0.034(2) 0.0081(16) 0.0122(17) -0.0025(16)
 O4 0.037(2) 0.081(3) 0.071(3) 0.007(2) -0.004(2) 0.020(2)
 O5 0.031(2) 0.054(2) 0.041(2) 0.0080(17) 0.0014(17) -0.0041(17)
 O101 0.047(2) 0.066(2) 0.044(2) 0.0087(19) 0.0142(19) 0.0260(19)
 O102 0.063(2) 0.044(2) 0.044(2) -0.0018(19) -0.0063(19) -0.003(2)
 O103 0.0353(14) 0.055(2) 0.0493(18) -0.0037(16) 0.0194(13) -0.0094(15)
 O104 0.067(2) 0.047(2) 0.059(3) 0.0051(19) 0.0207(18) 0.0233(19)
 O105 0.0404(16) 0.061(2) 0.056(2) 0.0057(16) 0.0135(15) -0.0072(17)
 C50A 0.063(5) 0.057(7) 0.038(6) -0.002(5) 0.005(5) -0.004(5)
 C51A 0.066(5) 0.061(5) 0.045(6) -0.005(5) 0.008(4) -0.002(4)
 C52A 0.060(5) 0.046(4) 0.041(5) -0.003(4) 0.007(4) 0.008(3)
 C53A 0.046(4) 0.043(4) 0.031(4) -0.002(3) 0.007(3) 0.018(3)
 C54A 0.040(2) 0.058(3) 0.034(3) -0.009(3) 0.017(2) 0.006(2)
 C58A 0.037(3) 0.063(5) 0.039(5) -0.016(4) 0.010(3) 0.011(3)
 C59A 0.039(3) 0.063(4) 0.034(4) -0.014(4) 0.010(3) 0.011(3)
 C55A 0.040(2) 0.039(4) 0.037(4) -0.001(3) 0.022(2) 0.003(3)
 C56A 0.038(3) 0.034(4) 0.033(4) 0.005(3) 0.021(3) 0.002(3)
 C57A 0.036(3) 0.052(3) 0.032(3) -0.002(2) 0.014(2) 0.008(2)
 C1A 0.061(4) 0.044(6) 0.048(9) -0.013(6) 0.004(5) -0.014(4)
 C1B 0.054(5) 0.040(6) 0.048(9) -0.011(6) 0.005(6) -0.007(4)
 C1C 0.058(5) 0.040(4) 0.048(10) -0.007(5) 0.008(6) -0.003(4)

_geom_special_details
;
 All esds (except the esd in the dihedral angle between two l.s. planes)
 are estimated using the full covariance matrix.  The cell esds are taken
 into account individually in the estimation of esds in distances, angles
 and torsion angles; correlations between esds in cell parameters are only
 used when they are defined by crystal symmetry.  An approximate (isotropic)
 treatment of cell esds is used for estimating esds involving l.s. planes.
;
loop_
  _geom_bond_atom_site_label_1
  _geom_bond_atom_site_label_2
  _geom_bond_distance
  _geom_bond_site_symmetry_2
  _geom_bond_publ_flag
 C1 C2 1.387(5) . ?
 C1 C31 1.490(6) . ?
 C1 N1 1.339(5) . ?
 C2 H2 0.9500 . ?
 C2 C3 1.377(6) . ?
 C3 H3 0.9500 . ?
 C3 C4 1.381(6) . ?
 C4 H4A 0.9500 . ?
 C4 C5 1.386(5) . ?
 C5 C6 1.480(6) . ?
 C5 N1 1.351(5) . ?
 C6 C7 1.393(5) . ?
 C6 C11 1.387(5) . ?
 C7 H7 0.9500 . ?
 C7 C8 1.377(5) . ?
 C8 H8 0.9500 . ?
 C8 C9 1.386(6) . ?
 C9 C10 1.385(5) . ?
 C9 O1 1.385(5) . ?
 C10 H10 0.9500 . ?
 C10 C11 1.384(5) . ?
 C11 H11 0.9500 . ?
 C12 H12A 0.9900 . ?
 C12 H12B 0.9900 . ?
 C12 C13 1.509(5) . ?
 C12 O1 1.443(5) . ?
 C13 H13C 0.9900 . ?
 C13 H13D 0.9900 . ?
 C13 C14 1.529(5) . ?
 C14 H14M 0.9900 . ?
 C14 H14N 0.9900 . ?
 C14 C15 1.512(6) . ?
 C15 H15K 0.9900 . ?
 C15 H15L 0.9900 . ?
 C15 C16 1.537(6) . ?
 C16 H16G 0.9900 . ?
 C16 H16H 0.9900 . ?
 C16 C17 1.512(6) . ?
 C17 H17D 0.9900 . ?
 C17 H17E 0.9900 . ?
 C17 O2 1.437(5) . ?
 C18 C19 1.380(6) . ?
 C18 C23 1.392(6) . ?
 C18 O2 1.378(5) . ?
 C19 H19 0.9500 . ?
 C19 C20 1.396(6) . ?
 C20 H20 0.9500 . ?
 C20 C21 1.397(6) . ?
 C21 C22 1.402(6) . ?
 C21 C24 1.513(6) . ?
 C22 H22 0.9500 . ?
 C22 C23 1.373(6) . ?
 C23 H23 0.9500 . ?
 C24 H24A 0.9900 . ?
 C24 H24B 0.9900 . ?
 C24 C25 1.537(6) . ?
 C25 H25A 0.9900 . ?
 C25 H25B 0.9900 . ?
 C25 C26 1.523(6) . ?
 C26 H26A 0.9900 . ?
 C26 H26B 0.9900 . ?
 C26 C27 1.499(6) . ?
 C27 C28 1.396(6) . ?
 C27 N2 1.342(5) . ?
 C28 H28 0.9500 . ?
 C28 C29 1.368(6) . ?
 C29 H29 0.9500 . ?
 C29 C30 1.381(6) . ?
 C30 H30 0.9500 . ?
 C30 C31 1.385(5) . ?
 C31 N2 1.342(5) . ?
 C32 C33 1.382(5) . ?
 C32 C37 1.383(5) . ?
 C32 N3 1.421(5) . ?
 C33 H33 0.9500 . ?
 C33 C34 1.393(6) . ?
 C34 H34 0.9500 . ?
 C34 C35 1.367(6) . ?
 C35 H35 0.9500 . ?
 C35 C36 1.383(6) . ?
 C36 C37 1.383(5) . ?
 C36 O3 1.379(5) . ?
 C37 H37 0.9500 . ?
 C38 H38A 0.9900 . ?
 C38 H38B 0.9900 . ?
 C38 C39 1.499(6) . ?
 C38 O3 1.422(5) . ?
 C39 C40 1.387(6) . ?
 C39 C44 1.381(6) . ?
 C40 H40 0.9500 . ?
 C40 C41 1.387(6) . ?
 C41 H41 0.9500 . ?
 C41 C42 1.379(6) . ?
 C42 C43 1.383(6) . ?
 C42 C45 1.517(6) . ?
 C43 H43 0.9500 . ?
 C43 C44 1.396(6) . ?
 C44 H44 0.9500 . ?
 C45 H45A 0.9900 . ?
 C45 H45B 0.9900 . ?
 C45 C46 1.516(7) . ?
 C46 H46A 0.9900 . ?
 C46 H46B 0.9900 . ?
 C46 C47 1.511(7) . ?
 C47 H47A 0.9900 . ?
 C47 H47B 0.9900 . ?
 C47 C48 1.517(7) . ?
 C48 H48A 0.9900 . ?
 C48 H48B 0.9900 . ?
 C48 C49 1.523(7) . ?
 C49 H49A 0.9900 . ?
 C49 H49B 0.9900 . ?
 C49 H49C 0.9900 . ?
 C49 H49D 0.9900 . ?
 C49 C50 1.516(12) . ?
 C49 C50A 1.548(10) . ?
 C50 H50A 0.9900 . ?
 C50 H50B 0.9900 . ?
 C50 C51 1.536(13) . ?
 C51 H51A 0.9900 . ?
 C51 H51B 0.9900 . ?
 C51 C52 1.508(14) . ?
 C52 H52A 0.9900 . ?
 C52 H52B 0.9900 . ?
 C52 C53 1.547(16) . ?
 C53 H53A 0.9900 . ?
 C53 H53B 0.9900 . ?
 C53 C54 1.531(15) . ?
 C54 C55 1.445(15) . ?
 C54 C59 1.347(14) . ?
 C55 H55 0.9500 . ?
 C55 C56 1.398(13) . ?
 C56 H56 0.9500 . ?
 C56 C57 1.379(15) . ?
 C57 C58 1.385(13) . ?
 C57 C60 1.540(11) . ?
 C58 H58 0.9500 . ?
 C58 C59 1.371(12) . ?
 C59 H59 0.9500 . ?
 C60 H60A 0.9900 . ?
 C60 H60B 0.9900 . ?
 C60 H60C 0.9900 . ?
 C60 H60D 0.9900 . ?
 C60 N6 1.469(5) . ?
 C60 C57A 1.478(9) . ?
 C61 H61A 0.9900 . ?
 C61 H61B 0.9900 . ?
 C61 C62 1.497(5) . ?
 C61 N6 1.462(5) . ?
 C62 C63 1.358(5) . ?
 C62 N5 1.367(5) . ?
 C63 H63 0.9500 . ?
 C63 N3 1.350(5) . ?
 C64 H64 1.0000 . ?
 C64 C65 1.509(6) . ?
 C64 C66 1.510(6) . ?
 C64 N6 1.491(5) . ?
 C65 H65A 0.9900 . ?
 C65 H65B 0.9900 . ?
 C65 O4 1.432(5) . ?
 C66 C67 1.383(6) . ?
 C66 C71 1.408(6) . ?
 C67 H67 0.9500 . ?
 C67 C68 1.386(6) . ?
 C68 H68 0.9500 . ?
 C68 C69 1.389(6) . ?
 C69 C70 1.383(6) . ?
 C69 O5 1.364(5) . ?
 C70 H70 0.9500 . ?
 C70 C71 1.366(6) . ?
 C71 H71 0.9500 . ?
 C72 H72A 0.9800 . ?
 C72 H72B 0.9800 . ?
 C72 H72C 0.9800 . ?
 C72 O5 1.431(5) . ?
 C101 C102 1.389(6) . ?
 C101 C131 1.495(6) . ?
 C101 N101 1.330(5) . ?
 C102 H102 0.9500 . ?
 C102 C103 1.391(6) . ?
 C103 H103 0.9500 . ?
 C103 C104 1.376(6) . ?
 C104 H10A 0.9500 . ?
 C104 C105 1.399(6) . ?
 C105 C106 1.482(6) . ?
 C105 N101 1.355(5) . ?
 C106 C107 1.391(6) . ?
 C106 C111 1.386(5) . ?
 C107 H107 0.9500 . ?
 C107 C108 1.375(6) . ?
 C108 H108 0.9500 . ?
 C108 C109 1.384(6) . ?
 C109 C110 1.368(6) . ?
 C109 O101 1.383(5) . ?
 C110 H110 0.9500 . ?
 C110 C111 1.378(5) . ?
 C111 H111 0.9500 . ?
 C112 H11A 0.9900 . ?
 C112 H11B 0.9900 . ?
 C112 C113 1.508(6) . ?
 C112 O101 1.433(5) . ?
 C113 H11C 0.9900 . ?
 C113 H11D 0.9900 . ?
 C113 C114 1.491(6) . ?
 C114 H11E 0.9900 . ?
 C114 H11F 0.9900 . ?
 C114 C115 1.500(7) . ?
 C115 H11G 0.9900 . ?
 C115 H11H 0.9900 . ?
 C115 C116 1.479(6) . ?
 C116 H11I 0.9900 . ?
 C116 H11J 0.9900 . ?
 C116 C117 1.525(7) . ?
 C117 H11K 0.9900 . ?
 C117 H11L 0.9900 . ?
 C117 O102 1.391(6) . ?
 C118 C119 1.362(6) . ?
 C118 C123 1.371(6) . ?
 C118 O102 1.388(5) . ?
 C119 H119 0.9500 . ?
 C119 C120 1.389(6) . ?
 C120 H120 0.9500 . ?
 C120 C121 1.381(6) . ?
 C121 C122 1.385(6) . ?
 C121 C124 1.508(6) . ?
 C122 H122 0.9500 . ?
 C122 C123 1.374(6) . ?
 C123 H123 0.9500 . ?
 C124 H12C 0.9900 . ?
 C124 H12D 0.9900 . ?
 C124 C125 1.534(6) . ?
 C125 H12E 0.9900 . ?
 C125 H12F 0.9900 . ?
 C125 C126 1.521(6) . ?
 C126 H12G 0.9900 . ?
 C126 H12H 0.9900 . ?
 C126 C127 1.504(6) . ?
 C127 C128 1.387(6) . ?
 C127 N102 1.347(5) . ?
 C128 H128 0.9500 . ?
 C128 C129 1.380(6) . ?
 C129 H129 0.9500 . ?
 C129 C130 1.372(6) . ?
 C130 H130 0.9500 . ?
 C130 C131 1.388(6) . ?
 C131 N102 1.346(5) . ?
 C132 C133 1.376(5) . ?
 C132 C137 1.388(6) . ?
 C132 N103 1.425(5) . ?
 C133 H133 0.9500 . ?
 C133 C134 1.386(5) . ?
 C134 H134 0.9500 . ?
 C134 C135 1.369(6) . ?
 C135 H135 0.9500 . ?
 C135 C136 1.382(6) . ?
 C136 C137 1.387(6) . ?
 C136 O103 1.373(5) . ?
 C137 H137 0.9500 . ?
 C138 H13A 0.9900 . ?
 C138 H13B 0.9900 . ?
 C138 C139 1.500(6) . ?
 C138 O103 1.430(5) . ?
 C139 C140 1.389(7) . ?
 C139 C144 1.371(6) . ?
 C140 H140 0.9500 . ?
 C140 C141 1.381(8) . ?
 C141 H141 0.9500 . ?
 C141 C142 1.420(10) . ?
 C142 C143 1.365(9) . ?
 C142 C145 1.526(8) . ?
 C143 H143 0.9500 . ?
 C143 C144 1.389(7) . ?
 C144 H144 0.9500 . ?
 C145 H14A 0.9900 . ?
 C145 H14B 0.9900 . ?
 C145 C146 1.508(9) . ?
 C146 H14C 0.9900 . ?
 C146 H14D 0.9900 . ?
 C146 C147 1.427(8) . ?
 C147 H14E 0.9900 . ?
 C147 H14F 0.9900 . ?
 C147 C148 1.518(7) . ?
 C148 H14G 0.9900 . ?
 C148 H14H 0.9900 . ?
 C148 C149 1.496(7) . ?
 C149 H14I 0.9900 . ?
 C149 H14J 0.9900 . ?
 C149 H14K 0.9900 . ?
 C149 H14L 0.9900 . ?
 C149 C150 1.573(9) . ?
 C149 C1A 1.311(16) . ?
 C150 H15A 0.9900 . ?
 C150 H15B 0.9900 . ?
 C150 C151 1.552(9) . ?
 C151 H15C 0.9900 . ?
 C151 H15D 0.9900 . ?
 C151 C152 1.509(10) . ?
 C152 H15E 0.9900 . ?
 C152 H15F 0.9900 . ?
 C152 C153 1.584(8) . ?
 C153 H15G 0.9900 . ?
 C153 H15H 0.9900 . ?
 C153 H15I 0.9900 . ?
 C153 H15J 0.9900 . ?
 C153 C154 1.497(6) . ?
 C153 C1C 1.448(16) . ?
 C154 C155 1.379(6) . ?
 C154 C159 1.386(6) . ?
 C155 H155 0.9500 . ?
 C155 C156 1.399(6) . ?
 C156 H156 0.9500 . ?
 C156 C157 1.385(5) . ?
 C157 C158 1.386(6) . ?
 C157 C160 1.507(6) . ?
 C158 H158 0.9500 . ?
 C158 C159 1.382(6) . ?
 C159 H159 0.9500 . ?
 C160 H16A 0.9900 . ?
 C160 H16B 0.9900 . ?
 C160 N106 1.475(5) . ?
 C161 H16C 0.9900 . ?
 C161 H16D 0.9900 . ?
 C161 C162 1.491(5) . ?
 C161 N106 1.470(5) . ?
 C162 C163 1.355(5) . ?
 C162 N105 1.369(5) . ?
 C163 H163 0.9500 . ?
 C163 N103 1.351(5) . ?
 C164 H164 1.0000 . ?
 C164 C165 1.506(6) . ?
 C164 C166 1.513(6) . ?
 C164 N106 1.483(5) . ?
 C165 H16E 0.9900 . ?
 C165 H16F 0.9900 . ?
 C165 O104 1.420(5) . ?
 C166 C167 1.403(6) . ?
 C166 C171 1.386(6) . ?
 C167 H167 0.9500 . ?
 C167 C168 1.373(6) . ?
 C168 H168 0.9500 . ?
 C168 C169 1.381(6) . ?
 C169 C170 1.379(6) . ?
 C169 O105 1.374(5) . ?
 C170 H170 0.9500 . ?
 C170 C171 1.382(6) . ?
 C171 H171 0.9500 . ?
 C172 H17A 0.9800 . ?
 C172 H17B 0.9800 . ?
 C172 H17C 0.9800 . ?
 C172 O105 1.412(5) . ?
 N3 N4 1.352(4) . ?
 N4 N5 1.322(4) . ?
 N103 N104 1.354(4) . ?
 N104 N105 1.318(4) . ?
 O4 H4 0.8400 . ?
 O104 H104 0.8400 . ?
 C50A H50C 0.9900 . ?
 C50A H50D 0.9900 . ?
 C50A C51A 1.523(11) . ?
 C51A H51C 0.9900 . ?
 C51A H51D 0.9900 . ?
 C51A C52A 1.520(12) . ?
 C52A H52C 0.9900 . ?
 C52A H52D 0.9900 . ?
 C52A C53A 1.562(12) . ?
 C53A H53C 0.9900 . ?
 C53A H53D 0.9900 . ?
 C53A C54A 1.527(12) . ?
 C54A C59A 1.380(12) . ?
 C54A C55A 1.379(12) . ?
 C58A H58A 0.9500 . ?
 C58A C59A 1.377(10) . ?
 C58A C57A 1.377(11) . ?
 C59A H59A 0.9500 . ?
 C55A H55A 0.9500 . ?
 C55A C56A 1.396(10) . ?
 C56A H56A 0.9500 . ?
 C56A C57A 1.363(13) . ?
 C1A H1AA 0.9900 . ?
 C1A H1AB 0.9900 . ?
 C1A C1B 1.477(19) . ?
 C1B H1BA 0.9900 . ?
 C1B H1BB 0.9900 . ?
 C1B C1C 1.53(2) . ?
 C1C H1CA 0.9900 . ?
 C1C H1CB 0.9900 . ?

loop_
  _geom_angle_atom_site_label_1
  _geom_angle_atom_site_label_2
  _geom_angle_atom_site_label_3
  _geom_angle
  _geom_angle_site_symmetry_1
  _geom_angle_site_symmetry_3
  _geom_angle_publ_flag
 C2 C1 C31 122.0(4) . . ?
 N1 C1 C2 122.3(4) . . ?
 N1 C1 C31 115.7(4) . . ?
 C1 C2 H2 120.7 . . ?
 C3 C2 C1 118.7(4) . . ?
 C3 C2 H2 120.7 . . ?
 C2 C3 H3 120.2 . . ?
 C2 C3 C4 119.5(4) . . ?
 C4 C3 H3 120.2 . . ?
 C3 C4 H4A 120.5 . . ?
 C3 C4 C5 119.1(4) . . ?
 C5 C4 H4A 120.5 . . ?
 C4 C5 C6 123.5(4) . . ?
 N1 C5 C4 121.5(4) . . ?
 N1 C5 C6 115.0(4) . . ?
 C7 C6 C5 123.0(4) . . ?
 C11 C6 C5 119.7(4) . . ?
 C11 C6 C7 117.2(4) . . ?
 C6 C7 H7 119.1 . . ?
 C8 C7 C6 121.7(4) . . ?
 C8 C7 H7 119.1 . . ?
 C7 C8 H8 120.0 . . ?
 C7 C8 C9 119.9(4) . . ?
 C9 C8 H8 120.0 . . ?
 C10 C9 C8 119.6(4) . . ?
 C10 C9 O1 123.6(4) . . ?
 O1 C9 C8 116.7(4) . . ?
 C9 C10 H10 120.2 . . ?
 C11 C10 C9 119.6(4) . . ?
 C11 C10 H10 120.2 . . ?
 C6 C11 H11 119.0 . . ?
 C10 C11 C6 121.9(4) . . ?
 C10 C11 H11 119.0 . . ?
 H12A C12 H12B 108.0 . . ?
 C13 C12 H12A 109.3 . . ?
 C13 C12 H12B 109.3 . . ?
 O1 C12 H12A 109.3 . . ?
 O1 C12 H12B 109.3 . . ?
 O1 C12 C13 111.5(3) . . ?
 C12 C13 H13C 108.9 . . ?
 C12 C13 H13D 108.9 . . ?
 C12 C13 C14 113.4(3) . . ?
 H13C C13 H13D 107.7 . . ?
 C14 C13 H13C 108.9 . . ?
 C14 C13 H13D 108.9 . . ?
 C13 C14 H14M 109.1 . . ?
 C13 C14 H14N 109.1 . . ?
 H14M C14 H14N 107.8 . . ?
 C15 C14 C13 112.5(4) . . ?
 C15 C14 H14M 109.1 . . ?
 C15 C14 H14N 109.1 . . ?
 C14 C15 H15K 108.8 . . ?
 C14 C15 H15L 108.8 . . ?
 C14 C15 C16 113.7(4) . . ?
 H15K C15 H15L 107.7 . . ?
 C16 C15 H15K 108.8 . . ?
 C16 C15 H15L 108.8 . . ?
 C15 C16 H16G 108.9 . . ?
 C15 C16 H16H 108.9 . . ?
 H16G C16 H16H 107.7 . . ?
 C17 C16 C15 113.5(4) . . ?
 C17 C16 H16G 108.9 . . ?
 C17 C16 H16H 108.9 . . ?
 C16 C17 H17D 110.3 . . ?
 C16 C17 H17E 110.3 . . ?
 H17D C17 H17E 108.5 . . ?
 O2 C17 C16 107.3(4) . . ?
 O2 C17 H17D 110.3 . . ?
 O2 C17 H17E 110.3 . . ?
 C19 C18 C23 119.6(4) . . ?
 O2 C18 C19 125.0(4) . . ?
 O2 C18 C23 115.4(4) . . ?
 C18 C19 H19 120.4 . . ?
 C18 C19 C20 119.3(5) . . ?
 C20 C19 H19 120.4 . . ?
 C19 C20 H20 119.2 . . ?
 C19 C20 C21 121.6(5) . . ?
 C21 C20 H20 119.2 . . ?
 C20 C21 C22 117.9(4) . . ?
 C20 C21 C24 122.5(4) . . ?
 C22 C21 C24 119.6(4) . . ?
 C21 C22 H22 119.8 . . ?
 C23 C22 C21 120.5(5) . . ?
 C23 C22 H22 119.8 . . ?
 C18 C23 H23 119.4 . . ?
 C22 C23 C18 121.1(4) . . ?
 C22 C23 H23 119.4 . . ?
 C21 C24 H24A 108.8 . . ?
 C21 C24 H24B 108.8 . . ?
 C21 C24 C25 113.8(4) . . ?
 H24A C24 H24B 107.7 . . ?
 C25 C24 H24A 108.8 . . ?
 C25 C24 H24B 108.8 . . ?
 C24 C25 H25A 108.9 . . ?
 C24 C25 H25B 108.9 . . ?
 H25A C25 H25B 107.7 . . ?
 C26 C25 C24 113.3(4) . . ?
 C26 C25 H25A 108.9 . . ?
 C26 C25 H25B 108.9 . . ?
 C25 C26 H26A 109.2 . . ?
 C25 C26 H26B 109.2 . . ?
 H26A C26 H26B 107.9 . . ?
 C27 C26 C25 112.2(4) . . ?
 C27 C26 H26A 109.2 . . ?
 C27 C26 H26B 109.2 . . ?
 C28 C27 C26 121.7(4) . . ?
 N2 C27 C26 116.9(4) . . ?
 N2 C27 C28 121.3(4) . . ?
 C27 C28 H28 120.3 . . ?
 C29 C28 C27 119.4(4) . . ?
 C29 C28 H28 120.3 . . ?
 C28 C29 H29 120.3 . . ?
 C28 C29 C30 119.5(4) . . ?
 C30 C29 H29 120.3 . . ?
 C29 C30 H30 120.8 . . ?
 C29 C30 C31 118.4(4) . . ?
 C31 C30 H30 120.8 . . ?
 C30 C31 C1 121.3(4) . . ?
 N2 C31 C1 116.1(4) . . ?
 N2 C31 C30 122.6(4) . . ?
 C33 C32 C37 121.0(4) . . ?
 C33 C32 N3 118.5(4) . . ?
 C37 C32 N3 120.5(4) . . ?
 C32 C33 H33 120.7 . . ?
 C32 C33 C34 118.6(4) . . ?
 C34 C33 H33 120.7 . . ?
 C33 C34 H34 119.3 . . ?
 C35 C34 C33 121.4(4) . . ?
 C35 C34 H34 119.3 . . ?
 C34 C35 H35 120.6 . . ?
 C34 C35 C36 118.8(4) . . ?
 C36 C35 H35 120.6 . . ?
 C37 C36 C35 121.4(4) . . ?
 O3 C36 C35 114.0(4) . . ?
 O3 C36 C37 124.7(4) . . ?
 C32 C37 H37 120.6 . . ?
 C36 C37 C32 118.7(4) . . ?
 C36 C37 H37 120.6 . . ?
 H38A C38 H38B 107.7 . . ?
 C39 C38 H38A 108.9 . . ?
 C39 C38 H38B 108.9 . . ?
 O3 C38 H38A 108.9 . . ?
 O3 C38 H38B 108.9 . . ?
 O3 C38 C39 113.6(4) . . ?
 C40 C39 C38 119.3(4) . . ?
 C44 C39 C38 123.0(4) . . ?
 C44 C39 C40 117.6(4) . . ?
 C39 C40 H40 119.6 . . ?
 C41 C40 C39 120.9(4) . . ?
 C41 C40 H40 119.6 . . ?
 C40 C41 H41 119.1 . . ?
 C42 C41 C40 121.8(5) . . ?
 C42 C41 H41 119.1 . . ?
 C41 C42 C43 117.4(5) . . ?
 C41 C42 C45 120.8(4) . . ?
 C43 C42 C45 121.7(4) . . ?
 C42 C43 H43 119.5 . . ?
 C42 C43 C44 121.1(4) . . ?
 C44 C43 H43 119.5 . . ?
 C39 C44 C43 121.2(4) . . ?
 C39 C44 H44 119.4 . . ?
 C43 C44 H44 119.4 . . ?
 C42 C45 H45A 108.5 . . ?
 C42 C45 H45B 108.5 . . ?
 H45A C45 H45B 107.5 . . ?
 C46 C45 C42 115.0(4) . . ?
 C46 C45 H45A 108.5 . . ?
 C46 C45 H45B 108.5 . . ?
 C45 C46 H46A 108.6 . . ?
 C45 C46 H46B 108.6 . . ?
 H46A C46 H46B 107.6 . . ?
 C47 C46 C45 114.8(4) . . ?
 C47 C46 H46A 108.6 . . ?
 C47 C46 H46B 108.6 . . ?
 C46 C47 H47A 108.7 . . ?
 C46 C47 H47B 108.7 . . ?
 C46 C47 C48 114.1(5) . . ?
 H47A C47 H47B 107.6 . . ?
 C48 C47 H47A 108.7 . . ?
 C48 C47 H47B 108.7 . . ?
 C47 C48 H48A 108.5 . . ?
 C47 C48 H48B 108.5 . . ?
 C47 C48 C49 115.3(4) . . ?
 H48A C48 H48B 107.5 . . ?
 C49 C48 H48A 108.5 . . ?
 C49 C48 H48B 108.5 . . ?
 C48 C49 H49A 111.6 . . ?
 C48 C49 H49B 111.6 . . ?
 C48 C49 H49C 106.7 . . ?
 C48 C49 H49D 106.7 . . ?
 C48 C49 C50A 122.6(6) . . ?
 H49A C49 H49B 109.4 . . ?
 H49C C49 H49D 106.6 . . ?
 C50 C49 C48 101.0(6) . . ?
 C50 C49 H49A 111.6 . . ?
 C50 C49 H49B 111.6 . . ?
 C50A C49 H49C 106.7 . . ?
 C50A C49 H49D 106.7 . . ?
 C49 C50 H50A 110.3 . . ?
 C49 C50 H50B 110.3 . . ?
 C49 C50 C51 107.3(9) . . ?
 H50A C50 H50B 108.5 . . ?
 C51 C50 H50A 110.3 . . ?
 C51 C50 H50B 110.3 . . ?
 C50 C51 H51A 109.3 . . ?
 C50 C51 H51B 109.3 . . ?
 H51A C51 H51B 107.9 . . ?
 C52 C51 C50 111.7(10) . . ?
 C52 C51 H51A 109.3 . . ?
 C52 C51 H51B 109.3 . . ?
 C51 C52 H52A 109.0 . . ?
 C51 C52 H52B 109.0 . . ?
 C51 C52 C53 113.1(10) . . ?
 H52A C52 H52B 107.8 . . ?
 C53 C52 H52A 109.0 . . ?
 C53 C52 H52B 109.0 . . ?
 C52 C53 H53A 108.9 . . ?
 C52 C53 H53B 108.9 . . ?
 H53A C53 H53B 107.8 . . ?
 C54 C53 C52 113.2(11) . . ?
 C54 C53 H53A 108.9 . . ?
 C54 C53 H53B 108.9 . . ?
 C55 C54 C53 117.1(11) . . ?
 C59 C54 C53 124.5(11) . . ?
 C59 C54 C55 117.4(10) . . ?
 C54 C55 H55 121.5 . . ?
 C56 C55 C54 117.0(11) . . ?
 C56 C55 H55 121.5 . . ?
 C55 C56 H56 117.5 . . ?
 C57 C56 C55 124.9(10) . . ?
 C57 C56 H56 117.5 . . ?
 C56 C57 C58 115.0(10) . . ?
 C56 C57 C60 127.6(10) . . ?
 C58 C57 C60 116.8(10) . . ?
 C57 C58 H58 118.9 . . ?
 C59 C58 C57 122.2(11) . . ?
 C59 C58 H58 118.9 . . ?
 C54 C59 C58 123.2(11) . . ?
 C54 C59 H59 118.4 . . ?
 C58 C59 H59 118.4 . . ?
 C57 C60 H60A 109.0 . . ?
 C57 C60 H60B 109.0 . . ?
 H60A C60 H60B 107.8 . . ?
 H60C C60 H60D 108.6 . . ?
 N6 C60 C57 112.9(9) . . ?
 N6 C60 H60A 109.0 . . ?
 N6 C60 H60B 109.0 . . ?
 N6 C60 H60C 110.4 . . ?
 N6 C60 H60D 110.4 . . ?
 N6 C60 C57A 106.8(7) . . ?
 C57A C60 H60C 110.4 . . ?
 C57A C60 H60D 110.4 . . ?
 H61A C61 H61B 107.8 . . ?
 C62 C61 H61A 109.1 . . ?
 C62 C61 H61B 109.1 . . ?
 N6 C61 H61A 109.1 . . ?
 N6 C61 H61B 109.1 . . ?
 N6 C61 C62 112.7(3) . . ?
 C63 C62 C61 128.6(4) . . ?
 C63 C62 N5 108.9(4) . . ?
 N5 C62 C61 122.3(4) . . ?
 C62 C63 H63 127.5 . . ?
 N3 C63 C62 105.0(4) . . ?
 N3 C63 H63 127.5 . . ?
 C65 C64 H64 105.3 . . ?
 C65 C64 C66 114.4(4) . . ?
 C66 C64 H64 105.3 . . ?
 N6 C64 H64 105.3 . . ?
 N6 C64 C65 109.6(4) . . ?
 N6 C64 C66 115.8(4) . . ?
 C64 C65 H65A 109.7 . . ?
 C64 C65 H65B 109.7 . . ?
 H65A C65 H65B 108.2 . . ?
 O4 C65 C64 109.9(4) . . ?
 O4 C65 H65A 109.7 . . ?
 O4 C65 H65B 109.7 . . ?
 C67 C66 C64 119.2(4) . . ?
 C67 C66 C71 117.6(4) . . ?
 C71 C66 C64 123.2(4) . . ?
 C66 C67 H67 118.9 . . ?
 C66 C67 C68 122.2(4) . . ?
 C68 C67 H67 118.9 . . ?
 C67 C68 H68 120.5 . . ?
 C67 C68 C69 119.0(4) . . ?
 C69 C68 H68 120.5 . . ?
 C70 C69 C68 119.5(4) . . ?
 O5 C69 C68 124.3(4) . . ?
 O5 C69 C70 116.2(4) . . ?
 C69 C70 H70 119.4 . . ?
 C71 C70 C69 121.3(4) . . ?
 C71 C70 H70 119.4 . . ?
 C66 C71 H71 119.8 . . ?
 C70 C71 C66 120.5(4) . . ?
 C70 C71 H71 119.8 . . ?
 H72A C72 H72B 109.5 . . ?
 H72A C72 H72C 109.5 . . ?
 H72B C72 H72C 109.5 . . ?
 O5 C72 H72A 109.5 . . ?
 O5 C72 H72B 109.5 . . ?
 O5 C72 H72C 109.5 . . ?
 C102 C101 C131 121.2(4) . . ?
 N101 C101 C102 122.8(4) . . ?
 N101 C101 C131 115.9(4) . . ?
 C101 C102 H102 120.8 . . ?
 C101 C102 C103 118.5(4) . . ?
 C103 C102 H102 120.8 . . ?
 C102 C103 H103 120.5 . . ?
 C104 C103 C102 119.0(4) . . ?
 C104 C103 H103 120.5 . . ?
 C103 C104 H10A 120.2 . . ?
 C103 C104 C105 119.5(4) . . ?
 C105 C104 H10A 120.2 . . ?
 C104 C105 C106 123.1(4) . . ?
 N101 C105 C104 121.1(4) . . ?
 N101 C105 C106 115.9(4) . . ?
 C107 C106 C105 122.6(4) . . ?
 C111 C106 C105 119.6(4) . . ?
 C111 C106 C107 117.8(4) . . ?
 C106 C107 H107 119.9 . . ?
 C108 C107 C106 120.2(4) . . ?
 C108 C107 H107 119.9 . . ?
 C107 C108 H108 119.7 . . ?
 C107 C108 C109 120.7(4) . . ?
 C109 C108 H108 119.7 . . ?
 C110 C109 C108 120.0(4) . . ?
 C110 C109 O101 123.4(4) . . ?
 O101 C109 C108 116.4(4) . . ?
 C109 C110 H110 120.4 . . ?
 C109 C110 C111 119.1(4) . . ?
 C111 C110 H110 120.4 . . ?
 C106 C111 H111 118.9 . . ?
 C110 C111 C106 122.1(4) . . ?
 C110 C111 H111 118.9 . . ?
 H11A C112 H11B 108.4 . . ?
 C113 C112 H11A 110.0 . . ?
 C113 C112 H11B 110.0 . . ?
 O101 C112 H11A 110.0 . . ?
 O101 C112 H11B 110.0 . . ?
 O101 C112 C113 108.3(4) . . ?
 C112 C113 H11C 108.7 . . ?
 C112 C113 H11D 108.7 . . ?
 H11C C113 H11D 107.6 . . ?
 C114 C113 C112 114.1(4) . . ?
 C114 C113 H11C 108.7 . . ?
 C114 C113 H11D 108.7 . . ?
 C113 C114 H11E 108.5 . . ?
 C113 C114 H11F 108.5 . . ?
 C113 C114 C115 115.0(5) . . ?
 H11E C114 H11F 107.5 . . ?
 C115 C114 H11E 108.5 . . ?
 C115 C114 H11F 108.5 . . ?
 C114 C115 H11G 107.9 . . ?
 C114 C115 H11H 107.9 . . ?
 H11G C115 H11H 107.2 . . ?
 C116 C115 C114 117.4(5) . . ?
 C116 C115 H11G 107.9 . . ?
 C116 C115 H11H 107.9 . . ?
 C115 C116 H11I 108.8 . . ?
 C115 C116 H11J 108.8 . . ?
 C115 C116 C117 113.9(4) . . ?
 H11I C116 H11J 107.7 . . ?
 C117 C116 H11I 108.8 . . ?
 C117 C116 H11J 108.8 . . ?
 C116 C117 H11K 110.1 . . ?
 C116 C117 H11L 110.1 . . ?
 H11K C117 H11L 108.5 . . ?
 O102 C117 C116 107.8(5) . . ?
 O102 C117 H11K 110.1 . . ?
 O102 C117 H11L 110.1 . . ?
 C119 C118 C123 119.5(5) . . ?
 C119 C118 O102 126.0(5) . . ?
 C123 C118 O102 114.6(5) . . ?
 C118 C119 H119 120.3 . . ?
 C118 C119 C120 119.5(5) . . ?
 C120 C119 H119 120.3 . . ?
 C119 C120 H120 118.7 . . ?
 C121 C120 C119 122.6(5) . . ?
 C121 C120 H120 118.7 . . ?
 C120 C121 C122 116.0(4) . . ?
 C120 C121 C124 123.4(5) . . ?
 C122 C121 C124 120.7(4) . . ?
 C121 C122 H122 119.0 . . ?
 C123 C122 C121 122.0(5) . . ?
 C123 C122 H122 119.0 . . ?
 C118 C123 C122 120.4(5) . . ?
 C118 C123 H123 119.8 . . ?
 C122 C123 H123 119.8 . . ?
 C121 C124 H12C 108.7 . . ?
 C121 C124 H12D 108.7 . . ?
 C121 C124 C125 114.0(4) . . ?
 H12C C124 H12D 107.6 . . ?
 C125 C124 H12C 108.7 . . ?
 C125 C124 H12D 108.7 . . ?
 C124 C125 H12E 108.8 . . ?
 C124 C125 H12F 108.8 . . ?
 H12E C125 H12F 107.7 . . ?
 C126 C125 C124 113.9(4) . . ?
 C126 C125 H12E 108.8 . . ?
 C126 C125 H12F 108.8 . . ?
 C125 C126 H12G 109.2 . . ?
 C125 C126 H12H 109.2 . . ?
 H12G C126 H12H 107.9 . . ?
 C127 C126 C125 112.1(4) . . ?
 C127 C126 H12G 109.2 . . ?
 C127 C126 H12H 109.2 . . ?
 C128 C127 C126 121.6(4) . . ?
 N102 C127 C126 116.4(4) . . ?
 N102 C127 C128 122.0(4) . . ?
 C127 C128 H128 120.4 . . ?
 C129 C128 C127 119.1(4) . . ?
 C129 C128 H128 120.4 . . ?
 C128 C129 H129 120.3 . . ?
 C130 C129 C128 119.4(4) . . ?
 C130 C129 H129 120.3 . . ?
 C129 C130 H130 120.7 . . ?
 C129 C130 C131 118.7(4) . . ?
 C131 C130 H130 120.7 . . ?
 C130 C131 C101 121.0(4) . . ?
 N102 C131 C101 116.3(4) . . ?
 N102 C131 C130 122.7(4) . . ?
 C133 C132 C137 121.5(4) . . ?
 C133 C132 N103 119.7(4) . . ?
 C137 C132 N103 118.8(4) . . ?
 C132 C133 H133 120.7 . . ?
 C132 C133 C134 118.5(4) . . ?
 C134 C133 H133 120.7 . . ?
 C133 C134 H134 119.4 . . ?
 C135 C134 C133 121.2(5) . . ?
 C135 C134 H134 119.4 . . ?
 C134 C135 H135 120.2 . . ?
 C134 C135 C136 119.7(4) . . ?
 C136 C135 H135 120.2 . . ?
 C135 C136 C137 120.6(4) . . ?
 O103 C136 C135 115.1(4) . . ?
 O103 C136 C137 124.3(4) . . ?
 C132 C137 H137 120.8 . . ?
 C136 C137 C132 118.5(4) . . ?
 C136 C137 H137 120.8 . . ?
 H13A C138 H13B 107.7 . . ?
 C139 C138 H13A 108.8 . . ?
 C139 C138 H13B 108.8 . . ?
 O103 C138 H13A 108.8 . . ?
 O103 C138 H13B 108.8 . . ?
 O103 C138 C139 113.9(4) . . ?
 C140 C139 C138 119.1(5) . . ?
 C144 C139 C138 122.6(5) . . ?
 C144 C139 C140 118.3(5) . . ?
 C139 C140 H140 119.6 . . ?
 C141 C140 C139 120.7(7) . . ?
 C141 C140 H140 119.6 . . ?
 C140 C141 H141 119.2 . . ?
 C140 C141 C142 121.6(7) . . ?
 C142 C141 H141 119.2 . . ?
 C141 C142 C145 122.3(8) . . ?
 C143 C142 C141 115.2(7) . . ?
 C143 C142 C145 122.5(8) . . ?
 C142 C143 H143 118.2 . . ?
 C142 C143 C144 123.7(7) . . ?
 C144 C143 H143 118.2 . . ?
 C139 C144 C143 120.1(6) . . ?
 C139 C144 H144 119.9 . . ?
 C143 C144 H144 119.9 . . ?
 C142 C145 H14A 109.0 . . ?
 C142 C145 H14B 109.0 . . ?
 H14A C145 H14B 107.8 . . ?
 C146 C145 C142 113.0(6) . . ?
 C146 C145 H14A 109.0 . . ?
 C146 C145 H14B 109.0 . . ?
 C145 C146 H14C 107.9 . . ?
 C145 C146 H14D 107.9 . . ?
 H14C C146 H14D 107.2 . . ?
 C147 C146 C145 117.6(7) . . ?
 C147 C146 H14C 107.9 . . ?
 C147 C146 H14D 107.9 . . ?
 C146 C147 H14E 108.0 . . ?
 C146 C147 H14F 108.0 . . ?
 C146 C147 C148 117.4(6) . . ?
 H14E C147 H14F 107.2 . . ?
 C148 C147 H14E 108.0 . . ?
 C148 C147 H14F 108.0 . . ?
 C147 C148 H14G 108.5 . . ?
 C147 C148 H14H 108.5 . . ?
 H14G C148 H14H 107.5 . . ?
 C149 C148 C147 115.2(5) . . ?
 C149 C148 H14G 108.5 . . ?
 C149 C148 H14H 108.5 . . ?
 C148 C149 H14I 109.1 . . ?
 C148 C149 H14J 109.1 . . ?
 C148 C149 H14K 106.4 . . ?
 C148 C149 H14L 106.4 . . ?
 C148 C149 C150 112.4(5) . . ?
 H14I C149 H14J 107.9 . . ?
 H14K C149 H14L 106.5 . . ?
 C150 C149 H14I 109.1 . . ?
 C150 C149 H14J 109.1 . . ?
 C1A C149 C148 123.8(9) . . ?
 C1A C149 H14K 106.4 . . ?
 C1A C149 H14L 106.4 . . ?
 C149 C150 H15A 107.9 . . ?
 C149 C150 H15B 107.9 . . ?
 H15A C150 H15B 107.2 . . ?
 C151 C150 C149 117.5(6) . . ?
 C151 C150 H15A 107.9 . . ?
 C151 C150 H15B 107.9 . . ?
 C150 C151 H15C 109.0 . . ?
 C150 C151 H15D 109.0 . . ?
 H15C C151 H15D 107.8 . . ?
 C152 C151 C150 113.0(6) . . ?
 C152 C151 H15C 109.0 . . ?
 C152 C151 H15D 109.0 . . ?
 C151 C152 H15E 108.8 . . ?
 C151 C152 H15F 108.8 . . ?
 C151 C152 C153 113.6(6) . . ?
 H15E C152 H15F 107.7 . . ?
 C153 C152 H15E 108.8 . . ?
 C153 C152 H15F 108.8 . . ?
 C152 C153 H15G 110.5 . . ?
 C152 C153 H15H 110.5 . . ?
 H15G C153 H15H 108.7 . . ?
 H15I C153 H15J 106.0 . . ?
 C154 C153 C152 106.2(4) . . ?
 C154 C153 H15G 110.5 . . ?
 C154 C153 H15H 110.5 . . ?
 C154 C153 H15I 105.4 . . ?
 C154 C153 H15J 105.4 . . ?
 C1C C153 H15I 105.4 . . ?
 C1C C153 H15J 105.4 . . ?
 C1C C153 C154 127.6(9) . . ?
 C155 C154 C153 122.9(4) . . ?
 C155 C154 C159 117.4(4) . . ?
 C159 C154 C153 119.7(4) . . ?
 C154 C155 H155 119.4 . . ?
 C154 C155 C156 121.2(4) . . ?
 C156 C155 H155 119.4 . . ?
 C155 C156 H156 119.5 . . ?
 C157 C156 C155 121.0(4) . . ?
 C157 C156 H156 119.5 . . ?
 C156 C157 C158 117.5(4) . . ?
 C156 C157 C160 121.9(4) . . ?
 C158 C157 C160 120.5(4) . . ?
 C157 C158 H158 119.4 . . ?
 C159 C158 C157 121.1(4) . . ?
 C159 C158 H158 119.4 . . ?
 C154 C159 H159 119.2 . . ?
 C158 C159 C154 121.7(4) . . ?
 C158 C159 H159 119.2 . . ?
 C157 C160 H16A 109.7 . . ?
 C157 C160 H16B 109.7 . . ?
 H16A C160 H16B 108.2 . . ?
 N106 C160 C157 109.7(3) . . ?
 N106 C160 H16A 109.7 . . ?
 N106 C160 H16B 109.7 . . ?
 H16C C161 H16D 107.9 . . ?
 C162 C161 H16C 109.3 . . ?
 C162 C161 H16D 109.3 . . ?
 N106 C161 H16C 109.3 . . ?
 N106 C161 H16D 109.3 . . ?
 N106 C161 C162 111.8(3) . . ?
 C163 C162 C161 129.8(4) . . ?
 C163 C162 N105 108.8(4) . . ?
 N105 C162 C161 121.1(4) . . ?
 C162 C163 H163 127.5 . . ?
 N103 C163 C162 105.1(4) . . ?
 N103 C163 H163 127.5 . . ?
 C165 C164 H164 105.1 . . ?
 C165 C164 C166 115.9(4) . . ?
 C166 C164 H164 105.1 . . ?
 N106 C164 H164 105.1 . . ?
 N106 C164 C165 109.4(4) . . ?
 N106 C164 C166 115.0(4) . . ?
 C164 C165 H16E 109.5 . . ?
 C164 C165 H16F 109.5 . . ?
 H16E C165 H16F 108.0 . . ?
 O104 C165 C164 110.9(4) . . ?
 O104 C165 H16E 109.5 . . ?
 O104 C165 H16F 109.5 . . ?
 C167 C166 C164 123.1(4) . . ?
 C171 C166 C164 119.8(4) . . ?
 C171 C166 C167 117.1(4) . . ?
 C166 C167 H167 119.2 . . ?
 C168 C167 C166 121.6(4) . . ?
 C168 C167 H167 119.2 . . ?
 C167 C168 H168 120.1 . . ?
 C167 C168 C169 119.8(5) . . ?
 C169 C168 H168 120.1 . . ?
 C170 C169 C168 120.2(5) . . ?
 O105 C169 C168 116.0(4) . . ?
 O105 C169 C170 123.8(4) . . ?
 C169 C170 H170 120.3 . . ?
 C169 C170 C171 119.4(4) . . ?
 C171 C170 H170 120.3 . . ?
 C166 C171 H171 119.0 . . ?
 C170 C171 C166 121.9(4) . . ?
 C170 C171 H171 119.0 . . ?
 H17A C172 H17B 109.5 . . ?
 H17A C172 H17C 109.5 . . ?
 H17B C172 H17C 109.5 . . ?
 O105 C172 H17A 109.5 . . ?
 O105 C172 H17B 109.5 . . ?
 O105 C172 H17C 109.5 . . ?
 C1 N1 C5 119.0(4) . . ?
 C27 N2 C31 118.7(4) . . ?
 C63 N3 C32 129.3(4) . . ?
 C63 N3 N4 110.8(3) . . ?
 N4 N3 C32 119.9(3) . . ?
 N5 N4 N3 107.0(3) . . ?
 N4 N5 C62 108.4(3) . . ?
 C60 N6 C64 116.1(4) . . ?
 C61 N6 C60 110.6(4) . . ?
 C61 N6 C64 111.5(3) . . ?
 C101 N101 C105 119.0(4) . . ?
 C131 N102 C127 118.0(4) . . ?
 C163 N103 C132 128.9(4) . . ?
 C163 N103 N104 110.6(3) . . ?
 N104 N103 C132 120.5(3) . . ?
 N105 N104 N103 107.0(3) . . ?
 N104 N105 C162 108.6(3) . . ?
 C160 N106 C164 116.0(3) . . ?
 C161 N106 C160 110.7(3) . . ?
 C161 N106 C164 111.4(3) . . ?
 C9 O1 C12 116.4(3) . . ?
 C18 O2 C17 118.4(4) . . ?
 C36 O3 C38 120.2(3) . . ?
 C65 O4 H4 109.5 . . ?
 C69 O5 C72 117.1(4) . . ?
 C109 O101 C112 116.2(4) . . ?
 C118 O102 C117 119.4(4) . . ?
 C136 O103 C138 119.3(3) . . ?
 C165 O104 H104 109.5 . . ?
 C169 O105 C172 117.9(4) . . ?
 C49 C50A H50C 107.3 . . ?
 C49 C50A H50D 107.3 . . ?
 H50C C50A H50D 106.9 . . ?
 C51A C50A C49 120.1(9) . . ?
 C51A C50A H50C 107.3 . . ?
 C51A C50A H50D 107.3 . . ?
 C50A C51A H51C 108.3 . . ?
 C50A C51A H51D 108.3 . . ?
 H51C C51A H51D 107.4 . . ?
 C52A C51A C50A 116.0(9) . . ?
 C52A C51A H51C 108.3 . . ?
 C52A C51A H51D 108.3 . . ?
 C51A C52A H52C 108.4 . . ?
 C51A C52A H52D 108.4 . . ?
 C51A C52A C53A 115.7(8) . . ?
 H52C C52A H52D 107.4 . . ?
 C53A C52A H52C 108.4 . . ?
 C53A C52A H52D 108.4 . . ?
 C52A C53A H53C 108.5 . . ?
 C52A C53A H53D 108.5 . . ?
 H53C C53A H53D 107.5 . . ?
 C54A C53A C52A 114.9(9) . . ?
 C54A C53A H53C 108.5 . . ?
 C54A C53A H53D 108.5 . . ?
 C59A C54A C53A 117.5(9) . . ?
 C55A C54A C53A 123.4(9) . . ?
 C55A C54A C59A 118.9(9) . . ?
 C59A C58A H58A 119.4 . . ?
 C59A C58A C57A 121.1(8) . . ?
 C57A C58A H58A 119.4 . . ?
 C54A C59A H59A 119.8 . . ?
 C58A C59A C54A 120.3(9) . . ?
 C58A C59A H59A 119.8 . . ?
 C54A C55A H55A 120.0 . . ?
 C54A C55A C56A 120.0(8) . . ?
 C56A C55A H55A 120.0 . . ?
 C55A C56A H56A 119.5 . . ?
 C57A C56A C55A 121.0(8) . . ?
 C57A C56A H56A 119.5 . . ?
 C58A C57A C60 124.5(9) . . ?
 C56A C57A C60 116.5(8) . . ?
 C56A C57A C58A 118.6(8) . . ?
 C149 C1A H1AA 108.2 . . ?
 C149 C1A H1AB 108.2 . . ?
 C149 C1A C1B 116.2(15) . . ?
 H1AA C1A H1AB 107.4 . . ?
 C1B C1A H1AA 108.2 . . ?
 C1B C1A H1AB 108.2 . . ?
 C1A C1B H1BA 108.8 . . ?
 C1A C1B H1BB 108.8 . . ?
 C1A C1B C1C 113.8(14) . . ?
 H1BA C1B H1BB 107.7 . . ?
 C1C C1B H1BA 108.8 . . ?
 C1C C1B H1BB 108.8 . . ?
 C153 C1C C1B 105.5(14) . . ?
 C153 C1C H1CA 110.6 . . ?
 C153 C1C H1CB 110.6 . . ?
 C1B C1C H1CA 110.6 . . ?
 C1B C1C H1CB 110.6 . . ?
 H1CA C1C H1CB 108.8 . . ?

loop_
  _geom_torsion_atom_site_label_1
  _geom_torsion_atom_site_label_2
  _geom_torsion_atom_site_label_3
  _geom_torsion_atom_site_label_4
  _geom_torsion
  _geom_torsion_site_symmetry_1
  _geom_torsion_site_symmetry_2
  _geom_torsion_site_symmetry_3
  _geom_torsion_site_symmetry_4
  _geom_torsion_publ_flag
 C1 C2 C3 C4 0.1(6) . . . . ?
 C1 C31 N2 C27 178.1(3) . . . . ?
 C2 C1 C31 C30 -39.5(6) . . . . ?
 C2 C1 C31 N2 141.7(4) . . . . ?
 C2 C1 N1 C5 -0.1(6) . . . . ?
 C2 C3 C4 C5 1.2(6) . . . . ?
 C3 C4 C5 C6 178.2(4) . . . . ?
 C3 C4 C5 N1 -2.0(6) . . . . ?
 C4 C5 C6 C7 -21.9(6) . . . . ?
 C4 C5 C6 C11 160.4(4) . . . . ?
 C4 C5 N1 C1 1.4(6) . . . . ?
 C5 C6 C7 C8 -177.3(4) . . . . ?
 C5 C6 C11 C10 177.2(4) . . . . ?
 C6 C5 N1 C1 -178.7(3) . . . . ?
 C6 C7 C8 C9 0.4(6) . . . . ?
 C7 C6 C11 C10 -0.6(6) . . . . ?
 C7 C8 C9 C10 -1.0(6) . . . . ?
 C7 C8 C9 O1 -178.1(3) . . . . ?
 C8 C9 C10 C11 0.8(6) . . . . ?
 C8 C9 O1 C12 -144.4(4) . . . . ?
 C9 C10 C11 C6 0.1(6) . . . . ?
 C10 C9 O1 C12 38.6(5) . . . . ?
 C11 C6 C7 C8 0.4(6) . . . . ?
 C12 C13 C14 C15 178.9(4) . . . . ?
 C13 C12 O1 C9 77.8(4) . . . . ?
 C13 C14 C15 C16 -166.8(4) . . . . ?
 C14 C15 C16 C17 71.7(5) . . . . ?
 C15 C16 C17 O2 65.4(5) . . . . ?
 C16 C17 O2 C18 -171.6(3) . . . . ?
 C18 C19 C20 C21 -1.2(6) . . . . ?
 C19 C18 C23 C22 -0.5(7) . . . . ?
 C19 C18 O2 C17 -9.6(6) . . . . ?
 C19 C20 C21 C22 0.3(6) . . . . ?
 C19 C20 C21 C24 -179.8(4) . . . . ?
 C20 C21 C22 C23 0.5(6) . . . . ?
 C20 C21 C24 C25 103.9(5) . . . . ?
 C21 C22 C23 C18 -0.4(7) . . . . ?
 C21 C24 C25 C26 -78.0(5) . . . . ?
 C22 C21 C24 C25 -76.2(5) . . . . ?
 C23 C18 C19 C20 1.3(6) . . . . ?
 C23 C18 O2 C17 169.9(4) . . . . ?
 C24 C21 C22 C23 -179.4(4) . . . . ?
 C24 C25 C26 C27 176.7(4) . . . . ?
 C25 C26 C27 C28 108.4(5) . . . . ?
 C25 C26 C27 N2 -69.3(5) . . . . ?
 C26 C27 C28 C29 -175.5(4) . . . . ?
 C26 C27 N2 C31 176.1(4) . . . . ?
 C27 C28 C29 C30 -0.3(7) . . . . ?
 C28 C27 N2 C31 -1.5(6) . . . . ?
 C28 C29 C30 C31 -1.7(6) . . . . ?
 C29 C30 C31 C1 -176.4(4) . . . . ?
 C29 C30 C31 N2 2.3(6) . . . . ?
 C30 C31 N2 C27 -0.6(6) . . . . ?
 C31 C1 C2 C3 178.8(4) . . . . ?
 C31 C1 N1 C5 -179.6(3) . . . . ?
 C32 C33 C34 C35 0.4(7) . . . . ?
 C32 N3 N4 N5 179.4(3) . . . . ?
 C33 C32 C37 C36 2.4(6) . . . . ?
 C33 C32 N3 C63 7.2(6) . . . . ?
 C33 C32 N3 N4 -171.3(4) . . . . ?
 C33 C34 C35 C36 0.7(7) . . . . ?
 C34 C35 C36 C37 -0.2(6) . . . . ?
 C34 C35 C36 O3 178.8(4) . . . . ?
 C35 C36 C37 C32 -1.3(6) . . . . ?
 C35 C36 O3 C38 177.3(4) . . . . ?
 C37 C32 C33 C34 -2.0(6) . . . . ?
 C37 C32 N3 C63 -171.9(4) . . . . ?
 C37 C32 N3 N4 9.7(6) . . . . ?
 C37 C36 O3 C38 -3.6(6) . . . . ?
 C38 C39 C40 C41 179.3(4) . . . . ?
 C38 C39 C44 C43 -178.3(4) . . . . ?
 C39 C38 O3 C36 90.1(5) . . . . ?
 C39 C40 C41 C42 -0.7(7) . . . . ?
 C40 C39 C44 C43 1.6(7) . . . . ?
 C40 C41 C42 C43 1.2(7) . . . . ?
 C40 C41 C42 C45 -177.6(5) . . . . ?
 C41 C42 C43 C44 -0.2(7) . . . . ?
 C41 C42 C45 C46 79.6(6) . . . . ?
 C42 C43 C44 C39 -1.2(7) . . . . ?
 C42 C45 C46 C47 72.8(6) . . . . ?
 C43 C42 C45 C46 -99.1(6) . . . . ?
 C44 C39 C40 C41 -0.7(7) . . . . ?
 C45 C42 C43 C44 178.6(4) . . . . ?
 C45 C46 C47 C48 -175.1(4) . . . . ?
 C46 C47 C48 C49 -173.5(4) . . . . ?
 C47 C48 C49 C50 -177.3(8) . . . . ?
 C47 C48 C49 C50A -176.3(7) . . . . ?
 C48 C49 C50 C51 174.3(9) . . . . ?
 C48 C49 C50A C51A -174.9(8) . . . . ?
 C49 C50 C51 C52 -63.0(14) . . . . ?
 C49 C50A C51A C52A -77.8(14) . . . . ?
 C50 C51 C52 C53 -165.1(11) . . . . ?
 C51 C52 C53 C54 165.8(11) . . . . ?
 C52 C53 C54 C55 109.6(15) . . . . ?
 C52 C53 C54 C59 -59(2) . . . . ?
 C53 C54 C55 C56 -175.1(13) . . . . ?
 C53 C54 C59 C58 174.4(14) . . . . ?
 C54 C55 C56 C57 4(2) . . . . ?
 C55 C54 C59 C58 6(2) . . . . ?
 C55 C56 C57 C58 -2(3) . . . . ?
 C55 C56 C57 C60 168.8(14) . . . . ?
 C56 C57 C58 C59 2(2) . . . . ?
 C56 C57 C60 N6 -98.9(19) . . . . ?
 C57 C58 C59 C54 -4(2) . . . . ?
 C57 C60 N6 C61 57.0(8) . . . . ?
 C57 C60 N6 C64 -174.7(7) . . . . ?
 C58 C57 C60 N6 72.0(17) . . . . ?
 C59 C54 C55 C56 -6(2) . . . . ?
 C60 C57 C58 C59 -170.1(12) . . . . ?
 C61 C62 C63 N3 -173.7(4) . . . . ?
 C61 C62 N5 N4 174.6(3) . . . . ?
 C62 C61 N6 C60 -156.6(4) . . . . ?
 C62 C61 N6 C64 72.7(4) . . . . ?
 C62 C63 N3 C32 -179.1(4) . . . . ?
 C62 C63 N3 N4 -0.6(4) . . . . ?
 C63 C62 N5 N4 0.1(5) . . . . ?
 C63 N3 N4 N5 0.7(4) . . . . ?
 C64 C66 C67 C68 179.1(4) . . . . ?
 C64 C66 C71 C70 -178.6(4) . . . . ?
 C65 C64 C66 C67 133.8(4) . . . . ?
 C65 C64 C66 C71 -47.2(6) . . . . ?
 C65 C64 N6 C60 75.0(5) . . . . ?
 C65 C64 N6 C61 -157.2(4) . . . . ?
 C66 C64 C65 O4 -176.4(4) . . . . ?
 C66 C64 N6 C60 -56.2(5) . . . . ?
 C66 C64 N6 C61 71.7(5) . . . . ?
 C66 C67 C68 C69 -0.3(7) . . . . ?
 C67 C66 C71 C70 0.4(6) . . . . ?
 C67 C68 C69 C70 0.1(6) . . . . ?
 C67 C68 C69 O5 -177.8(4) . . . . ?
 C68 C69 C70 C71 0.4(7) . . . . ?
 C68 C69 O5 C72 -0.2(6) . . . . ?
 C69 C70 C71 C66 -0.6(7) . . . . ?
 C70 C69 O5 C72 -178.1(4) . . . . ?
 C71 C66 C67 C68 0.1(6) . . . . ?
 C101 C102 C103 C104 1.3(6) . . . . ?
 C101 C131 N102 C127 178.1(3) . . . . ?
 C102 C101 C131 C130 -34.6(6) . . . . ?
 C102 C101 C131 N102 146.9(4) . . . . ?
 C102 C101 N101 C105 -0.2(6) . . . . ?
 C102 C103 C104 C105 -0.2(7) . . . . ?
 C103 C104 C105 C106 -180.0(4) . . . . ?
 C103 C104 C105 N101 -1.2(6) . . . . ?
 C104 C105 C106 C107 -26.9(6) . . . . ?
 C104 C105 C106 C111 153.1(4) . . . . ?
 C104 C105 N101 C101 1.4(6) . . . . ?
 C105 C106 C107 C108 -179.8(4) . . . . ?
 C105 C106 C111 C110 179.1(4) . . . . ?
 C106 C105 N101 C101 -179.8(4) . . . . ?
 C106 C107 C108 C109 0.8(7) . . . . ?
 C107 C106 C111 C110 -1.0(6) . . . . ?
 C107 C108 C109 C110 -1.3(7) . . . . ?
 C107 C108 C109 O101 -175.8(4) . . . . ?
 C108 C109 C110 C111 0.6(7) . . . . ?
 C108 C109 O101 C112 -150.9(4) . . . . ?
 C109 C110 C111 C106 0.6(7) . . . . ?
 C110 C109 O101 C112 34.7(6) . . . . ?
 C111 C106 C107 C108 0.3(7) . . . . ?
 C112 C113 C114 C115 -179.6(4) . . . . ?
 C113 C112 O101 C109 76.2(5) . . . . ?
 C113 C114 C115 C116 -163.9(4) . . . . ?
 C114 C115 C116 C117 73.9(7) . . . . ?
 C115 C116 C117 O102 70.8(6) . . . . ?
 C116 C117 O102 C118 -170.3(4) . . . . ?
 C118 C119 C120 C121 -0.7(7) . . . . ?
 C119 C118 C123 C122 2.5(7) . . . . ?
 C119 C118 O102 C117 -17.0(7) . . . . ?
 C119 C120 C121 C122 1.3(7) . . . . ?
 C119 C120 C121 C124 -178.4(4) . . . . ?
 C120 C121 C122 C123 0.1(7) . . . . ?
 C120 C121 C124 C125 99.4(5) . . . . ?
 C121 C122 C123 C118 -1.9(7) . . . . ?
 C121 C124 C125 C126 -76.1(5) . . . . ?
 C122 C121 C124 C125 -80.2(6) . . . . ?
 C123 C118 C119 C120 -1.2(7) . . . . ?
 C123 C118 O102 C117 164.3(4) . . . . ?
 C124 C121 C122 C123 179.7(4) . . . . ?
 C124 C125 C126 C127 178.6(4) . . . . ?
 C125 C126 C127 C128 109.8(5) . . . . ?
 C125 C126 C127 N102 -69.4(5) . . . . ?
 C126 C127 C128 C129 -175.7(4) . . . . ?
 C126 C127 N102 C131 176.9(3) . . . . ?
 C127 C128 C129 C130 -1.8(6) . . . . ?
 C128 C127 N102 C131 -2.3(6) . . . . ?
 C128 C129 C130 C131 -0.7(6) . . . . ?
 C129 C130 C131 C101 -176.5(4) . . . . ?
 C129 C130 C131 N102 1.9(6) . . . . ?
 C130 C131 N102 C127 -0.4(6) . . . . ?
 C131 C101 C102 C103 178.0(4) . . . . ?
 C131 C101 N101 C105 -179.4(3) . . . . ?
 C132 C133 C134 C135 0.0(7) . . . . ?
 C132 N103 N104 N105 -179.9(3) . . . . ?
 C133 C132 C137 C136 2.4(6) . . . . ?
 C133 C132 N103 C163 4.1(6) . . . . ?
 C133 C132 N103 N104 -175.0(4) . . . . ?
 C133 C134 C135 C136 1.5(7) . . . . ?
 C134 C135 C136 C137 -1.0(7) . . . . ?
 C134 C135 C136 O103 178.7(4) . . . . ?
 C135 C136 C137 C132 -0.9(6) . . . . ?
 C135 C136 O103 C138 -179.5(4) . . . . ?
 C137 C132 C133 C134 -2.0(6) . . . . ?
 C137 C132 N103 C163 -174.6(4) . . . . ?
 C137 C132 N103 N104 6.3(6) . . . . ?
 C137 C136 O103 C138 0.2(6) . . . . ?
 C138 C139 C140 C141 -176.3(6) . . . . ?
 C138 C139 C144 C143 174.6(5) . . . . ?
 C139 C138 O103 C136 83.3(5) . . . . ?
 C139 C140 C141 C142 2.9(11) . . . . ?
 C140 C139 C144 C143 -3.8(8) . . . . ?
 C140 C141 C142 C143 -6.1(11) . . . . ?
 C140 C141 C142 C145 176.2(6) . . . . ?
 C141 C142 C143 C144 4.5(10) . . . . ?
 C141 C142 C145 C146 105.7(9) . . . . ?
 C142 C143 C144 C139 0.3(9) . . . . ?
 C142 C145 C146 C147 -66.6(10) . . . . ?
 C143 C142 C145 C146 -71.8(10) . . . . ?
 C144 C139 C140 C141 2.2(9) . . . . ?
 C145 C142 C143 C144 -177.7(5) . . . . ?
 C145 C146 C147 C148 179.7(6) . . . . ?
 C146 C147 C148 C149 -179.5(6) . . . . ?
 C147 C148 C149 C150 180.0(5) . . . . ?
 C147 C148 C149 C1A 148.4(12) . . . . ?
 C148 C149 C150 C151 -177.7(6) . . . . ?
 C148 C149 C1A C1B -171.0(11) . . . . ?
 C149 C150 C151 C152 77.1(9) . . . . ?
 C149 C1A C1B C1C -167.7(19) . . . . ?
 C150 C151 C152 C153 -174.7(6) . . . . ?
 C151 C152 C153 C154 170.4(6) . . . . ?
 C152 C153 C154 C155 100.2(6) . . . . ?
 C152 C153 C154 C159 -77.3(6) . . . . ?
 C153 C154 C155 C156 -175.6(4) . . . . ?
 C153 C154 C159 C158 175.5(4) . . . . ?
 C154 C153 C1C C1B 86.7(16) . . . . ?
 C154 C155 C156 C157 0.6(6) . . . . ?
 C155 C154 C159 C158 -2.1(6) . . . . ?
 C155 C156 C157 C158 -2.9(6) . . . . ?
 C155 C156 C157 C160 175.6(4) . . . . ?
 C156 C157 C158 C159 2.7(6) . . . . ?
 C156 C157 C160 N106 -132.8(4) . . . . ?
 C157 C158 C159 C154 -0.2(7) . . . . ?
 C157 C160 N106 C161 64.9(4) . . . . ?
 C157 C160 N106 C164 -166.9(3) . . . . ?
 C158 C157 C160 N106 45.7(5) . . . . ?
 C159 C154 C155 C156 1.9(6) . . . . ?
 C160 C157 C158 C159 -175.8(4) . . . . ?
 C161 C162 C163 N103 -173.2(4) . . . . ?
 C161 C162 N105 N104 174.4(3) . . . . ?
 C162 C161 N106 C160 -160.0(3) . . . . ?
 C162 C161 N106 C164 69.3(4) . . . . ?
 C162 C163 N103 C132 -180.0(4) . . . . ?
 C162 C163 N103 N104 -0.8(4) . . . . ?
 C163 C162 N105 N104 0.0(5) . . . . ?
 C163 N103 N104 N105 0.8(4) . . . . ?
 C164 C166 C167 C168 -178.8(4) . . . . ?
 C164 C166 C171 C170 178.6(4) . . . . ?
 C165 C164 C166 C167 -47.3(6) . . . . ?
 C165 C164 C166 C171 133.3(4) . . . . ?
 C165 C164 N106 C160 75.0(5) . . . . ?
 C165 C164 N106 C161 -157.1(4) . . . . ?
 C166 C164 C165 O104 -178.2(4) . . . . ?
 C166 C164 N106 C160 -57.5(5) . . . . ?
 C166 C164 N106 C161 70.4(5) . . . . ?
 C166 C167 C168 C169 -0.3(7) . . . . ?
 C167 C166 C171 C170 -0.9(6) . . . . ?
 C167 C168 C169 C170 0.2(7) . . . . ?
 C167 C168 C169 O105 179.7(4) . . . . ?
 C168 C169 C170 C171 -0.4(7) . . . . ?
 C168 C169 O105 C172 -170.5(4) . . . . ?
 C169 C170 C171 C166 0.8(7) . . . . ?
 C170 C169 O105 C172 9.1(7) . . . . ?
 C171 C166 C167 C168 0.6(6) . . . . ?
 N1 C1 C2 C3 -0.7(6) . . . . ?
 N1 C1 C31 C30 140.0(4) . . . . ?
 N1 C1 C31 N2 -38.8(5) . . . . ?
 N1 C5 C6 C7 158.3(4) . . . . ?
 N1 C5 C6 C11 -19.5(5) . . . . ?
 N2 C27 C28 C29 2.0(7) . . . . ?
 N3 C32 C33 C34 179.0(4) . . . . ?
 N3 C32 C37 C36 -178.5(4) . . . . ?
 N3 N4 N5 C62 -0.5(4) . . . . ?
 N5 C62 C63 N3 0.3(4) . . . . ?
 N6 C60 C57A C58A 33.5(17) . . . . ?
 N6 C60 C57A C56A -140.2(11) . . . . ?
 N6 C61 C62 C63 -140.6(4) . . . . ?
 N6 C61 C62 N5 46.1(5) . . . . ?
 N6 C64 C65 O4 51.7(5) . . . . ?
 N6 C64 C66 C67 -97.3(5) . . . . ?
 N6 C64 C66 C71 81.6(5) . . . . ?
 N101 C101 C102 C103 -1.1(6) . . . . ?
 N101 C101 C131 C130 144.6(4) . . . . ?
 N101 C101 C131 N102 -34.0(5) . . . . ?
 N101 C105 C106 C107 154.3(4) . . . . ?
 N101 C105 C106 C111 -25.8(6) . . . . ?
 N102 C127 C128 C129 3.5(6) . . . . ?
 N103 C132 C133 C134 179.3(4) . . . . ?
 N103 C132 C137 C136 -178.8(4) . . . . ?
 N103 N104 N105 C162 -0.5(4) . . . . ?
 N105 C162 C163 N103 0.5(4) . . . . ?
 N106 C161 C162 C163 -136.9(4) . . . . ?
 N106 C161 C162 N105 50.1(5) . . . . ?
 N106 C164 C165 O104 49.8(5) . . . . ?
 N106 C164 C166 C167 82.0(5) . . . . ?
 N106 C164 C166 C171 -97.4(5) . . . . ?
 O1 C9 C10 C11 177.7(4) . . . . ?
 O1 C12 C13 C14 -168.0(3) . . . . ?
 O2 C18 C19 C20 -179.3(4) . . . . ?
 O2 C18 C23 C22 179.9(4) . . . . ?
 O3 C36 C37 C32 179.7(4) . . . . ?
 O3 C38 C39 C40 157.8(4) . . . . ?
 O3 C38 C39 C44 -22.2(6) . . . . ?
 O5 C69 C70 C71 178.4(4) . . . . ?
 O101 C109 C110 C111 174.7(4) . . . . ?
 O101 C112 C113 C114 -168.6(4) . . . . ?
 O102 C118 C119 C120 -179.9(4) . . . . ?
 O102 C118 C123 C122 -178.7(4) . . . . ?
 O103 C136 C137 C132 179.4(4) . . . . ?
 O103 C138 C139 C140 -172.2(4) . . . . ?
 O103 C138 C139 C144 9.4(6) . . . . ?
 O105 C169 C170 C171 -179.9(4) . . . . ?
 C50A C51A C52A C53A -89.2(12) . . . . ?
 C51A C52A C53A C54A 163.6(9) . . . . ?
 C52A C53A C54A C59A -86.7(13) . . . . ?
 C52A C53A C54A C55A 88.1(15) . . . . ?
 C53A C54A C59A C58A 177.7(10) . . . . ?
 C53A C54A C55A C56A -176.0(9) . . . . ?
 C54A C55A C56A C57A -0.3(16) . . . . ?
 C59A C54A C55A C56A -1.2(17) . . . . ?
 C59A C58A C57A C60 -172.5(11) . . . . ?
 C59A C58A C57A C56A 1(2) . . . . ?
 C55A C54A C59A C58A 2.7(18) . . . . ?
 C55A C56A C57A C60 174.5(10) . . . . ?
 C55A C56A C57A C58A 0(2) . . . . ?
 C57A C60 N6 C61 70.1(7) . . . . ?
 C57A C60 N6 C64 -161.5(6) . . . . ?
 C57A C58A C59A C54A -2.6(19) . . . . ?
 C1A C1B C1C C153 -162.5(14) . . . . ?
 C1C C153 C154 C155 81.5(11) . . . . ?
 C1C C153 C154 C159 -96.0(11) . . . . ?

_shelx_res_file
;
TITL JL2017_10_01MajorK in P2(1)/n
    jl2017_10_01majork_gjtz.res
    created by SHELXL-2018/3 at 14:02:02 on 20-Feb-2019
CELL 0.71073 26.2879 16.1275 29.7838 90 106.741 90
ZERR 8 0.0009 0.0005 0.0011 0 0.004 0
LATT 1
SYMM 0.5-X,0.5+Y,0.5-Z
SFAC C H N O
UNIT 576 640 48 40
SADI C49 C50 C49 C50A
SADI C50 C51 C50A C51A
SADI C57 C58 C57A C58A
SADI C57 C60 C57A C60
SADI C58 C59 C58A C59A
SADI 0.04 C49 C51 C49 C51A
SADI 0.04 C50 C52 C50A C52A
SADI 0.04 C51 C52 C51A C52A
SADI 0.04 C51 C53 C51A C53A
SADI 0.04 C52 C53 C52A C53A
SADI 0.04 C52 C54 C52A C54A
SADI 0.04 C53 C54 C53A C54A
SADI 0.04 C53 C55 C53A C55A
SADI 0.04 C53 C59 C53A C59A
SADI 0.04 C54 C55 C54A C55A
SADI 0.04 C54 C56 C54A C56A
SADI 0.04 C54 C58 C54A C58A
SADI 0.04 C54 C59 C54A C59A
SADI 0.04 C55 C56 C55A C56A
SADI 0.04 C55 C57 C55A C57A
SADI 0.04 C55 C59 C55A C59A
SADI 0.04 C56 C57 C56A C57A
SADI 0.04 C56 C58 C56A C58A
SADI 0.04 C56 C59 C56A C59A
SADI 0.04 C56 C60 C56A C60
SADI 0.04 C57 C59 C57A C59A
SADI 0.04 C58 C60 C58A C60
SADI 0.04 C149 C150 C149 C1A
SADI 0.04 C149 C151 C149 C1B
SADI 0.04 C150 C151 C1A C1B
SADI 0.04 C150 C152 C1A C1C
SADI 0.04 C151 C152 C1B C1C
SADI 0.04 C151 C153 C1B C153
SADI 0.04 C152 C153 C1C C153
SIMU 0.001 0.002 2 C54A C54
SIMU 0.001 0.002 2 C57 C57A
RIGU 0.001 0.001 C50 C51 C52 C53 C54 C55 C56 C57 C58 C59
RIGU 0.001 0.001 C50A C51A C52A C53A C54A C58A C59A C55A C56A C57A
RIGU 0.001 0.001 C149 C132 C133 C137 N103 C134 C136 C163 N104 C135 O103 =
 C162 N105 C138 C161 C139 N106 C140 C144 C160 C164 C141 C143 C157 C165 C166 =
 C142 C156 C158 O104 C167 C171 C145 C155 C159 C168 C170 C146 C154 C169 C147 =
 C153 O105 C148 C152 C172 C151 C150
RIGU 0.001 0.001 H49c H49d H60c H60d C50A H50c H50d C51A H51c H51d C52A =
 H52C H52D C53A H53C H53D C54A C58A H58A C59A H59A C55A H55A C56A H56A C57A =
 C1A C1B C1C C153 C149
RIGU 0.001 0.001 C153 C1C C1B C1A C149
ISOR 0.01 0.02 H49a H55 H60a H49b C58 C50 C54 H50a H56 H50b C59 C51 H53b =
 H51A C55 H51B C56 C52 C57 H52A H58 H52B H59 C53 H60B H53A
ISOR 0.01 0.02 H49c C54A H56A H49d H59A H60c H53c H60d H58A C50A H55A H50c =
 C53A H50D H53D C51A C58A H51C C59A H51D C55A C52A C56A H52C C57A H52D
ISOR 0.01 0.02 C1C C1B C1A

L.S. 4
PLAN  14
SIZE 0.08 0.09 0.095
TEMP -173(2)
MORE -1
BOND $H
CONF
fmap 2
acta
MERG 2
SHEL 999 0.9
OMIT 0 1 2
OMIT -2 1 3
OMIT 2 1 0
OMIT 2 1 1
OMIT 0 2 1
OMIT -2 1 1
OMIT -1 1 2
OMIT 2 0 0
REM <olex2.extras>
REM <HklSrc "%.\\JL2017_10_01MajorK_GJTz.hkl">
REM </olex2.extras>

WGHT    0.054300    8.048201
FVAR       0.12516   0.69267
C1    1    0.496276    0.349441    0.310503    11.00000    0.02012    0.02711 =
         0.02872   -0.00148    0.00484   -0.00615
C2    1    0.504342    0.349890    0.358605    11.00000    0.02367    0.02991 =
         0.03516    0.00112    0.00191    0.00075
AFIX  43
H2    2    0.532021    0.317949    0.378716    11.00000   -1.20000
AFIX   0
C3    1    0.471420    0.397574    0.376641    11.00000    0.03833    0.04201 =
         0.02142    0.00052    0.00664   -0.00587
AFIX  43
H3    2    0.476194    0.398983    0.409486    11.00000   -1.20000
AFIX   0
C4    1    0.431412    0.443333    0.346638    11.00000    0.02741    0.03272 =
         0.02294   -0.00190    0.00457   -0.00167
AFIX  43
H4A   2    0.408812    0.477294    0.358621    11.00000   -1.20000
AFIX   0
C5    1    0.424702    0.439009    0.298804    11.00000    0.02067    0.02233 =
         0.02828   -0.00399    0.00216   -0.00375
C6    1    0.382232    0.483512    0.263494    11.00000    0.02254    0.02234 =
         0.02471   -0.00736    0.00473   -0.00581
C7    1    0.335656    0.510670    0.272155    11.00000    0.02593    0.03004 =
         0.02763   -0.00161    0.00973   -0.00386
AFIX  43
H7    2    0.331220    0.502562    0.302397    11.00000   -1.20000
AFIX   0
C8    1    0.295871    0.548965    0.238034    11.00000    0.01952    0.03082 =
         0.03619    0.00027    0.00866    0.00356
AFIX  43
H8    2    0.264579    0.567206    0.244923    11.00000   -1.20000
AFIX   0
C9    1    0.301509    0.560880    0.193630    11.00000    0.02239    0.02104 =
         0.02914   -0.00393   -0.00066    0.00320
C10   1    0.347614    0.535218    0.184145    11.00000    0.02967    0.02908 =
         0.02461   -0.00554    0.00530    0.00146
AFIX  43
H10   2    0.352036    0.543725    0.153929    11.00000   -1.20000
AFIX   0
C11   1    0.387216    0.497092    0.218972    11.00000    0.01909    0.02272 =
         0.02967   -0.00606    0.00320    0.00089
AFIX  43
H11   2    0.418735    0.479717    0.212182    11.00000   -1.20000
AFIX   0
C12   1    0.248407    0.574752    0.113462    11.00000    0.02602    0.04085 =
         0.02093    0.00658   -0.00318    0.01002
AFIX  23
H12A  2    0.281897    0.565745    0.105249    11.00000   -1.20000
H12B  2    0.228010    0.618502    0.092578    11.00000   -1.20000
AFIX   0
C13   1    0.216566    0.495489    0.105659    11.00000    0.02820    0.03129 =
         0.03168    0.00144    0.00567    0.00353
AFIX  23
H13C  2    0.180311    0.507657    0.107508    11.00000   -1.20000
H13D  2    0.233190    0.456029    0.131120    11.00000   -1.20000
AFIX   0
C14   1    0.212520    0.454401    0.058489    11.00000    0.03423    0.03205 =
         0.03214   -0.00089    0.00091    0.00756
AFIX  23
H14M  2    0.195137    0.493218    0.032922    11.00000   -1.20000
H14N  2    0.248735    0.443002    0.056303    11.00000   -1.20000
AFIX   0
C15   1    0.181381    0.374258    0.051837    11.00000    0.03122    0.03945 =
         0.03981   -0.00097   -0.00591    0.00848
AFIX  23
H15K  2    0.143331    0.387351    0.046675    11.00000   -1.20000
H15L  2    0.193381    0.341130    0.080968    11.00000   -1.20000
AFIX   0
C16   1    0.187214    0.321633    0.010584    11.00000    0.04077    0.04378 =
         0.03623   -0.00865   -0.01415    0.01099
AFIX  23
H16G  2    0.159730    0.277728    0.003788    11.00000   -1.20000
H16H  2    0.180697    0.357290   -0.017563    11.00000   -1.20000
AFIX   0
C17   1    0.241228    0.281572    0.019613    11.00000    0.05313    0.04003 =
         0.02669   -0.00952    0.00002    0.00609
AFIX  23
H17D  2    0.244106    0.253014   -0.008978    11.00000   -1.20000
H17E  2    0.269530    0.324061    0.028634    11.00000   -1.20000
AFIX   0
C18   1    0.295359    0.186046    0.076065    11.00000    0.03056    0.02731 =
         0.03443   -0.01437   -0.00660   -0.00042
C19   1    0.337961    0.191736    0.057882    11.00000    0.04339    0.03294 =
         0.02933   -0.01165   -0.00032    0.00274
AFIX  43
H19   2    0.335233    0.223420    0.030398    11.00000   -1.20000
AFIX   0
C20   1    0.385112    0.150418    0.080322    11.00000    0.03776    0.03789 =
         0.04052   -0.01661    0.00303   -0.00014
AFIX  43
H20   2    0.414186    0.153534    0.067449    11.00000   -1.20000
AFIX   0
C21   1    0.390556    0.104622    0.121235    11.00000    0.03819    0.02434 =
         0.03422   -0.01031   -0.00194    0.00722
C22   1    0.346891    0.100867    0.139275    11.00000    0.04246    0.02686 =
         0.04233   -0.00524    0.00168   -0.00105
AFIX  43
H22   2    0.349528    0.070523    0.167193    11.00000   -1.20000
AFIX   0
C23   1    0.300349    0.140718    0.116892    11.00000    0.03537    0.02692 =
         0.04551    0.00040    0.00842   -0.00215
AFIX  43
H23   2    0.271057    0.137309    0.129471    11.00000   -1.20000
AFIX   0
C24   1    0.441269    0.059580    0.146241    11.00000    0.04223    0.03059 =
         0.05293   -0.00634   -0.00422    0.01058
AFIX  23
H24A  2    0.463214    0.053486    0.124435    11.00000   -1.20000
H24B  2    0.432159    0.003233    0.154633    11.00000   -1.20000
AFIX   0
C25   1    0.474372    0.103493    0.190922    11.00000    0.03253    0.03219 =
         0.03954    0.00340   -0.00163    0.00816
AFIX  23
H25A  2    0.450306    0.123191    0.208831    11.00000   -1.20000
H25B  2    0.499219    0.062977    0.210749    11.00000   -1.20000
AFIX   0
C26   1    0.506059    0.176868    0.181085    11.00000    0.03072    0.03662 =
         0.03555   -0.00180    0.00908    0.01186
AFIX  23
H26A  2    0.531774    0.156876    0.164923    11.00000   -1.20000
H26B  2    0.481570    0.216100    0.159853    11.00000   -1.20000
AFIX   0
C27   1    0.535477    0.221463    0.225046    11.00000    0.02969    0.02568 =
         0.03529    0.00239    0.01048    0.00266
C28   1    0.590651    0.216500    0.243060    11.00000    0.02817    0.02942 =
         0.04506    0.00026    0.01236    0.00628
AFIX  43
H28   2    0.610928    0.187562    0.226349    11.00000   -1.20000
AFIX   0
C29   1    0.615250    0.253657    0.284971    11.00000    0.02061    0.02643 =
         0.05624    0.00074    0.00174   -0.00183
AFIX  43
H29   2    0.652744    0.250492    0.297692    11.00000   -1.20000
AFIX   0
C30   1    0.585144    0.295830    0.308659    11.00000    0.02480    0.02966 =
         0.03151   -0.00024   -0.00054   -0.00097
AFIX  43
H30   2    0.601345    0.320800    0.338215    11.00000   -1.20000
AFIX   0
C31   1    0.530764    0.300830    0.288275    11.00000    0.02407    0.02254 =
         0.03052    0.00287    0.00359   -0.00177

C32   1    0.320018    0.296970    0.199547    11.00000    0.03248    0.02333 =
         0.02008    0.00070    0.00436   -0.00102
C33   1    0.351992    0.268672    0.242133    11.00000    0.03915    0.02716 =
         0.02743   -0.00031    0.00266   -0.00566
AFIX  43
H33   2    0.389536    0.267769    0.248488    11.00000   -1.20000
AFIX   0
C34   1    0.328046    0.241501    0.275548    11.00000    0.04833    0.03261 =
         0.02105    0.00461    0.00471   -0.00534
AFIX  43
H34   2    0.349686    0.222270    0.305016    11.00000   -1.20000
AFIX   0
C35   1    0.274068    0.241911    0.266850    11.00000    0.04437    0.03245 =
         0.02471   -0.00129    0.01244   -0.01312
AFIX  43
H35   2    0.258246    0.223774    0.290068    11.00000   -1.20000
AFIX   0
C36   1    0.242902    0.269191    0.223661    11.00000    0.03293    0.02688 =
         0.02409   -0.00329    0.00680   -0.00393
C37   1    0.265264    0.296077    0.189525    11.00000    0.03179    0.02305 =
         0.01798   -0.00040    0.00387   -0.00057
AFIX  43
H37   2    0.243438    0.313607    0.159749    11.00000   -1.20000
AFIX   0
C38   1    0.152260    0.294883    0.176472    11.00000    0.03238    0.03423 =
         0.03782    0.00109    0.01370    0.00554
AFIX  23
H38A  2    0.168749    0.341100    0.163802    11.00000   -1.20000
H38B  2    0.120634    0.317088    0.184110    11.00000   -1.20000
AFIX   0
C39   1    0.134735    0.229613    0.139383    11.00000    0.02985    0.03287 =
         0.03784    0.00970    0.01045    0.00177
C40   1    0.087154    0.239674    0.104462    11.00000    0.03519    0.03971 =
         0.04888    0.00295    0.01259    0.01064
AFIX  43
H40   2    0.066018    0.287395    0.104617    11.00000   -1.20000
AFIX   0
C41   1    0.070030    0.180979    0.069323    11.00000    0.03362    0.04655 =
         0.04801    0.00408   -0.00179    0.00452
AFIX  43
H41   2    0.037068    0.189103    0.046048    11.00000   -1.20000
AFIX   0
C42   1    0.099525    0.111141    0.067231    11.00000    0.03317    0.03120 =
         0.05051   -0.00040    0.00221   -0.00173
C43   1    0.146800    0.100688    0.102189    11.00000    0.03258    0.03194 =
         0.05365    0.00015    0.00441    0.00072
AFIX  43
H43   2    0.167981    0.053118    0.101793    11.00000   -1.20000
AFIX   0
C44   1    0.163911    0.158933    0.138070    11.00000    0.02997    0.03645 =
         0.04135    0.00851    0.00267    0.00075
AFIX  43
H44   2    0.196211    0.149762    0.162010    11.00000   -1.20000
AFIX   0
C45   1    0.080978    0.049463    0.027400    11.00000    0.03863    0.04230 =
         0.06762   -0.01347   -0.01232   -0.00020
AFIX  23
H45A  2    0.098533   -0.004408    0.037677    11.00000   -1.20000
H45B  2    0.042253    0.041099    0.021168    11.00000   -1.20000
AFIX   0
C46   1    0.091887    0.074384   -0.018021    11.00000    0.06429    0.04840 =
         0.04507   -0.01700   -0.02079    0.00469
AFIX  23
H46A  2    0.070595    0.038466   -0.043503    11.00000   -1.20000
H46B  2    0.079620    0.132136   -0.025547    11.00000   -1.20000
AFIX   0
C47   1    0.149482    0.068833   -0.017353    11.00000    0.06125    0.04503 =
         0.04162   -0.00642   -0.01306    0.00376
AFIX  23
H47A  2    0.160935    0.010200   -0.012662    11.00000   -1.20000
H47B  2    0.171243    0.100899    0.009745    11.00000   -1.20000
AFIX   0
C48   1    0.160376    0.100797   -0.061599    11.00000    0.10023    0.03969 =
         0.02807   -0.00235   -0.00786    0.00836
AFIX  23
H48A  2    0.152640    0.160970   -0.064256    11.00000   -1.20000
H48B  2    0.135470    0.073353   -0.088929    11.00000   -1.20000
AFIX   0
C49   1    0.216765    0.087300   -0.064246    11.00000    0.09249    0.03586 =
         0.03995   -0.00072    0.00657    0.00259
PART 1
AFIX  23
H49A  2    0.243265    0.114008   -0.037659    10.45000   -1.20000
H49B  2    0.225173    0.027576   -0.065030    10.45000   -1.20000
AFIX  23
PART 0
PART 2
H49C  2    0.222857    0.026655   -0.062841    10.55000   -1.20000
H49D  2    0.240871    0.110760   -0.035132    10.55000   -1.20000
AFIX   0
PART 0
PART 1
C50   1    0.214099    0.129478   -0.110350    10.45000    0.04699    0.05485 =
         0.04137   -0.00143   -0.00444    0.01027
AFIX  23
H50A  2    0.201273    0.187176   -0.110262    10.45000   -1.20000
H50B  2    0.189407    0.099327   -0.136697    10.45000   -1.20000
AFIX   0
C51   1    0.270487    0.128829   -0.115712    10.45000    0.04746    0.04646 =
         0.03792    0.00301   -0.00425    0.01321
AFIX  23
H51A  2    0.283180    0.070872   -0.114687    10.45000   -1.20000
H51B  2    0.269635    0.152377   -0.146617    10.45000   -1.20000
AFIX   0
C52   1    0.308643    0.178188   -0.077565    10.45000    0.03918    0.03913 =
         0.03719    0.00166    0.00072    0.01812
AFIX  23
H52A  2    0.316557    0.146605   -0.047846    10.45000   -1.20000
H52B  2    0.291414    0.230837   -0.072998    10.45000   -1.20000
AFIX   0
C53   1    0.361406    0.198042   -0.088529    10.45000    0.04979    0.07164 =
         0.05581   -0.01791    0.01297    0.00133
AFIX  23
H53A  2    0.382858    0.146736   -0.085148    10.45000   -1.20000
H53B  2    0.353393    0.216540   -0.121529    10.45000   -1.20000
AFIX   0
C54   1    0.394212    0.265087   -0.056594    10.45000    0.04049    0.06002 =
         0.03418   -0.00783    0.01723    0.00554
C55   1    0.442708    0.238981   -0.022497    10.45000    0.05202    0.06816 =
         0.05703   -0.01793    0.00360    0.01688
AFIX  43
H55   2    0.455210    0.183553   -0.021542    10.45000   -1.20000
AFIX   0
C56   1    0.470393    0.299006    0.009025    10.45000    0.04573    0.06241 =
         0.04977   -0.01155    0.00528    0.01650
AFIX  43
H56   2    0.503580    0.283470    0.030104    10.45000   -1.20000
AFIX   0
C57   1    0.453145    0.379065    0.011814    10.45000    0.03576    0.05362 =
         0.03219   -0.00108    0.01507    0.00804
C58   1    0.405517    0.399155   -0.020856    10.45000    0.03826    0.05322 =
         0.03831    0.00331    0.01280    0.00637
AFIX  43
H58   2    0.392185    0.453994   -0.021308    10.45000   -1.20000
AFIX   0
C59   1    0.376951    0.342603   -0.052569    10.45000    0.03391    0.06119 =
         0.03672   -0.00235    0.01954    0.00503
AFIX  43
H59   2    0.343362    0.358866   -0.072677    10.45000   -1.20000
AFIX   0
PART 0
C60   1    0.476403    0.443427    0.050495    11.00000    0.03920    0.06520 =
         0.03493    0.00028    0.01416   -0.00722
PART 1
AFIX  23
H60A  2    0.513704    0.428511    0.066735    10.45000   -1.20000
H60B  2    0.476500    0.498498    0.035835    10.45000   -1.20000
AFIX  23
PART 0
PART 2
H60C  2    0.510788    0.415060    0.064163    10.55000   -1.20000
H60D  2    0.483482    0.499539    0.040216    10.55000   -1.20000
AFIX   0
PART 0
C61   1    0.444183    0.368044    0.106646    11.00000    0.03341    0.03545 =
         0.03175   -0.00162    0.01163    0.00190
AFIX  23
H61A  2    0.477520    0.358955    0.132054    11.00000   -1.20000
H61B  2    0.441566    0.324234    0.082802    11.00000   -1.20000
AFIX   0
C62   1    0.398065    0.360436    0.126383    11.00000    0.02209    0.02916 =
         0.02041   -0.00491    0.00144   -0.00001
C63   1    0.396252    0.323290    0.166813    11.00000    0.01881    0.02830 =
         0.02510   -0.00834   -0.00005    0.00232
AFIX  43
H63   2    0.425053    0.300408    0.190605    11.00000   -1.20000
AFIX   0
C64   1    0.463661    0.515251    0.121298    11.00000    0.03811    0.03825 =
         0.03948    0.00027    0.01028   -0.00138
AFIX  13
H64   2    0.443086    0.505041    0.144250    11.00000   -1.20000
AFIX   0
C65   1    0.444868    0.598430    0.099573    11.00000    0.04126    0.05347 =
         0.06319    0.00080    0.00773    0.01165
AFIX  23
H65A  2    0.451849    0.641488    0.124292    11.00000   -1.20000
H65B  2    0.464626    0.613421    0.077026    11.00000   -1.20000
AFIX   0
C66   1    0.521342    0.513132    0.149832    11.00000    0.02529    0.02155 =
         0.04749   -0.00572    0.00927   -0.00133
C67   1    0.535100    0.476124    0.193557    11.00000    0.03442    0.03034 =
         0.04231   -0.00027    0.01468   -0.00249
AFIX  43
H67   2    0.507837    0.453451    0.204947    11.00000   -1.20000
AFIX   0
C68   1    0.587313    0.470975    0.221342    11.00000    0.03809    0.03720 =
         0.03581   -0.00124    0.01236   -0.00040
AFIX  43
H68   2    0.595637    0.445447    0.251330    11.00000   -1.20000
AFIX   0
C69   1    0.627269    0.503694    0.204680    11.00000    0.03096    0.03179 =
         0.03506   -0.01006    0.00824   -0.00279
C70   1    0.614169    0.540650    0.160943    11.00000    0.03816    0.03916 =
         0.03818   -0.00152    0.01710   -0.00675
AFIX  43
H70   2    0.641564    0.562697    0.149503    11.00000   -1.20000
AFIX   0
C71   1    0.562601    0.546064    0.133874    11.00000    0.03478    0.03618 =
         0.03637    0.00689    0.00617   -0.00028
AFIX  43
H71   2    0.554526    0.572235    0.104073    11.00000   -1.20000
AFIX   0
C72   1    0.694583    0.459526    0.272816    11.00000    0.03951    0.06760 =
         0.04226    0.00232    0.00461   -0.00351
AFIX 137
H72A  2    0.679577    0.490075    0.294460    11.00000   -1.50000
H72B  2    0.733374    0.458107    0.285336    11.00000   -1.50000
H72C  2    0.680712    0.402748    0.269250    11.00000   -1.50000
AFIX   0

C101  1    0.998365    0.345763    0.323552    11.00000    0.02522    0.02828 =
         0.02587    0.00525    0.00280   -0.00406
C102  1    1.004697    0.348744    0.371473    11.00000    0.03460    0.03693 =
         0.03760    0.00734    0.00759    0.00046
AFIX  43
H102  2    1.030916    0.315899    0.392629    11.00000   -1.20000
AFIX   0
C103  1    0.971767    0.400924    0.387765    11.00000    0.04082    0.04982 =
         0.02777    0.00428    0.01137   -0.00285
AFIX  43
H103  2    0.975600    0.405188    0.420388    11.00000   -1.20000
AFIX   0
C104  1    0.933555    0.446278    0.355946    11.00000    0.03450    0.04048 =
         0.03305   -0.00196    0.01610    0.00113
AFIX  43
H10A  2    0.910631    0.482108    0.366413    11.00000   -1.20000
AFIX   0
C105  1    0.928706    0.439255    0.308090    11.00000    0.02982    0.02641 =
         0.03230    0.00372    0.01112   -0.00986
C106  1    0.888735    0.485801    0.271491    11.00000    0.02682    0.02373 =
         0.03187   -0.00183    0.00827    0.00075
C107  1    0.840782    0.512413    0.277465    11.00000    0.03800    0.04124 =
         0.03994    0.00995    0.01840    0.00558
AFIX  43
H107  2    0.832704    0.500973    0.305946    11.00000   -1.20000
AFIX   0
C108  1    0.805015    0.555233    0.242280    11.00000    0.02929    0.04632 =
         0.05191    0.00893    0.01813    0.00882
AFIX  43
H108  2    0.772560    0.573821    0.246819    11.00000   -1.20000
AFIX   0
C109  1    0.815823    0.571516    0.200340    11.00000    0.03259    0.03736 =
         0.04131    0.00983    0.00513    0.00883
C110  1    0.862911    0.546350    0.193897    11.00000    0.03483    0.03193 =
         0.03075    0.00147    0.01101    0.00575
AFIX  43
H110  2    0.870723    0.557763    0.165296    11.00000   -1.20000
AFIX   0
C111  1    0.898870    0.504234    0.229422    11.00000    0.02447    0.03134 =
         0.02620   -0.00671    0.00683    0.00732
AFIX  43
H111  2    0.931673    0.487277    0.224942    11.00000   -1.20000
AFIX   0
C112  1    0.774536    0.605044    0.119886    11.00000    0.04365    0.04508 =
         0.03937   -0.00176   -0.00555    0.00698
AFIX  23
H11A  2    0.810273    0.599937    0.115374    11.00000   -1.20000
H11B  2    0.755879    0.651928    0.100593    11.00000   -1.20000
AFIX   0
C113  1    0.743667    0.525932    0.105212    11.00000    0.05589    0.06600 =
         0.04464    0.00152    0.00676    0.02385
AFIX  23
H11C  2    0.758232    0.482840    0.129136    11.00000   -1.20000
H11D  2    0.706245    0.535635    0.104463    11.00000   -1.20000
AFIX   0
C114  1    0.744861    0.494033    0.058546    11.00000    0.06463    0.04459 =
         0.04348    0.00143    0.00466    0.02551
AFIX  23
H11E  2    0.782318    0.484217    0.059447    11.00000   -1.20000
H11F  2    0.730602    0.537463    0.034757    11.00000   -1.20000
AFIX   0
C115  1    0.714105    0.415636    0.043131    11.00000    0.05766    0.06861 =
         0.04619   -0.00804   -0.00526    0.01983
AFIX  23
H11G  2    0.720801    0.378292    0.070601    11.00000   -1.20000
H11H  2    0.675823    0.429672    0.033779    11.00000   -1.20000
AFIX   0
C116  1    0.725066    0.368802    0.004251    11.00000    0.05753    0.07617 =
         0.04978   -0.00883   -0.00372    0.03230
AFIX  23
H11I  2    0.724951    0.407863   -0.021420    11.00000   -1.20000
H11J  2    0.696033    0.328391   -0.008015    11.00000   -1.20000
AFIX   0
C117  1    0.777843    0.322437    0.018146    11.00000    0.06756    0.07559 =
         0.03424   -0.01200    0.00431    0.00189
AFIX  23
H11K  2    0.786255    0.301608   -0.010164    11.00000   -1.20000
H11L  2    0.806788    0.359962    0.035175    11.00000   -1.20000
AFIX   0
C118  1    0.818034    0.211692    0.070090    11.00000    0.04115    0.02471 =
         0.04373   -0.00774   -0.00558    0.00617
C119  1    0.865265    0.211627    0.059789    11.00000    0.04709    0.04254 =
         0.03196   -0.00087    0.00257    0.00301
AFIX  43
H119  2    0.869728    0.244388    0.034685    11.00000   -1.20000
AFIX   0
C120  1    0.906853    0.163270    0.086290    11.00000    0.03872    0.04234 =
         0.04426   -0.01568    0.01197   -0.00036
AFIX  43
H120  2    0.939475    0.163216    0.078548    11.00000   -1.20000
AFIX   0
C121  1    0.902645    0.115281    0.123440    11.00000    0.04394    0.02971 =
         0.03308   -0.00528    0.00748   -0.00046
C122  1    0.853782    0.116656    0.132402    11.00000    0.05586    0.03077 =
         0.04383    0.00747    0.01066   -0.00363
AFIX  43
H122  2    0.849028    0.084627    0.157659    11.00000   -1.20000
AFIX   0
C123  1    0.811998    0.162904    0.105893    11.00000    0.03757    0.04026 =
         0.05712   -0.00245    0.01287    0.00267
AFIX  43
H123  2    0.778705    0.161066    0.112413    11.00000   -1.20000
AFIX   0
C124  1    0.947785    0.064103    0.153395    11.00000    0.05082    0.03180 =
         0.05211   -0.00531    0.00242    0.00769
AFIX  23
H12C  2    0.973426    0.053017    0.135437    11.00000   -1.20000
H12D  2    0.933563    0.010069    0.159992    11.00000   -1.20000
AFIX   0
C125  1    0.977378    0.105104    0.200096    11.00000    0.04354    0.03610 =
         0.04094    0.00057    0.00668    0.00754
AFIX  23
H12E  2    0.950974    0.127957    0.214684    11.00000   -1.20000
H12F  2    0.998055    0.062160    0.221437    11.00000   -1.20000
AFIX   0
C126  1    1.014855    0.174289    0.195395    11.00000    0.03842    0.02932 =
         0.03903    0.00390    0.01037    0.00623
AFIX  23
H12G  2    1.042055    0.151455    0.181731    11.00000   -1.20000
H12H  2    0.994527    0.216979    0.173634    11.00000   -1.20000
AFIX   0
C127  1    1.042009    0.214084    0.241793    11.00000    0.03272    0.02069 =
         0.03286    0.01095    0.00787    0.00545
C128  1    1.095845    0.203103    0.263472    11.00000    0.03113    0.02822 =
         0.04987    0.01194    0.01514    0.00438
AFIX  43
H128  2    1.117189    0.173030    0.248240    11.00000   -1.20000
AFIX   0
C129  1    1.117989    0.236444    0.307460    11.00000    0.02768    0.02951 =
         0.05439    0.00907    0.00462    0.00112
AFIX  43
H129  2    1.154563    0.228200    0.323227    11.00000   -1.20000
AFIX   0
C130  1    1.086682    0.281597    0.328192    11.00000    0.03040    0.03092 =
         0.03721    0.00175    0.00513    0.00023
AFIX  43
H130  2    1.101068    0.304506    0.358602    11.00000   -1.20000
AFIX   0
C131  1    1.033579    0.293146    0.303863    11.00000    0.02688    0.02290 =
         0.03370    0.00586    0.01026    0.00078

C132  1    0.831082    0.301847    0.203205    11.00000    0.03402    0.01921 =
         0.02985   -0.00128    0.01382   -0.00098
C133  1    0.859077    0.263937    0.244286    11.00000    0.03729    0.02985 =
         0.03061    0.00178    0.01289    0.00060
AFIX  43
H133  2    0.896591    0.258385    0.252092    11.00000   -1.20000
AFIX   0
C134  1    0.831327    0.234028    0.274029    11.00000    0.04619    0.04278 =
         0.03228    0.00286    0.01481   -0.00898
AFIX  43
H134  2    0.850154    0.207719    0.302506    11.00000   -1.20000
AFIX   0
C135  1    0.777286    0.241735    0.263091    11.00000    0.04594    0.04113 =
         0.03636   -0.00309    0.01979   -0.00957
AFIX  43
H135  2    0.758929    0.222098    0.284184    11.00000   -1.20000
AFIX   0
C136  1    0.749560    0.278217    0.221220    11.00000    0.03568    0.03089 =
         0.03618   -0.00961    0.01450   -0.01158
C137  1    0.776113    0.308258    0.190542    11.00000    0.03336    0.02968 =
         0.03500   -0.00193    0.01431   -0.00036
AFIX  43
H137  2    0.757113    0.332663    0.161528    11.00000   -1.20000
AFIX   0
C138  1    0.663240    0.317521    0.170569    11.00000    0.03392    0.04946 =
         0.05816   -0.00106    0.02032    0.00301
AFIX  23
H13A  2    0.682055    0.366180    0.162793    11.00000   -1.20000
H13B  2    0.629764    0.337584    0.175707    11.00000   -1.20000
AFIX   0
C139  1    0.649962    0.259190    0.129606    11.00000    0.02728    0.05475 =
         0.05242    0.00002    0.01544    0.00239
C140  1    0.624426    0.289851    0.085266    11.00000    0.09553    0.12056 =
         0.05369    0.00673    0.01113    0.05926
AFIX  43
H140  2    0.617603    0.347613    0.081113    11.00000   -1.20000
AFIX   0
C141  1    0.608844    0.237326    0.047147    11.00000    0.08733    0.16945 =
         0.05746   -0.01213    0.00576    0.04335
AFIX  43
H141  2    0.592943    0.260042    0.016923    11.00000   -1.20000
AFIX   0
C142  1    0.616008    0.150189    0.052027    11.00000    0.05900    0.15308 =
         0.06990   -0.04565    0.01801   -0.01327
C143  1    0.643736    0.123708    0.095752    11.00000    0.08856    0.07485 =
         0.07480   -0.02884    0.03744   -0.03053
AFIX  43
H143  2    0.651759    0.066309    0.100112    11.00000   -1.20000
AFIX   0
C144  1    0.660890    0.175974    0.134247    11.00000    0.07033    0.05002 =
         0.05426   -0.00625    0.02799   -0.00671
AFIX  43
H144  2    0.680226    0.154010    0.163837    11.00000   -1.20000
AFIX   0
C145  1    0.595963    0.090807    0.010801    11.00000    0.09086    0.25484 =
         0.10954   -0.11284    0.04268   -0.06141
AFIX  23
H14A  2    0.577082    0.044204    0.020609    11.00000   -1.20000
H14B  2    0.570146    0.120317   -0.015085    11.00000   -1.20000
AFIX   0
C146  1    0.639894    0.056528   -0.006992    11.00000    0.12590    0.14631 =
         0.11149   -0.07632    0.07004   -0.06591
AFIX  23
H14C  2    0.666296    0.029917    0.019702    11.00000   -1.20000
H14D  2    0.624584    0.012386   -0.030018    11.00000   -1.20000
AFIX   0
C147  1    0.667526    0.113144   -0.028456    11.00000    0.08109    0.13072 =
         0.07011   -0.02022    0.02322   -0.01095
AFIX  23
H14E  2    0.682726    0.157432   -0.005494    11.00000   -1.20000
H14F  2    0.641175    0.139557   -0.055262    11.00000   -1.20000
AFIX   0
C148  1    0.711898    0.078387   -0.046125    11.00000    0.06768    0.06683 =
         0.06263   -0.01107    0.01308   -0.02283
AFIX  23
H14G  2    0.738442    0.051814   -0.019515    11.00000   -1.20000
H14H  2    0.696905    0.034642   -0.069512    11.00000   -1.20000
AFIX   0
C149  1    0.739788    0.140485   -0.067947    11.00000    0.06222    0.04565 =
         0.05048   -0.01441    0.00575   -0.01486
PART 1
AFIX  23
H14I  2    0.755261    0.184244   -0.044716    21.00000   -1.20000
H14J  2    0.713627    0.167037   -0.094827    21.00000   -1.20000
AFIX  23
PART 0
PART 2
H14K  2    0.719600    0.143197   -0.101568   -21.00000   -1.20000
H14L  2    0.735183    0.194944   -0.054281   -21.00000   -1.20000
AFIX   0
PART 0
PART 1
C150  1    0.785173    0.100165   -0.085413    21.00000    0.05383    0.04746 =
         0.03265    0.00088   -0.00392   -0.00787
AFIX  23
H15A  2    0.809741    0.071139   -0.058511    21.00000   -1.20000
H15B  2    0.768836    0.057518   -0.109084    21.00000   -1.20000
AFIX   0
C151  1    0.818673    0.158677   -0.107080    21.00000    0.06304    0.03990 =
         0.03210   -0.00348    0.00462   -0.00542
AFIX  23
H15C  2    0.836964    0.125220   -0.125617    21.00000   -1.20000
H15D  2    0.794577    0.197759   -0.128771    21.00000   -1.20000
AFIX   0
C152  1    0.859529    0.207530   -0.070706    21.00000    0.05633    0.03438 =
         0.03539   -0.00650    0.00880   -0.00193
AFIX  23
H15E  2    0.885549    0.168501   -0.050878    21.00000   -1.20000
H15F  2    0.841588    0.236633   -0.050235    21.00000   -1.20000
AFIX   0
PART 0
C153  1    0.890415    0.273528   -0.092333    11.00000    0.04722    0.03955 =
         0.03776    0.00140    0.00084    0.00140
PART 1
AFIX  23
H15G  2    0.914353    0.245413   -0.107782    21.00000   -1.20000
H15H  2    0.865105    0.308428   -0.115800    21.00000   -1.20000
AFIX  23
PART 0
PART 2
H15I  2    0.860332    0.308912   -0.109534   -21.00000   -1.20000
H15J  2    0.913412    0.267156   -0.113229   -21.00000   -1.20000
AFIX   0
PART 0
C154  1    0.921754    0.325351   -0.052146    11.00000    0.03634    0.03411 =
         0.02377    0.00737    0.00897    0.00337
C155  1    0.975243    0.313451   -0.030845    11.00000    0.03565    0.03246 =
         0.02852    0.00402    0.01061    0.00557
AFIX  43
H155  2    0.994015    0.273307   -0.043195    11.00000   -1.20000
AFIX   0
C156  1    1.002340    0.359450    0.008623    11.00000    0.02910    0.03615 =
         0.03109    0.00213    0.01182    0.00356
AFIX  43
H156  2    1.039263    0.350434    0.022442    11.00000   -1.20000
AFIX   0
C157  1    0.976169    0.417928    0.027860    11.00000    0.02812    0.02705 =
         0.02303    0.00834    0.01118    0.00167
C158  1    0.922890    0.431762    0.005301    11.00000    0.03117    0.04076 =
         0.03304    0.00235    0.01024    0.00927
AFIX  43
H158  2    0.904279    0.473208    0.016887    11.00000   -1.20000
AFIX   0
C159  1    0.896377    0.386298   -0.033756    11.00000    0.02928    0.04168 =
         0.03445    0.00362    0.00625    0.00684
AFIX  43
H159  2    0.859818    0.397089   -0.048381    11.00000   -1.20000
AFIX   0
C160  1    1.003637    0.463892    0.072290    11.00000    0.03233    0.02934 =
         0.02881    0.00397    0.01157    0.00004
AFIX  23
H16A  2    1.038232    0.437359    0.087675    11.00000   -1.20000
H16B  2    1.010392    0.521903    0.064759    11.00000   -1.20000
AFIX   0
C161  1    0.963692    0.377724    0.119604    11.00000    0.03465    0.02751 =
         0.02421    0.00189    0.01279    0.00313
AFIX  23
H16C  2    0.995966    0.361672    0.144697    11.00000   -1.20000
H16D  2    0.959918    0.339260    0.092936    11.00000   -1.20000
AFIX   0
C162  1    0.916397    0.369687    0.137413    11.00000    0.03009    0.02279 =
         0.02381    0.00015    0.00851    0.00069
C163  1    0.911005    0.329234    0.175655    11.00000    0.02657    0.02093 =
         0.02528    0.00089    0.00760    0.00130
AFIX  43
H163  2    0.938123    0.303162    0.199658    11.00000   -1.20000
AFIX   0
C164  1    0.985565    0.520651    0.144635    11.00000    0.04499    0.02832 =
         0.03331   -0.00173    0.01505    0.00162
AFIX  13
H164  2    0.961971    0.506316    0.164509    11.00000   -1.20000
AFIX   0
C165  1    0.970266    0.607711    0.127804    11.00000    0.06593    0.03076 =
         0.05539    0.00268    0.02354    0.01089
AFIX  23
H16E  2    0.975110    0.644952    0.155140    11.00000   -1.20000
H16F  2    0.993783    0.627325    0.109350    11.00000   -1.20000
AFIX   0
C166  1    1.041561    0.509453    0.176332    11.00000    0.04479    0.02660 =
         0.02847   -0.00527    0.01635   -0.00197
C167  1    1.086313    0.543206    0.166404    11.00000    0.05063    0.03509 =
         0.03422   -0.00447    0.01606   -0.01235
AFIX  43
H167  2    1.081669    0.575554    0.138857    11.00000   -1.20000
AFIX   0
C168  1    1.136651    0.530600    0.195549    11.00000    0.04718    0.04108 =
         0.03757   -0.00825    0.01718   -0.01096
AFIX  43
H168  2    1.166394    0.553856    0.188050    11.00000   -1.20000
AFIX   0
C169  1    1.143915    0.484014    0.235797    11.00000    0.04108    0.03938 =
         0.03929   -0.00621    0.01608   -0.00355
C170  1    1.100811    0.450000    0.246703    11.00000    0.04202    0.03848 =
         0.03322   -0.00002    0.01486   -0.00045
AFIX  43
H170  2    1.105783    0.417639    0.274286    11.00000   -1.20000
AFIX   0
C171  1    1.050321    0.463410    0.217149    11.00000    0.04069    0.03289 =
         0.03227   -0.00059    0.01654   -0.00117
AFIX  43
H171  2    1.020753    0.440395    0.225044    11.00000   -1.20000
AFIX   0
C172  1    1.205613    0.416868    0.300268    11.00000    0.04399    0.06372 =
         0.05971    0.00957    0.01655    0.00728
AFIX 137
H17A  2    1.190433    0.437742    0.324521    11.00000   -1.50000
H17B  2    1.244042    0.409697    0.313585    11.00000   -1.50000
H17C  2    1.189340    0.363420    0.288653    11.00000   -1.50000
AFIX   0

N1    3    0.457332    0.393065    0.281079    11.00000    0.01952    0.02297 =
         0.02747    0.00121    0.00302   -0.00289
N2    3    0.506155    0.264085    0.247332    11.00000    0.02891    0.02657 =
         0.03157    0.00291    0.00974    0.00142
N3    3    0.344633    0.325956    0.165839    11.00000    0.02584    0.02283 =
         0.01577    0.00225    0.00088   -0.00043
N4    3    0.315177    0.364073    0.126502    11.00000    0.02883    0.02740 =
         0.02245    0.00030    0.00454   -0.00225
N5    3    0.347935    0.385016    0.102039    11.00000    0.02749    0.03105 =
         0.02625   -0.00280    0.00644   -0.00263
N6    3    0.446552    0.448952    0.085196    11.00000    0.03176    0.04346 =
         0.03638    0.00647    0.01046    0.00132
N101  3    0.961645    0.389583    0.292577    11.00000    0.02220    0.02558 =
         0.03611    0.00081    0.00731   -0.00229
N102  3    1.011147    0.259908    0.261315    11.00000    0.03185    0.02509 =
         0.02882    0.00219    0.00785   -0.00120
N103  3    0.858703    0.333998    0.172263    11.00000    0.02675    0.02279 =
         0.02380   -0.00070    0.00757    0.00032
N104  3    0.832355    0.376996    0.133496    11.00000    0.02900    0.03068 =
         0.02574    0.00258    0.00639    0.00049
N105  3    0.867633    0.398557    0.111937    11.00000    0.03113    0.03153 =
         0.02402    0.00152    0.00838    0.00248
N106  3    0.969992    0.462798    0.104272    11.00000    0.03788    0.02832 =
         0.02700    0.00253    0.01492    0.00197
O1    4    0.260590    0.602076    0.161547    11.00000    0.03124    0.03194 =
         0.03120   -0.00378   -0.00030    0.00960
O2    4    0.246610    0.222957    0.057044    11.00000    0.03894    0.03617 =
         0.04367   -0.00305   -0.00453    0.00491
O3    4    0.189065    0.265528    0.218357    11.00000    0.03479    0.04789 =
         0.03418    0.00807    0.01220   -0.00245
O4    4    0.389136    0.595095    0.075876    11.00000    0.03673    0.08053 =
         0.07064    0.00682   -0.00436    0.02004
AFIX 147
H4    2    0.380623    0.546362    0.066833    11.00000   -1.50000
AFIX   0
O5    4    0.680101    0.499906    0.228126    11.00000    0.03066    0.05441 =
         0.04075    0.00800    0.00138   -0.00414

O101  4    0.779113    0.619666    0.168356    11.00000    0.04734    0.06564 =
         0.04415    0.00866    0.01417    0.02602
O102  4    0.773122    0.256518    0.046785    11.00000    0.06302    0.04381 =
         0.04397   -0.00179   -0.00626   -0.00267
O103  4    0.695468    0.281431    0.213152    11.00000    0.03531    0.05495 =
         0.04931   -0.00367    0.01941   -0.00937
O104  4    0.916579    0.611088    0.099638    11.00000    0.06708    0.04742 =
         0.05905    0.00506    0.02069    0.02332
AFIX 147
H104  2    0.907187    0.564130    0.087984    11.00000   -1.50000
AFIX   0
O105  4    1.195558    0.474140    0.262865    11.00000    0.04045    0.06141 =
         0.05641    0.00574    0.01351   -0.00718

PART 2
C50A  1    0.236148    0.120314   -0.105302    10.55000    0.06270    0.05678 =
         0.03835   -0.00203    0.00455   -0.00364
AFIX  23
H50C  2    0.210530    0.101020   -0.134769    10.55000   -1.20000
H50D  2    0.233586    0.181545   -0.105013    10.55000   -1.20000
AFIX   0
C51A  1    0.291586    0.098680   -0.108045    10.55000    0.06559    0.06091 =
         0.04548   -0.00451    0.00780   -0.00189
AFIX  23
H51C  2    0.297879    0.038974   -0.100845    10.55000   -1.20000
H51D  2    0.292444    0.107248   -0.140733    10.55000   -1.20000
AFIX   0
C52A  1    0.337056    0.147398   -0.075742    10.55000    0.05950    0.04631 =
         0.04147   -0.00259    0.00656    0.00835
AFIX  23
H52C  2    0.368894    0.111386   -0.066949    10.55000   -1.20000
H52D  2    0.327629    0.160532   -0.046662    10.55000   -1.20000
AFIX   0
C53A  1    0.351983    0.229942   -0.096298    10.55000    0.04553    0.04263 =
         0.03145   -0.00185    0.00652    0.01841
AFIX  23
H53C  2    0.371335    0.216178   -0.119338    10.55000   -1.20000
H53D  2    0.318799    0.258741   -0.113397    10.55000   -1.20000
AFIX   0
C54A  1    0.385992    0.289558   -0.060063    10.55000    0.04035    0.05836 =
         0.03361   -0.00869    0.01740    0.00582
C58A  1    0.388464    0.397564   -0.004458    10.55000    0.03705    0.06327 =
         0.03930   -0.01646    0.00986    0.01064
AFIX  43
H58A  2    0.370063    0.436463    0.009081    10.55000   -1.20000
AFIX   0
C59A  1    0.359999    0.344211   -0.038604    10.55000    0.03934    0.06343 =
         0.03366   -0.01409    0.00965    0.01110
AFIX  43
H59A  2    0.322275    0.345036   -0.047432    10.55000   -1.20000
AFIX   0
C55A  1    0.440733    0.287019   -0.045355    10.55000    0.04016    0.03946 =
         0.03686   -0.00086    0.02174    0.00347
AFIX  43
H55A  2    0.459265    0.249026   -0.059320    10.55000   -1.20000
AFIX   0
C56A  1    0.468922    0.340260   -0.009951    10.55000    0.03752    0.03372 =
         0.03290    0.00492    0.02103    0.00153
AFIX  43
H56A  2    0.506627    0.337954    0.000103    10.55000   -1.20000
AFIX   0
C57A  1    0.443139    0.395514    0.010406    10.55000    0.03587    0.05250 =
         0.03189   -0.00152    0.01450    0.00834

C1A   1    0.790084    0.135325   -0.066276   -21.00000    0.06073    0.04383 =
         0.04756   -0.01276    0.00355   -0.01394
AFIX  23
H1AA  2    0.794635    0.086588   -0.084959   -21.00000   -1.20000
H1AB  2    0.810923    0.124814   -0.033370   -21.00000   -1.20000
AFIX   0
C1B   1    0.812947    0.208326   -0.083315   -21.00000    0.05438    0.04018 =
         0.04760   -0.01130    0.00493   -0.00715
AFIX  23
H1BA  2    0.816093    0.254177   -0.060574   -21.00000   -1.20000
H1BB  2    0.788221    0.226505   -0.113501   -21.00000   -1.20000
AFIX   0
C1C   1    0.867701    0.192266   -0.090335   -21.00000    0.05794    0.03957 =
         0.04831   -0.00655    0.00820   -0.00266
AFIX  23
H1CA  2    0.890309    0.159702   -0.063879   -21.00000   -1.20000
H1CB  2    0.864129    0.161449   -0.119832   -21.00000   -1.20000
AFIX   0
HKLF 4


REM  JL2017_10_01MajorK in P2(1)/n
REM wR2 = 0.1794, GooF = S = 1.017, Restrained GooF = 1.017 for all data
REM R1 = 0.0780 for 9637 Fo > 4sig(Fo) and 0.1543 for all 17351 data
REM 1617 parameters refined using 700 restraints

END

WGHT      0.0543      8.0586

REM Highest difference peak  0.454,  deepest hole -0.294,  1-sigma level  0.051
Q1    1   0.7806  0.5540  0.0799  11.00000  0.05    0.45
Q2    1   0.5767  0.1961  0.0638  11.00000  0.05    0.41
Q3    1   0.7616  0.5658  0.1502  11.00000  0.05    0.41
Q4    1   0.5032  0.1546  0.0225  11.00000  0.05    0.35
Q5    1   0.5935  0.2476  0.0993  11.00000  0.05    0.34
Q6    1   0.7730  0.1683 -0.1090  11.00000  0.05    0.32
Q7    1   0.3991  0.2187 -0.0503  11.00000  0.05    0.31
Q8    1   0.7300  0.2790  0.0517  11.00000  0.05    0.30
Q9    1   0.4028  0.3017 -0.0609  11.00000  0.05    0.28
Q10   1   0.4688  0.2549  0.0184  11.00000  0.05    0.26
Q11   1   0.7075  0.4851  0.0723  11.00000  0.05    0.25
Q12   1   0.6294  0.1229 -0.0271  11.00000  0.05    0.25
Q13   1   0.4212  0.5574  0.1213  11.00000  0.05    0.24
Q14   1   0.8085  0.2641  0.0311  11.00000  0.05    0.24
;
_shelx_res_checksum                547
_shelx_hkl_file
;
   0   0   3   -0.88    1.00
   0   0  -3   -1.02    1.04
   0   0   3   -0.55    0.70
   0   0  -3    0.17    0.72
   0   0   3   -0.59    0.56
   0   0  -3    1.24    1.21
   0   0   4   -0.47    1.05
   0   0  -4    1.59    1.91
   0   0  -4   -0.88    1.21
   0   0   4    1.99    1.55
   0   0  -4   -1.55    1.21
   0   0   4    2.44    2.06
   0   0   5    3.28    1.65
   0   0  -5   -0.59    2.77
   0   0   5   -3.62    2.34
   0   0  -5   -0.47    1.45
   0   0  -5    1.61    1.91
   0   0   5   -0.32    1.57
   0   0  -6  922.82   30.32
   0   0   6  807.19   28.94
   0   0  -6  923.76   29.38
   0   0   6  629.91   27.44
   0   0  -6  890.29   31.65
   0   0   7    2.39    3.71
   0   0  -7   -2.02    2.93
   0   0  -7    0.93    1.98
   0   0   7    0.55    2.23
   0   0   7    2.15    2.26
   0   0  -7   -0.50    1.87
   0   0   8   53.14    9.03
   0   0  -8   57.86    8.37
   0   0   8   41.88    7.67
   0   0  -8   47.67    8.82
   0   0   8   57.86    9.34
   0   0  -8   52.42    8.58
   0   0   9   -2.70    2.24
   0   0  -9   -2.26    3.27
   0   0   9    4.46    4.76
   0   0  -9    0.84    2.57
   0   0  -9   -2.50    4.00
   0   0   9    3.03    2.02
   0   0  10  100.89   13.48
   0   0  10  111.70   13.07
   0   0  10  110.41   14.17
   0   0 -10   90.97   12.25
   0   0 -10  107.29   14.50
   0   0 -10  102.90   13.07
   0   0 -11   -5.07    3.41
   0   0  11   -1.37    4.00
   0   0 -11    4.36    2.73
   0   0  11    0.89    3.80
   0   0 -11   -3.45    3.70
   0   0  12  206.22   21.96
   0   0 -12  222.42   20.86
   0   0  12  229.21   21.32
   0   0  13   -0.83    3.85
   0   0  13    7.33    7.32
   0   0 -13   -4.00    4.81
   0   0  14   -2.11    4.29
   0   0  14    5.32    4.45
   0   0 -14    2.03    4.57
   0   0 -15   -8.17    5.64
   0   0  15   -1.83    4.16
   0   0  15    0.13    3.75
   0   0 -16  213.27   24.93
   0   0  16  244.06   25.26
   0   0  16  210.83   25.20
   0   0 -17    8.12    6.21
   0   0  17    2.70    4.53
   0   0  18  113.55   19.98
   0   0  18  110.10   18.39
   0   0 -18  105.10   18.60
   0   0  19   -5.53    4.39
   0   0 -19    3.36    4.48
   0   0  19   -4.39    3.85
   0   0  20    5.09    4.47
   0   0  20    2.20    5.02
   0   0 -20   10.44    8.10
   0   0  21   -3.05    8.70
   0   0 -21    4.97    4.03
   0   0  21    7.91    7.54
   0   0  22   -2.01    6.37
   0   0  22   11.84    4.80
   0   0 -22   -3.56    6.09
   0   0  23    0.76    6.73
   0   0 -23    5.49    7.93
   0   0  23   -4.73    6.28
   0   0  24   69.17   16.41
   0   0  24   46.53   14.02
   0   0 -24   76.99   18.06
   0   0  25    6.99   10.64
   0   0  25    7.45    8.64
   0   0 -25    3.56    5.45
   0   0  26   -5.14    7.02
   0   0  26   -6.02   10.50
   0   0 -26   -3.45    5.83
   0   0  27    1.55    7.64
   0   0  27    1.88    7.13
   0   0  28   19.41   10.09
   0   0  28   18.44   11.69
   0   0 -28   28.89   13.96
   0   0  29    2.70    5.13
   0   0  29    1.15    6.36
   0   0  30   16.71   13.55
   0   0  30   12.35    7.32
   0   0 -30   12.94   11.29
   0   0  30   26.73   14.08
   0   0  31    4.91   10.79
   0   0 -31    6.85    7.54
   0   0  31   -5.23    8.08
   0   1  -2   -0.27    0.54
   0   1  -2    1.71    1.67
   0  -1   2   -0.01    0.46
   0   1  -2   -0.38    0.57
   0   1   2   -1.09    0.96
   0  -1   2   -0.08    0.49
   0   1   3  212.55   11.00
   0  -1  -3  216.08   11.51
   0   1   3  215.64   13.38
   0   1  -3  208.00   11.22
   0   1  -3  222.80   10.75
   0  -1   3  230.02   11.30
   0  -1  -3  209.27   16.11
   0  -1  -3  220.69   10.47
   0  -1  -4    2.74    1.42
   0   1  -4    3.19    2.33
   0   1  -4    3.67    2.12
   0   1   4    4.23    1.70
   0  -1   4    0.21    1.28
   0  -1   4    5.65    1.60
   0  -1  -4    9.13    5.67
   0  -1   4    1.26    1.50
   0   1   4    5.07    2.25
   0  -1  -4    3.50    2.25
   0   1   4    1.85    2.44
   0  -1  -4    2.21    1.10
   0   1  -4    4.08    2.36
   0   1   4    4.62    1.21
   0  -1   5   55.96    7.39
   0   1   5   52.50    7.00
   0  -1   5   52.60    7.03
   0   1   5   49.08    6.59
   0   1  -5   50.22    6.61
   0   1   5   47.23    6.44
   0  -1  -5   60.11   11.17
   0   1  -5   59.57    7.23
   0  -1  -5   55.91    6.72
   0  -1   5   51.25    7.09
   0  -1  -5   53.70    7.12
   0   1  -5   52.42    7.42
   0  -1  -5   47.36    6.78
   0  -1  -6   16.58    4.43
   0   1  -6   29.52    5.55
   0  -1   6   23.12    4.71
   0   1   6   22.89    4.89
   0   1  -6   34.43    7.00
   0  -1   6   18.87    5.18
   0  -1   6   18.15    4.65
   0   1   6   24.97    5.33
   0  -1  -6   24.77    5.01
   0  -1  -6   26.12    5.79
   0   1   6   23.51    4.70
   0   1  -6   23.41    4.86
   0   1   7   41.97    6.76
   0  -1  -7   36.47    6.73
   0   1  -7   40.78    6.98
   0  -1  -7   43.09    7.04
   0  -1   7   45.04    8.07
   0  -1   7   27.25    5.40
   0   1  -7   42.59    7.99
   0   1  -7   35.42    6.10
   0   1   7   37.65    6.72
   0   1   7   50.91    7.60
   0  -1  -7   31.02    6.59
   0  -1   7   41.98    7.28
   0   1   8  148.05   14.90
   0   1  -8  154.24   14.35
   0   1   8  151.56   13.60
   0   1  -8  148.49   15.24
   0  -1   8  170.81   16.12
   0  -1  -8  154.25   15.74
   0   1   8  153.32   14.73
   0  -1  -8  139.00   12.90
   0   1  -8  142.32   14.18
   0  -1   8  151.80   13.96
   0  -1   8  143.61   14.57
   0  -1  -8  145.77   14.20
   0  -1   9   -0.35    1.86
   0  -1  -9   -5.50    4.37
   0   1  -9   -1.40    1.99
   0  -1  -9   -1.72    3.49
   0   1  -9    1.49    2.28
   0   1   9   -3.76    3.67
   0   1  -9    2.21    1.74
   0  -1   9    1.87    2.95
   0  -1   9   -5.08    5.16
   0   1   9    1.97    3.40
   0  -1  -9   -2.66    3.12
   0   1   9   -2.84    2.63
   0   1 -10    3.37    3.97
   0   1  10    5.33    4.86
   0  -1 -10    2.78    4.15
   0  -1 -10   -0.21    2.70
   0   1 -10    3.45    3.48
   0  -1  10   10.80    4.69
   0  -1  10    2.69    4.11
   0   1  10   -5.51    5.23
   0   1 -10    7.30    5.22
   0  -1 -10    3.55    2.69
   0  -1  10    1.68    2.52
   0   1  10    8.63    4.91
   0  -1  11  118.21   15.23
   0   1 -11  106.15   14.72
   0  -1 -11  118.30   15.97
   0  -1 -11  119.03   14.97
   0  -1 -11  123.32   14.72
   0   1 -11   95.82   14.45
   0  -1  11   70.08   12.41
   0  -1  11   60.45   11.81
   0   1 -11  107.05   13.64
   0   1  11  117.50   13.63
   0   1  11   93.65   14.04
   0   1  11  125.43   16.07
   0  -1 -12   18.88    6.68
   0  -1  12   24.15    6.90
   0  -1 -12   11.11    5.72
   0   1  12   17.50    6.07
   0  -1  12   21.59    7.35
   0  -1 -12   18.93    6.26
   0   1  12   20.00    7.64
   0   1  12    9.32    4.80
   0   1 -12   18.00    6.78
   0  -1  13   34.29    8.41
   0   1  13   30.60    6.91
   0  -1 -13   25.40    7.25
   0   1  13   20.92    7.49
   0  -1  13   27.47    8.20
   0   1 -13   31.79    9.05
   0  -1  14   28.30    9.75
   0  -1 -14   21.50    6.34
   0   1  14   30.25    8.55
   0   1  14   27.72    9.14
   0  -1  14   25.60    8.34
   0   1 -14   35.41    9.19
   0  -1  15  150.54   20.18
   0   1  15  162.68   22.07
   0  -1 -15  146.15   18.78
   0  -1  15  145.62   18.47
   0   1 -15  153.29   19.89
   0   1  15  148.85   19.16
   0   1  16   13.79    7.41
   0  -1  16    7.72    4.64
   0  -1 -16   18.63    8.58
   0  -1  16   15.13    6.31
   0   1  16   16.26    6.85
   0   1 -16   16.46    7.35
   0   1  17   54.57   12.89
   0   1  17   35.71   10.54
   0  -1  17   63.77   14.63
   0  -1  17   51.47   12.58
   0   1 -17   59.74   13.15
   0  -1 -17   71.59   14.70
   0   1 -18   53.99   12.91
   0  -1  18   37.29   10.00
   0   1  18   52.76   14.23
   0  -1 -18   34.32   10.60
   0  -1  18   51.94   14.41
   0   1  18   50.89   12.40
   0  -1 -19   42.34   11.94
   0   1  19   36.91   12.11
   0  -1  19   33.91   12.58
   0  -1  19   46.60   13.27
   0   1  19   47.40   12.55
   0   1 -19   44.70   12.24
   0   1  20   16.14    8.16
   0   1  20   16.94    9.24
   0  -1 -20   10.14    7.96
   0   1 -20   11.64    7.73
   0  -1  20   18.78    8.54
   0  -1  20   26.06   10.35
   0   1  21   11.50    8.21
   0  -1  21   -8.41    4.25
   0  -1  21   -2.14    7.28
   0   1  21    8.37    6.51
   0   1 -21    2.18    3.78
   0  -1 -21    5.12    4.86
   0   1 -22    2.48    4.60
   0   1  22   13.35    5.98
   0   1  22   -0.44    6.71
   0  -1 -22   -4.34    5.92
   0  -1  22    1.03    3.16
   0  -1  22   10.83    9.44
   0  -1 -23   16.26    9.57
   0  -1  23   25.57   11.18
   0   1 -23   38.55   12.51
   0  -1  23   46.41   14.93
   0   1  23   23.61   10.23
   0   1  23   11.70    8.94
   0   1  24   70.35   17.63
   0   1 -24   70.64   19.11
   0  -1 -24   47.77   14.13
   0  -1  24   68.26   17.08
   0  -1  24   86.48   21.74
   0   1  24   67.84   19.04
   0  -1  25   11.23    9.59
   0  -1 -25   15.94    8.55
   0   1  25    5.37    6.22
   0   1  25   -0.90    4.97
   0   1 -25   23.67   11.48
   0  -1  25    3.57    6.42
   0   1  26   -0.89    8.66
   0   1  26   26.91   11.80
   0  -1  26   14.30   11.55
   0  -1 -26   12.01    9.64
   0   1 -26    5.73    6.49
   0  -1  26   14.59    9.33
   0   1  27    8.69    9.06
   0   1  27   14.52   10.18
   0  -1  27   12.01    5.91
   0   1 -27    9.97    9.12
   0  -1  27   11.46    8.55
   0  -1 -27    6.36    8.34
   0  -1 -28   -8.86   11.41
   0   1  28   10.23   10.49
   0  -1  28    1.64    7.33
   0   1 -28   25.21   13.87
   0  -1  28    1.65    6.75
   0   1  28   -2.27    7.07
   0  -1  29    0.85    6.46
   0  -1  29   27.47   14.89
   0  -1  29    3.39    5.73
   0   1  29   -3.91    6.44
   0   1  29   27.95   15.95
   0   1  29    1.80    4.71
   0   1 -29    1.11    6.07
   0  -1 -29   -5.03    7.18
   0  -1 -30   13.57   10.43
   0   1  30   14.15    8.10
   0  -1  30    7.84    8.94
   0  -1  30    6.97    9.96
   0   1  30    0.68    7.19
   0  -1  30   -1.97    5.66
   0   1 -30   18.84   11.90
   0  -1 -31    0.70    5.17
   0   1  31   10.75   13.79
   0   1 -31    2.54    9.53
   0  -1  31   20.22   11.64
   0   1  31   -5.95    7.45
   0  -1  31    7.77    8.13
   0  -1  31    5.33    6.34
   0  -2   0   34.38    3.51
   0  -2   0   40.43    8.85
   0  -2   0   32.21    7.67
   0   2   0   36.75    3.68
   0   2   0   33.27    3.78
   0   2  -1    3.31    3.29
   0  -2  -1    6.36    1.94
   0   2   1    3.25    3.11
   0  -2   1    8.51    2.21
   0  -2  -1   23.92    3.47
   0  -2   1   14.39    2.72
   0  -2  -2   10.87    2.92
   0   2   2    9.51    3.58
   0   2   2   17.72    4.49
   0  -2  -2    7.71    2.59
   0   2  -2   11.83    2.56
   0   2   2    7.04    2.42
   0  -2   2    1.73    4.71
   0  -2  -2   27.53    8.45
   0   2   2   12.75    2.37
   0  -2   2   12.38    3.04
   0   2   2    7.10    2.22
   0   2  -2    7.98    6.60
   0  -2  -2   17.12    4.92
   0   2  -2   10.21    2.32
   0  -2   2    8.71    2.91
   0   2  -2   10.19    2.14
   0   2  -2   12.51    6.07
   0  -2   2   11.63    2.85
   0  -2   2   18.88    7.18
   0  -2  -2   13.88    2.45
   0   2   2    8.23    2.44
   0   2   3   38.22    8.41
   0  -2  -3   29.86    3.39
   0  -2  -3   32.00    4.72
   0   2  -3   35.39    5.00
   0  -2  -3   39.01   10.69
   0   2   3   29.47    5.08
   0   2  -3   30.15    6.73
   0  -2  -3   33.25    5.48
   0   2  -3   33.89    9.82
   0   2  -3   27.01    4.23
   0   2  -3   33.01    4.98
   0   2   3   36.56    3.82
   0  -2   3   34.92    5.79
   0  -2   3   31.06    4.60
   0  -2   3   38.39    9.46
   0   2   3   30.11    4.68
   0  -2  -3   30.38    5.15
   0  -2   3   26.64    4.17
   0  -2   3   34.07    5.23
   0   2   3   36.30    5.56
   0   2  -4  254.24   15.44
   0  -2   4  245.48   13.95
   0  -2   4  265.86   15.22
   0   2  -4  271.38   14.91
   0  -2  -4  254.52   17.65
   0  -2  -4  263.30   14.37
   0   2  -4  269.43   16.68
   0   2   4  242.74   10.84
   0   2   4  276.62   15.92
   0   2  -4  235.66   23.57
   0   2   4  263.62   13.80
   0  -2  -4  250.91   23.07
   0  -2  -4  239.02   14.49
   0  -2  -4  251.25   15.85
   0  -2   4  251.60   14.20
   0  -2   4  297.67   24.89
   0   2   4  271.46   23.24
   0   2   4  240.39   14.82
   0   2  -4  181.34   12.20
   0   2   5   69.36   13.89
   0  -2  -5   80.35    9.94
   0   2   5   76.34    8.01
   0   2  -5   68.25    8.39
   0  -2  -5   71.98    8.58
   0  -2  -5   32.42   10.79
   0   2  -5   90.06   14.69
   0  -2  -5   72.70    8.21
   0   2   5   76.50    9.11
   0  -2   5   78.45    8.92
   0  -2  -5   64.87   10.47
   0   2   5   72.01    8.75
   0   2  -5   84.04    9.82
   0   2  -5   75.40    8.62
   0  -2   5   73.34    8.72
   0  -2   5   77.45    8.36
   0   2  -5   76.53    9.58
   0  -2  -6  156.63   14.12
   0   2  -6  172.31   13.66
   0   2  -6  180.96   14.28
   0   2  -6  170.87   22.75
   0   2   6  160.81   16.53
   0   2   6  193.52   13.63
   0  -2   6  176.13   13.40
   0   2   6  162.42   13.83
   0   2  -6  159.35   14.08
   0   2   6  171.86   14.39
   0  -2   6  164.31   13.89
   0  -2  -6  164.96   13.31
   0  -2   6  158.59   14.02
   0  -2  -6  172.64   14.72
   0  -2  -6  149.81   20.54
   0   2   7  128.54   15.71
   0  -2  -7  145.07   19.74
   0  -2   7  129.71   13.58
   0   2   7  118.89   13.07
   0  -2  -7  136.98   13.97
   0  -2  -7  155.46   14.77
   0   2   7  137.30   13.57
   0   2   7  146.17   12.74
   0   2  -7  138.59   13.35
   0   2  -7  146.65   13.66
   0   2  -7  129.62   13.89
   0  -2   7  138.89   13.47
   0  -2  -7  130.99   12.43
   0  -2   7  125.80   12.42
   0  -2   8  361.65   24.01
   0   2  -8  372.75   23.10
   0  -2  -8  361.64   23.96
   0  -2  -8  385.89   32.91
   0  -2  -8  356.57   21.90
   0   2   8  377.22   22.16
   0   2   8  421.02   25.18
   0  -2   8  379.62   23.46
   0   2   8  345.07   27.78
   0  -2  -8  364.55   22.76
   0   2   8  366.94   23.72
   0   2  -8  384.03   24.95
   0  -2   8  361.01   22.44
   0   2  -8  388.92   23.07
   0  -2   9    1.13    3.99
   0  -2  -9    6.74    3.23
   0   2  -9   10.11    5.31
   0  -2  -9    5.58    4.14
   0   2   9    4.98    3.50
   0   2   9   -1.09    3.24
   0  -2  -9  -12.13    9.13
   0   2  -9    0.38    2.64
   0  -2   9    2.11    2.49
   0   2   9    7.02    4.51
   0  -2  -9    6.61    4.38
   0  -2   9   -3.05    4.25
   0   2  -9    1.19    3.24
   0   2   9    3.15    2.94
   0   2  10   28.23    7.36
   0  -2 -10   19.54    6.26
   0   2  10   33.34    6.93
   0   2 -10   29.78    7.20
   0  -2  10   25.19    7.41
   0   2  10   39.12   10.71
   0   2  10   27.06    7.36
   0  -2 -10   29.39    8.29
   0  -2 -10   30.63    7.09
   0  -2  10   30.57    7.27
   0   2 -10   35.50    9.42
   0  -2 -10   39.54   13.80
   0   2 -10   41.89    9.50
   0  -2  10   24.76    6.74
   0   2  11  325.14   25.86
   0  -2  11  221.26   21.57
   0  -2 -11  296.49   34.02
   0  -2 -11  318.75   24.48
   0   2  11  302.43   22.80
   0   2  11  308.22   30.78
   0  -2 -11  325.16   26.77
   0  -2  11  266.48   22.02
   0   2  11  340.49   26.61
   0  -2 -11  340.09   24.89
   0   2 -11  313.67   25.07
   0   2  12   12.65    8.27
   0  -2 -12   19.90    6.91
   0  -2 -12   27.32    7.71
   0   2  12   20.76    7.71
   0   2  12   13.99    6.55
   0   2  12   25.99    7.26
   0   2 -12   39.52   10.17
   0  -2  12   26.21    8.33
   0  -2 -12   30.03   15.67
   0  -2 -12   25.78    7.10
   0  -2  12   17.74    6.49
   0  -2  13    2.76    3.90
   0  -2  13   -3.20    4.07
   0   2 -13    9.20    6.26
   0  -2 -13   -4.81    4.32
   0   2  13    4.37    2.35
   0   2  13   -1.97    3.45
   0  -2  14   29.68    9.17
   0   2  14   34.64   10.36
   0   2  14   19.60    6.22
   0   2 -14   21.40    5.84
   0  -2 -14   29.47    8.32
   0  -2  14   21.11    7.76
   0  -2  15    4.54    4.02
   0  -2  15    4.99    5.85
   0   2 -15    6.77    4.45
   0  -2 -15    5.66    4.66
   0   2  15    7.78    5.22
   0   2  15   19.57    8.78
   0  -2  16   63.84   13.16
   0  -2 -16   76.53   14.53
   0   2  16   71.04   14.94
   0  -2  16   72.42   14.35
   0   2 -16   80.55   16.22
   0   2  16   75.58   22.19
   0  -2 -17   12.40    7.11
   0  -2  17    2.85    3.52
   0   2  17   -5.47    7.79
   0  -2  17    5.89    3.78
   0   2  17    5.22    3.69
   0   2 -17    6.18    6.32
   0  -2  18    1.34    3.08
   0   2  18    1.86    4.63
   0   2 -18   14.40    7.48
   0  -2  18   -9.42    6.29
   0  -2 -18    5.65    8.11
   0   2  18    2.36    5.09
   0   2 -19   99.28   17.80
   0   2  19   84.59   16.89
   0  -2  19   82.65   16.66
   0  -2 -19   85.63   16.65
   0  -2  19   91.18   18.39
   0   2  19  101.93   19.97
   0   2  20    4.05    6.27
   0  -2 -20    1.98    5.31
   0   2 -20    3.17    4.36
   0  -2  20    7.99    8.49
   0  -2  20    2.04    5.45
   0   2  20  -10.18    7.54
   0   2  21    7.96    6.65
   0  -2  21   17.12    9.83
   0  -2  21   -0.66    4.49
   0  -2 -21    4.40    6.94
   0   2  21    0.55    3.88
   0   2 -21    4.42    8.32
   0   2 -22    0.30    4.55
   0  -2  22    5.44    6.87
   0   2  22    2.17    5.40
   0  -2  22   13.13    7.67
   0  -2 -22    9.05    6.82
   0   2  22   -1.32    4.90
   0  -2  23   13.32    9.57
   0   2  23   -2.77    6.00
   0  -2  23    1.48    4.25
   0   2 -23   -3.31    4.42
   0  -2 -23  -15.37   10.08
   0   2  23    2.79    4.75
   0  -2  24   35.52   10.92
   0   2  24   38.32   12.91
   0  -2  24   45.54   14.59
   0   2  24   58.53   16.94
   0   2 -24   24.56    9.88
   0  -2 -24   41.29   14.19
   0  -2  25    3.88    4.97
   0   2  25   11.80    8.58
   0   2 -25   39.38   14.57
   0  -2  25   22.60   12.19
   0   2  25   31.87   12.50
   0  -2 -25   11.66    7.68
   0  -2  26   99.10   23.53
   0   2 -26  104.89   22.60
   0   2  26   54.38   16.22
   0  -2  26   39.66   13.31
   0  -2 -26   56.83   15.97
   0   2  26   57.65   17.07
   0  -2  27   -8.10   10.89
   0  -2  27   16.53   12.82
   0   2  27    2.23    5.13
   0  -2 -27  -10.16    7.29
   0   2 -27   11.43   12.12
   0   2  27   -7.18    8.74
   0  -2 -28  -11.52    9.79
   0  -2  28  -11.07   10.83
   0   2  28    0.02    6.34
   0   2  28    1.32    2.67
   0   2 -28   -7.71    9.27
   0  -2  28    7.33    8.40
   0   2  28   -1.28    6.25
   0  -2  29   21.67   13.44
   0  -2  29   31.17   16.75
   0  -2  29   12.29    7.68
   0   2  29    5.51    6.51
   0   2 -29   46.80   17.57
   0  -2 -29   35.53   15.53
   0   2  29   -2.23    7.05
   0   2  30    3.01    4.75
   0   2 -30    6.20    8.24
   0  -2  30   -4.99    7.01
   0  -2 -30    0.54    6.78
   0  -2  30    6.56    5.53
   0  -2  30    9.35   14.84
   0   2  30    9.26   10.64
   0  -2 -31    4.19    5.85
   0   2 -31   -0.03    4.92
   0   2  31    5.32    9.13
   0  -2  31    3.50    5.59
   0  -2  31    5.32   11.51
   0  -2  31   10.73    7.82
   0   2  31   14.61   11.39
   0  -3   0    2.04    1.77
   0  -3   0    2.51    6.29
   0   3   0   -1.72    1.11
   0  -3   0    0.99    1.40
   0   3   0    2.88    5.57
   0  -3   0    3.23    2.33
   0  -3   0    3.54    2.14
   0   3   0    0.06    1.57
   0  -3   0   -1.84    5.31
   0   3   0   -0.89    1.00
   0   3   0    8.32    8.52
   0  -3   1  551.10   18.60
   0   3  -1  511.85   34.27
   0  -3  -1  563.03   33.84
   0  -3  -1  565.43   20.45
   0  -3  -1  551.06   19.23
   0  -3  -1  583.96   17.32
   0  -3   1  539.37   35.55
   0   3   1  526.60   24.34
   0   3  -1  590.14   18.82
   0  -3  -1  568.89   36.70
   0   3   1  556.57   18.69
   0   3   1  437.38   27.29
   0  -3   1  557.93   18.50
   0   3  -1  577.47   19.90
   0  -3   1  567.22   19.67
   0  -3  -1  546.22   17.93
   0   3   1  587.35   18.17
   0   3  -1  570.39   18.90
   0   3  -1  519.96   34.84
   0  -3   1  592.44   38.42
   0  -3  -2  825.11   30.24
   0   3  -2  874.11   24.43
   0   3   2  820.75   28.11
   0   3  -2  866.42   24.34
   0  -3  -2  860.91   24.08
   0  -3   2  874.81   24.73
   0  -3  -2  862.82   46.30
   0  -3   2  872.71   24.57
   0   3  -2  873.37   26.28
   0  -3   2  846.23   48.01
   0   3  -2  750.24   40.55
   0   3   2  807.60   24.14
   0  -3  -2  829.18   39.13
   0  -3  -2  867.19   25.87
   0  -3   2  909.20   43.71
   0   3   2  909.78   38.11
   0   3   2  816.02   43.70
   0   3   2  880.50   22.09
   0   3   2  850.92   24.41
   0   3  -2  889.50   48.62
   0  -3   2  804.49   25.22
   0  -3  -2  894.86   20.77
   0  -3  -3  979.34   24.05
   0  -3  -3  956.28   21.31
   0   3   3  860.71   45.36
   0  -3   3  960.64   27.28
   0  -3  -3  916.51   40.30
   0  -3   3 1057.28   45.20
   0   3   3  934.99   32.28
   0  -3  -3  890.62   31.03
   0   3   3  962.79   22.62
   0   3   3  957.43   29.57
   0  -3  -3  989.62   51.29
   0   3  -3  988.64   29.61
   0   3   3  971.49   24.83
   0   3   3  983.82   28.73
   0  -3   3  983.15   29.76
   0  -3  -3  956.51   32.02
   0   3  -3  957.04   27.51
   0  -3   3  998.38   53.12
   0   3   3 1061.93   39.74
   0   3  -3  939.81   53.51
   0   3  -3  953.72   45.22
   0  -3   3  970.31   27.78
   0   3  -3  966.37   27.85
   0  -3  -4  218.40   19.39
   0   3   4  244.59   25.74
   0   3  -4  244.37   22.69
   0  -3  -4  239.31   15.87
   0  -3  -4  230.71   10.77
   0   3  -4  236.49   14.56
   0  -3  -4  239.46   16.75
   0   3  -4  238.24   15.63
   0   3   4  241.76   16.73
   0  -3   4  221.26   15.33
   0  -3   4  241.06   14.64
   0   3  -4  233.39   14.71
   0   3   4  232.80   11.63
   0   3   4  226.77   11.36
   0  -3  -4  210.08   24.91
   0  -3  -4  222.13   16.91
   0   3   4  225.71   16.83
   0  -3   4  259.60   18.59
   0  -3   4  224.49   14.71
   0   3  -4  221.60   26.94
   0  -3   4  274.99   28.34
   0  -3  -4  245.49   11.22
   0   3   4  236.31   14.79
   0   3  -5 1585.53   56.53
   0   3   5 1481.03   27.31
   0   3  -5 1444.23   68.31
   0  -3   5 1530.51   40.32
   0  -3   5 1455.03   38.88
   0  -3  -5 1378.63   44.60
   0  -3  -5 1407.62   41.03
   0   3  -5 1548.37   39.99
   0   3  -5 1436.71   38.96
   0  -3  -5 1441.59   64.71
   0   3  -5 1454.56   41.35
   0  -3   5 1419.29   40.50
   0   3   5 1509.25   63.42
   0  -3   5 1576.07   67.92
   0   3   5 1410.85   42.02
   0  -3  -5 1469.25   41.04
   0   3   5 1410.20   43.58
   0   3   5 1469.68   30.24
   0   3   5 1481.05   38.66
   0  -3   5 1455.67   44.83
   0  -3  -5 1489.92   25.76
   0  -3  -6  488.29   40.34
   0   3  -6  533.38   28.84
   0   3   6  466.02   36.76
   0  -3   6  531.79   40.23
   0   3   6  466.89   26.31
   0  -3  -6  456.13   24.13
   0   3  -6  475.13   23.53
   0  -3  -6  482.08   29.33
   0   3  -6  425.02   38.81
   0  -3   6  503.82   24.06
   0  -3  -6  458.02   24.30
   0   3   6  476.07   23.02
   0  -3  -6  491.68   27.52
   0  -3   6  456.20   24.49
   0   3   6  476.85   25.37
   0   3   6  500.69   15.15
   0   3  -6  485.40   24.01
   0   3  -6  465.79   25.24
   0   3   6  488.22   18.82
   0  -3   6  490.11   24.42
   0  -3  -7 1539.70   46.70
   0  -3   7 1506.52   45.83
   0  -3  -7 1364.61   52.26
   0   3  -7 1425.94   48.74
   0   3   7 1480.09   67.67
   0   3  -7 1412.47   46.62
   0  -3  -7 1401.28   68.63
   0  -3  -7 1365.55   47.59
   0   3  -7 1392.68   43.19
   0   3  -7 1439.21   72.19
   0  -3   7 1411.19   43.31
   0   3   7 1434.21   48.77
   0  -3  -7 1466.64   44.08
   0   3   7 1425.35   46.34
   0   3   7 1462.73   42.07
   0   3  -7 1437.67   44.14
   0   3   7 1421.71   24.36
   0  -3   7 1497.40   46.68
   0   3   8   -4.19    5.40
   0   3  -8   11.33    6.75
   0  -3  -8    4.94    2.98
   0   3  -8    0.54    4.01
   0  -3   8   10.71    4.15
   0  -3  -8   12.71    5.48
   0  -3   8   11.91    3.61
   0   3  -8    5.08    2.47
   0  -3  -8    3.79    1.89
   0   3   8    9.04    2.09
   0   3  -8   10.35    3.40
   0   3  -8    7.70    3.83
   0   3   8    9.85    4.09
   0   3   8    9.33    4.73
   0  -3   8    9.13    4.19
   0  -3  -8    5.94    3.99
   0   3   8    2.72    3.38
   0  -3   9   17.83    5.88
   0   3   9   15.33    5.35
   0   3  -9   10.24   10.12
   0  -3  -9   21.51    9.79
   0   3   9   14.90    4.72
   0   3  -9    8.59    4.85
   0  -3  -9   31.02    8.20
   0   3  -9    6.52    5.01
   0  -3  -9   15.51    5.53
   0   3  -9   16.60    4.95
   0   3   9   17.79    2.99
   0  -3   9   15.35    5.75
   0   3   9   16.03    6.55
   0  -3   9   15.27    5.91
   0  -3  -9   19.55    6.32
   0   3 -10   37.39    8.88
   0  -3 -10   31.34    8.74
   0  -3  10   24.32    6.89
   0  -3  10   37.75    8.96
   0   3 -10   26.68    7.13
   0   3  10   38.17    9.93
   0  -3 -10   36.92   15.08
   0   3 -10   24.72    7.90
   0  -3 -10   28.49    7.97
   0   3  10   33.50    8.36
   0  -3  10   35.74    7.98
   0  -3 -10   49.41    9.06
   0   3  10   36.19    7.37
   0   3  10   38.52   10.30
   0   3 -10   47.03   15.21
   0   3  11   -0.78    3.37
   0  -3 -11    5.39    4.54
   0  -3 -11    1.50    3.06
   0   3 -11   15.77    6.58
   0   3  11    8.07    5.41
   0  -3 -11    1.52    3.01
   0  -3  11    4.11    3.23
   0   3  11    0.14    3.10
   0  -3  11    3.04    2.27
   0   3  11    4.73    2.70
   0   3 -11   19.68   11.78
   0   3  12   14.63   10.59
   0   3 -12    3.95    4.04
   0   3  12    2.31    5.32
   0   3  12    0.04    3.95
   0   3  12    0.13    2.08
   0  -3 -12    6.44    4.27
   0  -3 -12    5.10    5.86
   0  -3 -12    9.86    6.24
   0  -3  12    5.83    4.60
   0  -3  12    0.12    3.45
   0   3 -12   12.87    8.45
   0  -3  13    6.54    4.36
   0   3  13   14.34    6.97
   0   3 -13    1.39    5.47
   0  -3 -13   16.78    6.76
   0  -3  13   14.36    5.91
   0   3  13   14.89    6.85
   0   3  14   -2.41    3.53
   0  -3 -14    7.33    5.66
   0  -3  14   -3.98    4.30
   0   3 -14   -4.11    3.33
   0  -3  14    1.19    4.68
   0   3  14    4.27    4.05
   0  -3  15  287.65   29.15
   0  -3 -15  297.84   27.77
   0  -3  15  245.75   25.46
   0   3  15  273.78   25.85
   0   3  15  265.87   27.77
   0   3 -15  309.02   28.42
   0   3 -16   -4.25    4.39
   0   3  16    0.28    5.94
   0  -3  16   -0.99    4.11
   0  -3  16   -1.70    4.27
   0   3  16    0.33    3.86
   0  -3 -16    8.98    7.00
   0  -3  17    8.61    7.82
   0   3  17   -0.86    4.16
   0  -3 -17    6.81    7.77
   0  -3  17    0.18    4.77
   0   3 -17   -1.55    3.01
   0   3  17    5.17    5.35
   0   3 -18    4.82    5.41
   0   3  18   -4.26    4.65
   0  -3  18   11.05    7.77
   0  -3  18    6.35    5.78
   0  -3 -18    0.86    4.55
   0   3  18   -6.59    5.02
   0  -3 -19    7.57    5.93
   0   3  19   11.59    7.63
   0  -3  19    9.25    7.27
   0   3  19    8.83    6.56
   0   3 -19   10.45    5.46
   0  -3  19    8.07    5.31
   0  -3  20   13.65    7.23
   0   3 -20   26.58   10.66
   0  -3 -20   26.02   10.81
   0   3  20   15.48    7.48
   0  -3  20   26.12   10.74
   0   3  20   12.40    3.89
   0   3 -21   -8.45    6.58
   0  -3  21  -11.37    8.72
   0   3  21    0.57    6.46
   0  -3  21    7.43    8.61
   0   3  21   -3.63    5.35
   0  -3 -21   -5.62    7.23
   0   3 -22   -3.01    6.73
   0   3  22   10.54    4.99
   0  -3 -22   -1.40    4.70
   0  -3  22   -3.23    4.63
   0   3  22   12.29   11.16
   0  -3  23   25.57   12.90
   0   3  23   55.28   15.85
   0  -3 -23   41.04   15.28
   0   3 -23   45.84   14.16
   0  -3  23   43.76   13.17
   0   3  23   44.35   13.76
   0   3  24   39.97   13.92
   0  -3 -24   19.28   10.89
   0   3 -24   45.32   14.50
   0   3  24   38.15   13.83
   0  -3  24   29.21   12.38
   0  -3  24   39.53   15.15
   0   3  25    2.21    4.96
   0   3  25   29.56   13.31
   0   3 -25   -2.33    7.43
   0  -3  25   17.64   11.39
   0  -3 -25    3.98    3.81
   0  -3  25   -9.66    7.89
   0  -3  26    5.71    6.92
   0  -3  26   13.81   11.84
   0   3  26   22.40   13.38
   0   3  26   -0.30    4.47
   0  -3 -26   17.61   10.63
   0   3 -26   -9.53    6.21
   0  -3 -27   41.59   15.02
   0  -3  27   36.06   14.89
   0  -3  27   42.44   16.38
   0   3  27   44.79   14.34
   0   3 -27   52.21   17.05
   0   3  27   18.63    9.75
   0   3  27   31.05    7.55
   0  -3  28    6.76    5.61
   0   3  28  -13.62    7.87
   0   3  28   -7.57    9.04
   0   3 -28   18.21   12.48
   0  -3  28   12.27    8.74
   0  -3 -28   -9.17    9.69
   0  -3 -29   -9.56   10.43
   0  -3  29   10.97   11.39
   0  -3  29   -2.41    6.09
   0   3 -29   23.35   13.39
   0   3  29  -11.77   10.21
   0   3  29   -1.72    7.02
   0  -3  29    2.53    4.63
   0   3  30    0.89    6.39
   0  -3 -30    7.05    5.31
   0  -3  30    1.43    9.18
   0   3  30   -7.39    9.86
   0  -3  30  -10.46    8.82
   0   3 -30    1.86    5.41
   0  -3  30    8.95   12.22
   0  -3  31    0.83    8.71
   0   3 -31   -2.68    4.97
   0  -3  31   -6.65    6.73
   0   3  31   14.90   12.36
   0  -3  31    5.90    8.50
   0   3  31   -5.84    9.01
   0  -3 -31  -14.91   10.27
   0   4   0   42.76    5.55
   0   4   0   44.22   11.32
   0  -4   0   37.17    6.13
   0   4   0   38.90   11.43
   0   4   0   41.81    6.20
   0  -4   0   26.41   11.68
   0  -4   0   35.37   11.09
   0  -4   0   50.87    6.41
   0   4   0   41.80    5.74
   0  -4   0   44.06    7.11
   0  -4   0   43.44    5.94
   0   4   1  462.11   36.44
   0   4  -1  590.16   23.28
   0  -4  -1  638.78   25.60
   0   4   1  551.33   28.45
   0  -4   1  609.06   23.61
   0  -4  -1  602.01   20.42
   0  -4  -1  625.80   44.58
   0   4  -1  576.99   42.27
   0   4  -1  601.59   21.98
   0  -4  -1  574.30   22.69
   0   4   1  657.19   44.49
   0  -4  -1  599.20   41.62
   0  -4   1  597.58   21.66
   0   4  -1  508.37   39.60
   0   4   1  581.52   22.21
   0   4   1  654.76   21.82
   0  -4   1  572.49   42.32
   0   4  -1  603.48   21.49
   0  -4   1  632.18   22.72
   0  -4  -1  534.74   23.01
   0  -4   1  570.84   43.36
   0   4   2 6763.13  144.36
   0  -4   2 6053.47  132.94
   0   4  -2 5954.43   72.41
   0  -4   2 5825.06  144.87
   0  -4   2 5926.72   75.98
   0  -4  -2 5970.03  140.43
   0   4  -2 6018.79   71.31
   0  -4  -2 5919.81  124.50
   0  -4   2 6476.22   76.41
   0   4  -2 5863.68  133.27
   0   4   2 5928.12   70.67
   0   4   2 5926.93   89.54
   0  -4  -2 6147.87   63.80
   0  -4   2 6075.38   73.41
   0   4  -2 5873.81   76.74
   0  -4  -2 5649.02   73.79
   0   4   2 6287.36   73.60
   0  -4  -2 6075.24   93.73
   0  -4  -2 6193.47   76.82
   0   4   3  346.46   20.76
   0  -4   3  375.18   19.03
   0   4   3  361.02   27.50
   0  -4  -3  365.38   17.66
   0   4  -3  364.68   18.86
   0   4  -3  372.86   19.05
   0   4  -3  311.10   33.37
   0  -4  -3  388.42   15.39
   0  -4   3  364.81   31.44
   0   4   3  387.57   16.75
   0  -4   3  327.53   35.52
   0  -4  -3  350.43   29.48
   0   4  -3  390.53   20.57
   0  -4   3  351.95   18.42
   0  -4  -3  345.19   34.61
   0  -4   3  367.53   19.89
   0   4   3  365.27   34.18
   0   4  -3  331.97   31.29
   0  -4  -3  364.74   22.49
   0  -4  -3  414.14   24.86
   0   4   3  371.59   18.86
   0  -4   4 5997.17   79.03
   0  -4  -4 6014.85   92.68
   0   4   4 5948.13   85.34
   0   4  -4 6261.66   81.94
   0   4  -4 5570.01  128.23
   0   4   4 6238.14   71.59
   0   4   4 6855.41  118.76
   0   4  -4 6129.97   85.98
   0   4   4 6127.57   94.99
   0  -4   4 6243.19   81.73
   0   4   4 6041.88  140.87
   0  -4   4 6200.49  124.13
   0   4  -4 5914.16  149.40
   0   4  -4 6073.66   80.47
   0  -4   4 5772.58  149.51
   0  -4  -4 6049.57   68.74
   0   4   4 6259.12   82.82
   0  -4  -4 6379.18   61.43
   0  -4  -4 6117.83   94.07
   0  -4   4 6006.51   85.71
   0  -4  -4 5793.27  141.19
   0   4   4 6353.87   66.65
   0   4  -5 3232.96   95.83
   0   4   5 3371.35   51.17
   0  -4  -5 3307.48   47.85
   0  -4   5 3334.35  113.92
   0   4  -5 3382.63   67.50
   0  -4  -5 3402.40   89.38
   0  -4   5 3399.44   68.29
   0   4   5 3417.90   51.80
   0  -4   5 3381.19   63.95
   0   4   5 3246.71   73.97
   0   4  -5 3442.17  118.03
   0   4   5 3559.17   73.59
   0   4  -5 3316.39   63.07
   0  -4  -5 3529.51   48.33
   0  -4  -5 3358.03  111.25
   0  -4  -5 3289.91   69.98
   0   4  -5 3436.88   64.58
   0  -4   5 3397.28   63.08
   0   4   5 3415.30  109.02
   0   4   5 3282.09   64.57
   0  -4   5 3498.83   78.63
   0  -4  -5 3409.67   70.75
   0  -4   6 1081.38   38.06
   0  -4   6 1069.21   64.38
   0   4   6 1061.37   27.74
   0   4   6 1036.12   36.65
   0   4   6 1011.11   40.89
   0   4  -6 1070.33   37.49
   0  -4   6 1099.40   44.32
   0  -4  -6 1066.07   40.25
   0   4   6  958.27   59.67
   0   4  -6 1024.91   36.81
   0  -4   6 1064.12   39.99
   0  -4   6 1061.00   37.22
   0  -4  -6 1055.15   39.94
   0  -4  -6 1037.07   50.27
   0   4   6 1067.02   29.34
   0   4  -6 1016.62   39.48
   0  -4  -6  981.62   42.68
   0   4  -6 1032.67   67.05
   0   4   6 1074.87   43.59
   0   4  -6 1046.04   55.20
   0  -4  -6 1081.61   25.92
   0  -4  -6 1051.26   63.31
   0   4  -7  267.47   34.86
   0   4  -7  179.21   16.17
   0  -4  -7  186.85   27.85
   0  -4  -7  198.81   17.29
   0   4  -7  159.53   21.43
   0   4  -7  177.40   16.16
   0   4   7  206.86   19.77
   0  -4  -7  201.43   18.15
   0  -4  -7  192.90   19.33
   0   4  -7  185.20   17.80
   0  -4   7  203.71   18.37
   0  -4   7  250.56   30.22
   0  -4  -7  220.47   21.43
   0   4   7  211.63   11.86
   0  -4   7  201.04   17.42
   0   4   7  195.78   18.23
   0   4   7  189.92   13.00
   0   4   7  193.55   16.53
   0  -4   7  179.76   16.21
   0   4   7  226.05   28.73
   0  -4   8   62.69   10.39
   0   4   8   65.34   11.88
   0   4  -8   66.53   19.58
   0   4   8   68.43    6.70
   0   4   8   83.98   12.18
   0  -4   8   65.86   11.28
   0   4   8   61.33    8.10
   0   4  -8   67.56   10.25
   0   4  -8   75.88   11.27
   0   4   8   61.60   16.96
   0  -4   8  112.99   22.06
   0   4  -8   49.40    9.78
   0  -4  -8   66.50   10.55
   0  -4  -8   71.22   12.35
   0  -4  -8   57.44   16.38
   0  -4   8   63.17   10.77
   0  -4  -8   72.60   13.27
   0  -4  -8   74.87   10.69
   0   4   8   64.21    9.99
   0   4  -9   85.59   12.31
   0   4   9   90.01    7.82
   0   4   9   79.84   12.83
   0   4  -9   93.34   13.23
   0   4  -9   75.23   12.26
   0  -4  -9   98.86   22.78
   0   4  -9   95.24   13.31
   0   4   9  106.56   13.20
   0   4   9   83.14    9.64
   0  -4  -9  109.39   13.88
   0  -4   9   93.24   12.54
   0  -4  -9   93.96   15.52
   0   4  -9   75.26   20.61
   0   4   9   89.67   18.46
   0  -4  -9   79.44   12.96
   0  -4   9  102.37   13.78
   0  -4   9  108.02   14.56
   0  -4  -9   91.19   13.03
   0   4   9  100.38   14.40
   0  -4 -10  457.66   29.73
   0   4  10  471.23   28.43
   0   4 -10  438.26   28.81
   0  -4  10  481.81   31.33
   0   4  10  481.09   31.60
   0  -4  10  496.21   30.24
   0  -4 -10  458.72   33.06
   0   4  10  471.50   24.05
   0   4 -10  462.65   33.44
   0  -4 -10  441.11   29.62
   0   4  10  460.17   32.68
   0   4  10  473.33   16.28
   0   4 -10  439.06   46.70
   0  -4 -11   87.87   13.37
   0   4  11   85.79   14.62
   0  -4  11  104.97   15.42
   0   4 -11   93.64   13.69
   0  -4 -11   93.59   15.79
   0   4  11   83.71    6.92
   0   4  11   82.74   12.49
   0   4 -11   91.20   15.34
   0   4  11   92.69   15.05
   0   4 -11   78.58   21.45
   0  -4 -11   89.21   13.50
   0  -4  11  100.99   14.55
   0   4  12   27.53    4.16
   0   4 -12   27.30   15.46
   0  -4  12   27.29    7.56
   0  -4 -12   27.57    7.78
   0  -4 -12   15.16    4.88
   0  -4  12   25.45    7.74
   0   4 -12   26.45    8.66
   0   4  12   44.06    9.19
   0   4  12   28.38    8.21
   0  -4 -12   31.88   10.33
   0   4  12    4.61    2.43
   0   4 -12   33.11    9.07
   0   4  13  292.99   25.12
   0   4  13  317.06   28.50
   0   4 -13  322.84   28.00
   0   4 -13  320.90   29.25
   0   4  13  339.45   13.82
   0  -4  13  324.68   27.66
   0  -4 -13  294.40   26.52
   0   4 -13  265.29   40.02
   0  -4  13  327.23   28.90
   0  -4  14   13.03    5.99
   0   4  14   18.81    3.40
   0   4  14   19.03    6.58
   0   4 -14    6.21    9.36
   0   4  14   20.08    7.48
   0   4 -14   20.92    7.90
   0  -4  14   12.13    6.59
   0  -4 -14   20.93    7.44
   0  -4 -15    5.25    3.35
   0  -4  15   11.12    7.35
   0  -4  15    4.09    5.34
   0   4  15    8.12    5.98
   0   4 -15    5.87    7.73
   0   4  15    3.18    4.61
   0   4  16  157.32   20.37
   0   4 -16  158.05   21.17
   0  -4  16  137.19   20.94
   0   4  16  136.05   20.48
   0  -4 -16  164.21   21.32
   0   4 -16  134.76   31.63
   0  -4  16  168.73   21.86
   0   4  17   15.30    6.79
   0   4  17   15.01    8.88
   0  -4 -17    7.78    5.16
   0  -4  17   22.49    7.12
   0  -4  17   21.84    6.98
   0   4 -17   12.28   12.76
   0   4 -17   13.32    7.50
   0   4 -18    1.51    3.80
   0   4  18    4.83    4.60
   0   4 -18   -2.43    7.34
   0  -4 -18    3.19    3.00
   0   4  18    4.32    4.19
   0  -4  18    6.46    3.70
   0  -4  18    4.31    5.32
   0  -4  19   -3.76    3.83
   0   4 -19   -0.53   10.02
   0  -4 -19   -3.33    5.42
   0   4 -19    3.76    6.47
   0  -4  19    0.99    5.19
   0   4  19    1.31    3.77
   0   4  19  -12.17    6.69
   0   4 -20   33.05   14.50
   0  -4  20    0.78    6.48
   0  -4 -20    7.53    6.22
   0  -4  20   12.05    6.46
   0   4 -20   14.87    9.19
   0   4  20    6.48    5.87
   0   4  20    6.80    4.79
   0   4  21    4.94    3.69
   0   4 -21   19.42   15.67
   0  -4 -21    7.85    3.56
   0   4  21    5.84    6.73
   0  -4  21   -2.96    5.31
   0   4 -21    9.47    4.92
   0  -4  21    5.44    8.22
   0  -4 -22   45.78   13.46
   0  -4  22   59.04   14.98
   0   4  22   52.58   14.50
   0  -4  22   81.60   18.21
   0   4 -22   57.11   25.30
   0   4  22   63.64   16.24
   0   4 -22   41.73   14.16
   0   4 -23   40.75   12.14
   0  -4  23   48.30   14.64
   0  -4 -23   46.69   13.55
   0  -4  23   59.56   18.26
   0   4  23   46.72   13.77
   0   4 -23   30.84   16.69
   0   4  23   45.80   15.55
   0   4  24   78.88   20.34
   0   4 -24  121.57   35.41
   0   4 -24  118.35   23.98
   0   4  24  104.95   21.00
   0  -4 -24   74.13   18.30
   0  -4  24  103.05   21.47
   0  -4  24   97.79   20.41
   0   4  25  -11.25    8.69
   0   4 -25    5.56    8.00
   0  -4  25   -1.26    5.65
   0   4 -25   18.77   20.98
   0   4  25    2.47    6.34
   0  -4  25   10.63    6.70
   0  -4 -25    4.89    7.13
   0  -4  26   -3.38    5.12
   0   4  26    3.14    4.63
   0   4 -26    8.73    8.30
   0   4  26   22.70   13.23
   0  -4 -26   12.11    7.35
   0  -4  26   14.10   10.53
   0  -4 -27    9.03    9.38
   0   4 -27   11.48   13.11
   0   4  27   -5.08    8.07
   0  -4  27  -14.39   13.14
   0   4  27  -10.24   10.35
   0  -4  27   11.87   11.88
   0   4 -28  -11.24   12.80
   0   4  28   -1.50    6.44
   0  -4  28    4.82    5.26
   0   4 -28    4.35    6.44
   0  -4 -28    2.78    5.28
   0   4  28    7.08   11.70
   0  -4  28    6.46    9.69
   0  -4  28    1.08    4.73
   0   4 -29   -4.20    8.55
   0  -4  29   -8.31    7.05
   0   4  29   -3.17    5.90
   0  -4 -29   14.35   12.35
   0  -4  29    4.12    7.47
   0  -4  29   15.33   10.02
   0   4 -29   22.07   17.05
   0   4  29  -12.64    9.16
   0  -4 -30    7.42    9.95
   0   4 -30   13.59   11.91
   0   4 -30  -23.80   25.74
   0   4  30   -5.06    9.32
   0  -4  30   28.03   15.93
   0  -4  30  -17.40    9.76
   0  -4  30   -0.41    9.57
   0   4  30   -3.63    8.80
   0  -5   0    2.81    3.11
   0   5   0   -2.83    6.97
   0   5   0   -1.90    2.21
   0  -5   0   -2.86   10.90
   0  -5   0    1.96    1.89
   0  -5   0    3.99    2.20
   0  -5   0   -2.57    7.55
   0  -5   0   -1.23    2.26
   0   5   0    2.91    2.96
   0   5   0    2.47    2.04
   0   5   0    0.02    6.91
   0  -5  -1   87.12   10.68
   0  -5  -1   64.66   14.91
   0  -5   1  103.28   10.21
   0   5   1   92.39   12.82
   0   5  -1  123.00   22.24
   0   5  -1  101.70   10.85
   0   5   1  106.47   18.88
   0  -5  -1  112.71   11.25
   0   5   1  101.74   10.21
   0   5  -1  101.64    9.66
   0  -5   1  101.60   12.29
   0   5  -1  109.18   10.56
   0  -5  -1   92.80   21.02
   0  -5   1  106.22   10.83
   0  -5   1   96.15   22.31
   0  -5  -1   89.17   10.03
   0   5   1  103.67    9.79
   0  -5  -1  105.67    9.51
   0  -5   1   84.97   22.36
   0   5  -1   52.19   14.04
   0   5   1  110.74   20.87
   0  -5   1   99.25    9.72
   0  -5   2  801.97   56.18
   0  -5  -2  850.84   59.11
   0  -5  -2  860.67   27.79
   0  -5  -2  902.96   27.99
   0  -5  -2  815.42   31.72
   0   5   2  893.71   29.04
   0  -5   2  884.95   32.17
   0   5  -2  857.10   29.55
   0   5  -2  847.72   56.22
   0  -5   2  817.85   60.64
   0  -5  -2  896.73   55.41
   0  -5   2  941.37   31.65
   0   5   2  838.02   38.64
   0   5   2  923.08   58.05
   0  -5   2  898.72   30.57
   0   5  -2  902.11   59.21
   0   5   2  803.37   47.85
   0  -5  -2  850.38   31.75
   0   5  -2  873.67   32.34
   0   5   2  873.39   30.19
   0   5  -2  874.16   29.96
   0  -5  -3  497.03   45.84
   0  -5   3  524.96   42.94
   0  -5  -3  508.40   41.40
   0   5   3  542.34   24.52
   0  -5   3  521.15   25.90
   0   5   3  536.44   23.52
   0  -5  -3  558.15   20.75
   0  -5  -3  496.91   24.30
   0   5   3  529.58   37.53
   0   5   3  512.94   44.66
   0   5  -3  571.66   46.45
   0  -5   3  494.13   48.30
   0  -5  -3  528.00   26.28
   0  -5   3  551.28   25.63
   0  -5  -3  543.61   31.58
   0  -5   3  527.22   24.74
   0   5   3  511.70   28.67
   0   5  -3  511.78   24.10
   0   5  -3  526.09   24.46
   0   5  -3  538.26   27.20
   0   5  -3  548.36   48.25
   0  -5  -4 1122.36   59.72
   0   5  -4  997.74   67.06
   0   5   4 1157.09   67.27
   0  -5   4 1161.36   37.87
   0  -5   4 1076.08   39.05
   0   5  -4 1082.19   36.78
   0  -5  -4 1084.85   29.72
   0   5   4 1043.99   32.07
   0   5   4 1088.41   44.25
   0   5   4 1116.31   36.79
   0   5   4 1097.13   53.00
   0  -5   4 1094.47   37.15
   0   5  -4 1105.28   39.08
   0  -5   4 1139.60   61.97
   0  -5  -4 1078.48   67.51
   0  -5   4 1124.05   73.26
   0   5   4 1111.14   41.49
   0   5  -4 1072.38   36.55
   0  -5  -4 1133.81   46.32
   0  -5  -4 1140.62   44.61
   0  -5  -4 1031.96   33.21
   0   5  -4 1082.90   64.76
   0   5   5 1041.57   38.99
   0  -5   5  999.61   36.80
   0   5   5  988.76   30.43
   0  -5  -5 1073.31   28.45
   0  -5  -5 1017.68   67.42
   0   5  -5 1009.45   37.27
   0   5   5  976.01   37.09
   0  -5  -5  943.09   30.47
   0  -5  -5 1023.67   43.40
   0   5  -5  897.31   57.81
   0  -5   5  962.38   67.75
   0  -5   5 1041.77   37.25
   0   5   5 1037.80   65.58
   0  -5   5 1084.05   57.94
   0  -5   5  998.30   38.78
   0   5  -5  941.01   36.44
   0   5  -5  996.27   38.98
   0   5   5  990.95   43.30
   0   5  -5 1003.18   69.02
   0  -5  -5 1051.08   42.65
   0  -5   6  121.34   13.38
   0  -5  -6  120.68    9.96
   0   5   6  127.26   13.86
   0   5   6  101.01   10.35
   0  -5   6  111.04   12.64
   0   5   6  102.00   22.67
   0   5  -6  114.45   13.16
   0  -5   6   94.91   12.90
   0   5  -6  122.46   13.48
   0  -5  -6   85.80    9.11
   0  -5  -6  105.44   19.10
   0   5   6  104.35   13.85
   0   5  -6  115.02   21.06
   0  -5  -6   96.55   21.66
   0   5   6  115.00   13.19
   0  -5  -6  128.55   15.23
   0  -5   6  106.65   15.61
   0   5  -6  116.74   14.06
   0  -5  -6  101.88   14.13
   0   5  -6  122.44   27.47
   0  -5   6  131.31   23.86
   0   5   6  120.27   10.79
   0   5  -7  110.09   13.58
   0  -5  -7  104.20    9.66
   0   5  -7  107.93   14.26
   0   5   7  136.45   16.08
   0  -5   7  128.50   14.22
   0   5  -7  106.52   13.09
   0  -5  -7  122.98   16.57
   0  -5  -7  108.20   18.23
   0   5  -7   93.48   20.74
   0   5   7  121.34   22.81
   0  -5  -7  104.55   23.46
   0  -5  -7  127.67   15.20
   0  -5  -7   91.75   13.27
   0   5   7  105.37   12.63
   0   5   7  113.70   10.39
   0   5   7  118.37   16.51
   0   5   7  112.99   10.61
   0   5  -7   93.21   18.77
   0  -5   7  117.53   14.37
   0  -5   7  113.90   13.68
   0  -5   7  101.53   15.34
   0  -5   7  127.57   25.52
   0  -5  -8    3.79    2.15
   0  -5   8    5.02    4.41
   0   5   8    2.50    2.26
   0  -5   8   -1.32    4.03
   0   5  -8    6.00    3.22
   0   5   8   -0.76    2.26
   0  -5   8    7.14    4.75
   0   5  -8    3.18    2.33
   0  -5  -8    5.24    4.66
   0   5   8   -0.15    2.36
   0   5   8   -1.90    3.25
   0  -5   8   -2.98    2.21
   0  -5  -8    1.23    3.83
   0  -5  -8    7.56    6.43
   0   5   8    9.38    8.21
   0   5  -8   11.04    8.57
   0   5   8   -6.99    5.50
   0  -5  -8   -2.12    2.30
   0   5  -8    2.34    3.65
   0   5  -8    0.85    5.12
   0  -5  -9   73.32   13.83
   0   5   9   71.53    9.23
   0  -5   9   78.60   13.48
   0  -5  -9   80.36   12.88
   0  -5  -9   76.25   14.58
   0  -5   9   64.38   10.78
   0   5   9   85.98   13.42
   0   5  -9   89.71   24.10
   0   5  -9   70.11   11.08
   0   5   9   73.23   10.89
   0   5  -9   63.73   14.71
   0   5   9   78.31   13.81
   0  -5  -9   70.12   12.30
   0   5   9   91.20   22.09
   0   5   9   80.67    8.16
   0   5  10   46.60   10.42
   0   5  10   24.17    5.14
   0   5 -10   16.87    8.15
   0   5 -10   29.93    8.60
   0  -5 -10   19.52    7.27
   0  -5 -10   19.75    6.61
   0  -5 -10   23.77    8.30
   0   5  10   26.80    4.90
   0  -5  10   22.01    7.23
   0   5  10   31.67    8.64
   0  -5  10   24.82    7.13
   0   5  10   34.80   13.77
   0   5 -10   42.26   12.80
   0   5  10   27.76    8.67
   0  -5 -10   26.40    7.96
   0  -5 -11    0.89    3.57
   0  -5 -11    1.03    5.54
   0  -5 -11    7.24    4.76
   0   5  11   -1.72    2.67
   0   5 -11   -5.77   10.66
   0   5 -11   -0.73    2.40
   0   5  11    6.64    9.27
   0  -5  11   -2.12    4.12
   0  -5 -11    0.35    2.28
   0  -5  11   -2.09    4.95
   0   5  11    3.46    2.81
   0   5  11    1.55    2.28
   0   5  11   -1.18    2.08
   0   5  11   -0.68    3.44
   0  -5 -12   75.35   15.15
   0  -5 -12   63.88   12.40
   0  -5  12   90.26   15.80
   0   5 -12   57.97   21.59
   0   5 -12   90.11   14.52
   0  -5 -12   84.97   14.67
   0   5  12   74.77    7.07
   0   5  12   72.72   13.61
   0   5  12  102.60   15.09
   0   5  12   74.61   10.53
   0   5 -12   67.01   13.89
   0  -5  12   69.61   12.87
   0   5  13   35.66    8.08
   0   5 -13   32.40    8.90
   0  -5 -13   27.88    9.72
   0   5  13   36.78    5.11
   0  -5  13   20.55    7.19
   0  -5  13   33.37    9.30
   0   5  13   40.67   10.57
   0   5 -13   24.74    9.36
   0   5 -13   11.69   12.08
   0   5  13   37.53    9.44
   0  -5  14    9.31    7.48
   0  -5  14   -0.77    5.09
   0   5  14    6.14    3.79
   0   5 -14   21.96   17.04
   0   5  14    2.37    1.25
   0   5  14    7.13    6.15
   0   5 -14    0.33    5.72
   0   5 -14    6.09    6.61
   0   5  14    2.02    3.13
   0  -5 -14    5.24    4.59
   0   5 -15    9.45    5.59
   0   5 -15   13.92    7.06
   0  -5 -15   15.18    8.42
   0   5  15    1.96    4.29
   0  -5  15    7.69    6.32
   0   5  15    3.24    1.78
   0   5  15    4.26    5.93
   0  -5  15    7.44    7.49
   0   5  16    5.58    4.63
   0   5  16    4.10    2.29
   0  -5 -16    5.30    6.38
   0   5 -16   -3.53   13.48
   0  -5  16    9.04    7.24
   0  -5  16   14.41    8.04
   0   5 -16    9.42    4.44
   0   5  16   -0.37    3.51
   0   5 -16    0.78    5.52
   0  -5  17   11.88    4.60
   0   5 -17   17.30    7.27
   0   5  17   14.05    6.49
   0   5  17   11.47    2.66
   0   5  17   17.35    8.27
   0   5 -17   25.67   11.01
   0  -5 -17   12.81    6.71
   0   5 -17   26.66   19.31
   0  -5  17   14.38    4.46
   0   5  18  104.60    7.66
   0  -5  18  110.09   19.38
   0  -5  18  117.16   21.33
   0   5  18  136.39   22.92
   0   5 -18   95.12   18.19
   0  -5 -18  110.11   18.73
   0   5  18  114.21   18.75
   0   5 -18  108.31   21.17
   0   5 -18  115.70   28.68
   0   5  19   15.07   10.36
   0   5  19    6.98    2.46
   0   5 -19   31.83   13.93
   0  -5  19   -0.12    3.90
   0   5  19    5.45    5.37
   0   5 -19   -6.41   11.38
   0  -5  19    0.05    4.02
   0  -5 -19   15.68    7.91
   0   5 -19   -6.14    4.47
   0   5 -20   38.79   15.31
   0  -5  20   10.16    8.28
   0   5  20   19.08    3.37
   0   5 -20   15.05   13.08
   0  -5 -20   11.90    7.70
   0  -5  20   11.88    8.56
   0   5  20   11.17    6.12
   0   5 -20   10.42    6.77
   0   5  20   13.24    9.47
   0   5 -21   18.35    9.24
   0   5  21    9.96    6.11
   0  -5  21   -1.08    4.37
   0   5  21    7.55    2.33
   0   5  21   10.59    9.75
   0   5 -21    2.74   13.01
   0  -5  21   -0.65    6.03
   0  -5 -21   14.75    7.17
   0   5 -21   15.75   11.06
   0   5  22   20.78    3.28
   0   5 -22   13.21    7.16
   0   5 -22   46.86   27.26
   0   5  22   21.07    8.90
   0   5  22   27.80   12.18
   0   5 -22   41.71   14.84
   0  -5 -22   19.04    9.73
   0  -5  22   25.81   11.94
   0  -5  22   11.15    8.46
   0   5  23   -0.91    3.61
   0  -5  23   13.01   10.54
   0  -5  23    5.34    4.79
   0   5 -23   -0.26    8.46
   0   5 -23    4.52   20.28
   0   5  23    4.48    1.84
   0   5 -23   -4.23    8.31
   0  -5 -23    7.50    6.83
   0   5  23   -5.09    5.64
   0   5 -24    9.11   10.94
   0  -5 -24    7.93    4.06
   0   5  24   14.65   12.18
   0  -5  24    6.23    8.41
   0   5 -24   31.05   25.37
   0  -5  24    0.31    4.67
   0   5  24   21.31   11.88
   0   5 -24    4.79    4.13
   0   5 -25    6.49   16.83
   0   5 -25    7.36    9.93
   0  -5  25    6.04    7.97
   0   5  25   -0.02    9.23
   0  -5 -25    2.46    6.88
   0   5  25   30.38   11.37
   0  -5  25   33.84   12.00
   0   5 -25   14.82   14.53
   0  -5  26   26.35    9.72
   0  -5  26   52.82   17.62
   0   5 -26   44.96   29.50
   0   5 -26   47.36   16.42
   0   5  26   73.32   18.83
   0  -5 -26   69.53   19.33
   0   5  26   63.06   18.21
   0   5 -26   58.24   20.09
   0  -5  27    5.59    7.20
   0   5 -27   10.90   11.11
   0   5 -27   -9.82   13.42
   0   5  27    2.54    7.02
   0   5 -27  -17.30   14.10
   0  -5  27    0.33    6.25
   0   5  27   -2.92    8.55
   0  -5 -27   -6.53    4.62
   0   5 -28  -16.51   11.33
   0  -5 -28   -5.19    8.93
   0  -5  28    1.34    7.78
   0  -5  28    3.18    9.88
   0   5 -28    8.28    7.84
   0  -5  28   -6.19   10.08
   0   5  28   19.16   12.38
   0   5 -28   -2.46   14.98
   0   5  28   17.19   12.03
   0   5  29   21.50   12.97
   0   5 -29   10.36   12.99
   0  -5  29   -0.60    7.46
   0   5 -29   26.78   17.84
   0   5 -29  -14.09   21.49
   0  -5 -29    2.92    7.65
   0  -5  29    6.72   12.63
   0   5  29   10.96    8.00
   0  -5  29    9.66   10.62
   0   5 -30   -7.38    9.67
   0  -5 -30   20.35   14.10
   0   5 -30    5.54    9.85
   0   5  30    3.97   10.33
   0   5 -30   42.98   26.24
   0  -5  30   10.78    8.01
   0  -5  30   13.10   10.23
   0  -5  30   10.71   10.11
   0   5  30   -1.01    6.85
   0  -6   0  150.75   13.05
   0   6   0  155.05   13.53
   0   6   0  139.24   13.30
   0   6   0  208.14   28.01
   0   6   0  158.68   12.95
   0  -6   0  154.47   14.12
   0  -6   0  154.02   13.70
   0  -6   0  147.93   27.84
   0   6   0  147.80   25.63
   0  -6   0  151.17   15.89
   0  -6   0  196.84   30.56
   0   6  -1   75.50    9.41
   0   6   1   79.14   10.06
   0  -6   1   62.85    8.87
   0   6   1   74.07   20.62
   0  -6   1   84.23   10.85
   0  -6  -1   56.61    9.69
   0   6  -1   84.86   19.35
   0  -6   1   77.95   12.02
   0   6  -1   67.30    8.83
   0   6  -1   83.53   20.31
   0  -6   1   71.52   19.94
   0   6   1   32.90   14.53
   0   6   1   75.48    9.45
   0  -6  -1   58.32    9.64
   0  -6   1   48.05   19.60
   0   6  -1   76.65   10.04
   0  -6  -1   90.73   11.16
   0  -6  -1   46.81   16.77
   0  -6   1   84.72   10.01
   0  -6  -1   82.48    9.44
   0  -6  -1   69.19   17.99
   0   6   1   82.97   14.80
   0  -6  -2   38.09    6.52
   0  -6  -2   31.16    7.42
   0  -6   2   25.24    5.55
   0   6  -2   43.99   17.12
   0  -6  -2   21.96    4.90
   0   6  -2   31.05    6.39
   0   6   2   22.25    7.44
   0  -6  -2   24.22    6.28
   0  -6   2   29.62    6.19
   0   6  -2   30.42    6.03
   0  -6  -2   37.44   15.59
   0   6   2   24.56   11.55
   0  -6  -2   55.33   18.84
   0   6   2   34.17    6.44
   0  -6   2   21.63    5.13
   0   6  -2   23.44   12.08
   0  -6   2   17.94   11.35
   0  -6   2   24.74    6.74
   0   6  -2   27.19    6.32
   0  -6   2   20.63   14.92
   0   6   2   32.31    6.28
   0   6   2   22.04   11.37
   0  -6  -3  270.80   20.18
   0  -6  -3  268.10   15.94
   0  -6   3  252.79   32.13
   0   6  -3  174.24   30.03
   0  -6   3  256.82   19.60
   0  -6  -3  216.80   32.95
   0  -6  -3  264.82   19.61
   0   6  -3  260.13   19.74
   0  -6   3  260.47   38.13
   0   6  -3  241.74   17.67
   0  -6   3  247.25   18.03
   0   6   3  195.09   30.19
   0   6  -3  180.30   29.37
   0   6   3  232.14   28.02
   0  -6  -3  214.95   30.18
   0  -6  -3  270.85   17.20
   0   6   3  250.35   18.16
   0   6   3  246.75   17.24
   0   6   3  229.78   21.21
   0   6  -3  243.24   17.95
   0  -6   3  267.79   18.70
   0  -6  -4  199.92   21.26
   0  -6   4  153.32   30.13
   0   6   4  221.72   30.86
   0  -6   4  197.28   17.31
   0   6  -4  204.10   16.74
   0   6   4  194.40   15.67
   0   6   4  208.61   16.67
   0  -6  -4  195.15   13.39
   0   6   4  208.26   25.82
   0  -6  -4  175.11   26.93
   0  -6  -4  201.17   20.01
   0  -6   4  200.06   16.89
   0  -6   4  204.25   18.07
   0   6  -4  187.41   17.32
   0  -6  -4  239.43   34.55
   0   6  -4  185.79   29.57
   0  -6   4  202.89   28.81
   0   6  -4  189.41   16.26
   0   6   4  194.35   19.45
   0  -6  -4  220.28   17.12
   0   6  -4  188.38   31.47
   0   6   5   29.17   12.32
   0   6   5   34.84    7.56
   0  -6   5   21.18   17.77
   0  -6  -5   29.76    8.19
   0   6  -5   24.91    6.47
   0  -6  -5   18.26    5.69
   0  -6  -5   34.86    5.70
   0  -6   5   36.48    7.65
   0   6   5   20.54    5.34
   0  -6   5   27.65    7.22
   0  -6   5   24.56    6.39
   0   6  -5   16.51    6.74
   0   6   5   30.19    7.18
   0   6  -5   29.81    7.34
   0   6  -5   27.20   10.37
   0   6   5   33.48    8.62
   0   6   5   30.18   11.42
   0   6  -5   25.34    6.83
   0  -6  -5   26.61    5.94
   0  -6   5   40.54   14.30
   0  -6  -6  264.09   23.49
   0  -6  -6  295.46   26.29
   0  -6  -6  272.49   15.96
   0   6   6  275.33   17.51
   0   6   6  267.49   36.38
   0   6  -6  309.40   43.97
   0  -6   6  273.57   20.73
   0  -6   6  309.62   34.08
   0   6  -6  256.30   20.58
   0  -6   6  251.01   21.05
   0   6   6  279.04   21.19
   0   6   6  276.34   24.51
   0   6  -6  226.79   32.84
   0  -6  -6  236.63   16.62
   0   6  -6  246.91   21.32
   0   6  -6  261.90   20.61
   0  -6   6  265.26   21.10
   0   6   6  295.00   22.86
   0  -6  -7   12.42    6.51
   0   6  -7   10.53    4.62
   0   6   7   17.23    6.92
   0   6  -7   29.55   18.92
   0   6   7   16.60    4.99
   0   6   7   14.02   10.13
   0  -6   7    9.82    5.00
   0   6  -7   12.45    4.21
   0  -6   7   24.69    8.76
   0   6   7   11.92    5.18
   0   6  -7   28.28   12.62
   0   6  -7    8.16    3.94
   0   6   7   16.97    5.44
   0  -6  -7    8.32    2.25
   0  -6   7   13.27    5.21
   0  -6   7   16.41    5.59
   0  -6  -7    8.78    3.59
   0   6   8  179.78   19.40
   0   6  -8  178.37   28.48
   0   6   8  184.44   22.08
   0   6   8  213.88   19.63
   0  -6  -8  202.75   14.88
   0  -6   8  216.93   19.82
   0   6   8  191.80   15.22
   0  -6   8  223.06   21.49
   0  -6  -8  225.50   22.18
   0   6   8  198.70   21.18
   0   6   8  210.55   33.64
   0  -6   8  225.23   24.44
   0   6  -8  207.04   37.46
   0  -6  -8  192.87   21.12
   0   6  -8  213.75   20.14
   0   6   9  302.71   42.38
   0   6   9  256.07   24.72
   0  -6  -9  272.37   28.53
   0   6  -9  304.54   24.80
   0  -6  -9  251.59   24.71
   0   6   9  255.00   22.01
   0  -6  -9  279.19   28.05
   0   6   9  272.27   18.50
   0  -6   9  270.48   24.96
   0   6  -9  264.90   34.58
   0   6   9  300.20   28.71
   0  -6   9  273.45   23.37
   0   6   9  278.90   17.42
   0  -6  -9  277.32   24.62
   0   6  -9  244.24   41.09
   0  -6  -9  273.74   16.23
   0   6  10   -2.80    3.52
   0   6  10    1.56    1.29
   0  -6 -10    1.06    3.09
   0  -6 -10    3.70    3.80
   0   6  10   -0.52    3.08
   0   6 -10   -4.49    3.80
   0   6  10   -1.34    2.20
   0  -6  10    4.15    4.35
   0  -6  10   -0.70    3.65
   0   6  10    1.06    7.73
   0  -6 -10    1.48    2.91
   0   6  10    0.53    2.32
   0  -6 -10   -7.15    7.42
   0   6 -10   -8.21    5.36
   0   6 -11   36.13   19.46
   0  -6 -11   25.01    7.48
   0   6  11    4.10    8.70
   0  -6  11   34.36    9.38
   0   6 -11   26.10    8.02
   0   6  11   10.96    4.89
   0   6  11   19.27    4.37
   0  -6  11   18.34    5.69
   0   6  11   29.06    8.19
   0   6  11   30.28    9.33
   0   6 -11   21.16   12.05
   0   6  11   26.58    5.69
   0  -6 -11   41.86   12.87
   0  -6 -11   30.96   10.37
   0  -6 -11   19.80    6.95
   0   6 -12  112.75   29.63
   0   6  12   83.81   15.17
   0   6 -12   83.80   13.66
   0   6  12  136.65   29.13
   0   6 -12   96.45   21.65
   0  -6 -12   73.68   17.09
   0   6  12   89.05   13.67
   0  -6 -12   92.89   15.52
   0  -6  12   65.83   12.90
   0  -6  12   77.18   14.72
   0   6  12   74.32   10.67
   0   6  12   91.63    9.02
   0   6  13   85.44    8.30
   0   6 -13   91.46   19.51
   0  -6  13   80.79   15.73
   0   6  13  102.66   16.90
   0   6  13   74.35   11.12
   0  -6  13   79.69   14.51
   0  -6 -13   95.14   16.29
   0   6  13   91.97   14.61
   0   6 -13   85.28   14.59
   0   6 -13  140.83   32.98
   0  -6  14    4.95    2.67
   0  -6  14   12.54    8.38
   0  -6 -14   10.06    6.40
   0   6 -14   10.40   14.26
   0   6  14   -0.13    1.86
   0   6  14    5.75    2.23
   0   6  14    8.33    5.32
   0   6 -14    6.76    6.13
   0   6 -14    2.30    4.18
   0   6  14    9.79    5.80
   0   6  15   71.76   13.92
   0  -6 -15   93.33   17.70
   0  -6  15   73.26   13.74
   0   6  15   84.15   16.61
   0  -6  15   79.63   15.58
   0   6  15   72.39    7.16
   0   6 -15   80.49   15.48
   0   6 -15   39.84   18.01
   0   6 -16    2.82    3.38
   0  -6  16    4.98    4.24
   0  -6 -16    6.00    6.27
   0   6 -16    9.40   15.51
   0   6 -16   -5.09    5.45
   0   6  16    5.10    1.59
   0  -6  16    8.96    7.66
   0   6  16   -4.95    4.90
   0   6  16   -2.02    3.39
   0   6 -17   -7.39    9.04
   0   6  17    6.61    7.23
   0  -6 -17    1.86    4.45
   0   6  17    2.89    5.10
   0   6 -17   16.75    8.87
   0  -6  17    7.01    6.02
   0   6  17    4.01    2.03
   0  -6  17   -1.21    4.09
   0   6 -17    4.81    5.63
   0   6  18   10.36    2.64
   0   6  18    5.27    4.83
   0   6 -18   17.53    9.06
   0   6  18   19.20    7.57
   0  -6 -18    4.56    5.09
   0  -6  18    8.51    4.40
   0   6 -18    9.38    6.79
   0   6 -18   12.90   14.64
   0  -6  18   13.56    4.99
   0  -6 -19    1.50    4.68
   0   6  19   10.06    2.21
   0  -6  19    6.44    5.78
   0   6 -19   18.92   10.54
   0  -6  19   -0.97    6.87
   0   6 -19   -8.82   14.43
   0   6  19   14.66    9.16
   0   6 -19    4.76    5.98
   0   6  19    6.41    5.62
   0   6  20   89.55   17.49
   0  -6  20  107.15   20.98
   0   6 -20  117.23   21.56
   0  -6 -20   82.37   17.68
   0   6 -20   97.55   32.42
   0   6 -20   66.70   16.66
   0  -6  20  108.28   19.42
   0   6  20   81.92   17.63
   0   6 -21    7.97    7.72
   0   6 -21    3.75    5.67
   0  -6  21   -2.14    6.43
   0   6  21   -1.92    5.76
   0   6  21   10.73    8.06
   0  -6  21   10.48    7.66
   0  -6 -21   -0.38    6.64
   0   6 -22   61.81   29.85
   0  -6 -22   46.64   14.92
   0   6 -22   35.73   13.37
   0  -6  22   43.81   15.50
   0   6 -22   27.32   11.61
   0   6  22   46.54   13.41
   0   6  22   32.23   13.52
   0  -6  22   46.24   14.04
   0   6  23    5.43    4.94
   0  -6  23   22.60   11.07
   0   6 -23    2.14    6.81
   0   6 -23   11.24    9.17
   0  -6  23   -3.50    4.39
   0   6  23    4.82    8.17
   0  -6 -23   -5.44    5.16
   0   6 -24    7.48   19.33
   0   6  24    2.10    5.36
   0   6 -24   15.19   13.15
   0   6  24    0.76    5.53
   0  -6  24    7.91    9.49
   0  -6  24   12.28    8.84
   0  -6 -24    9.33    9.48
   0   6 -24    9.39    8.70
   0   6  25   14.97   10.02
   0  -6  25    7.71    8.74
   0  -6  25   17.82   12.80
   0   6 -25   29.50   27.30
   0  -6 -25   14.61    9.50
   0   6  25   42.20   16.16
   0   6 -25   31.52   13.71
   0   6 -25   33.72   15.58
   0  -6  26   -5.18    5.88
   0   6  26   -9.76   10.61
   0   6 -26   -5.07   10.83
   0   6  26   -4.71    7.96
   0  -6  26   21.41   11.53
   0   6 -26   -0.09    4.67
   0  -6 -26   18.92   11.85
   0   6 -26  -15.17   14.14
   0  -6 -27    8.18   10.11
   0  -6  27    5.72    5.19
   0   6  27   12.16    9.85
   0   6  27    4.22    4.36
   0   6 -27   28.99   18.08
   0  -6  27   -2.03    6.74
   0   6 -27  -10.52   16.14
   0   6 -27   15.28   11.44
   0  -6  27    9.40    7.86
   0   6  28   -2.74    6.23
   0  -6  28    1.08    5.56
   0   6 -28  -13.36   14.39
   0  -6 -28  -19.92   11.22
   0  -6  28   -0.81    6.28
   0   6 -28    8.86    7.31
   0  -6  28   -0.24    8.68
   0   6  28    9.11    5.56
   0   6 -29   13.41    9.44
   0   6 -29  -26.74   21.69
   0  -6 -29  -20.27   11.68
   0   6  29   -7.74    8.81
   0  -6  29    2.07    6.69
   0  -6  29  -10.60    7.39
   0   6  29   19.24   13.74
   0   6 -29    8.57    9.73
   0  -6  29   19.30   12.65
   0   7   0    3.72    3.34
   0  -7   0    4.57    3.12
   0   7   0   -1.34    1.76
   0   7   0   15.82   12.37
   0  -7   0    0.60   10.04
   0   7   0    3.62    7.14
   0  -7   0   -2.20    5.51
   0  -7   0   -0.10    2.29
   0  -7   0    1.31    4.57
   0  -7  -1   68.52   10.93
   0  -7  -1   82.49   10.11
   0   7  -1   56.32   17.28
   0  -7   1   82.57   10.69
   0   7   1   55.44   19.53
   0   7  -1   80.13   10.67
   0   7   1   71.60   10.39
   0  -7   1   68.00   10.49
   0  -7  -1   63.00    9.70
   0   7   1   71.31    9.84
   0   7  -1   71.69   10.54
   0   7   1   68.05   16.67
   0  -7   1   86.03   11.29
   0  -7  -1   66.97   11.80
   0   7  -1  105.43   23.77
   0  -7   1   68.19   12.53
   0  -7   1   68.41   17.84
   0   7   1   92.86   15.83
   0   7  -1   71.03    9.99
   0   7   2   55.09   14.88
   0  -7   2   53.21    9.07
   0  -7   2   56.20   11.42
   0  -7   2   57.04    9.75
   0   7  -2   53.04    8.68
   0  -7   2   64.43    9.93
   0   7  -2   52.79   18.18
   0  -7  -2   48.50    7.58
   0  -7  -2   56.93    8.38
   0   7  -2   49.67   17.32
   0   7   2   51.27    8.85
   0   7   2   62.30   11.97
   0   7  -2   59.24   10.03
   0  -7   2   76.25   19.71
   0   7   2   23.59   11.17
   0   7  -2   48.86    7.99
   0   7   2   53.41    8.77
   0  -7  -2   50.30    9.25
   0  -7  -2   61.78   10.15
   0   7  -3    3.28    3.54
   0   7   3   -0.75    2.32
   0   7  -3    0.16    2.75
   0  -7   3    1.84    2.93
   0  -7  -3    0.92    2.20
   0   7   3   -1.41    2.29
   0  -7   3    0.68    2.84
   0  -7   3   -2.20    4.06
   0   7   3   17.36   10.43
   0   7   3   -5.70    3.42
   0   7  -3   -2.21    2.13
   0  -7  -3   -1.31    2.29
   0   7   3    3.31   10.15
   0   7  -3   -2.34    7.02
   0  -7   3    8.29   12.04
   0  -7   3   -5.23    5.05
   0  -7  -3    1.59    3.33
   0   7  -3   -2.90    7.40
   0  -7  -3   -0.15    2.68
   0   7   4    1.18    5.62
   0   7   4   -2.31    4.98
   0   7  -4   10.61    7.79
   0  -7  -4    2.04    2.88
   0  -7  -4   -4.00    4.42
   0   7  -4    1.45    6.34
   0  -7  -4   -3.84    3.82
   0   7  -4    3.45    3.79
   0   7   4    5.94    6.37
   0  -7   4    1.86    2.80
   0   7  -4    2.12    3.50
   0  -7   4    4.28    3.03
   0  -7  -4    2.25    1.77
   0  -7   4    1.12    8.71
   0  -7   4    2.16    3.82
   0   7  -4    2.36    2.91
   0  -7   4    2.79    1.92
   0   7   4    3.38    3.32
   0   7   4    6.06    4.21
   0   7   5    9.17    4.04
   0  -7  -5   13.23    5.73
   0   7   5    4.92    3.70
   0   7   5   12.34   12.74
   0   7  -5  -16.58   15.23
   0   7  -5    3.34    6.63
   0  -7   5    7.89    8.75
   0  -7  -5    6.21    3.55
   0   7   5   14.79    7.19
   0   7  -5   11.73    5.26
   0  -7  -5    6.09    5.88
   0   7  -5    9.69    4.09
   0  -7   5    5.64    2.42
   0   7  -5   10.85    4.89
   0  -7   5    8.71    4.98
   0  -7   5    6.72    3.59
   0  -7  -5   10.41    3.59
   0   7   5    7.91    4.64
   0   7   5    5.32    6.99
   0  -7   6  209.48   19.51
   0   7   6  294.04   32.55
   0  -7  -6  245.12   24.17
   0   7   6  226.53   20.03
   0   7  -6  265.19   39.27
   0   7  -6  199.86   38.14
   0   7   6  236.26   23.90
   0  -7   6  247.57   22.16
   0   7   6  248.98   18.26
   0   7  -6  213.83   19.89
   0  -7  -6  245.12   25.90
   0  -7   6  257.82   22.08
   0   7   6  226.47   21.53
   0   7   6  147.56   28.88
   0  -7   6  205.89   30.20
   0  -7  -6  254.87   15.69
   0  -7  -6  225.91   17.76
   0  -7   7  204.19   19.54
   0  -7  -7  215.54   16.59
   0   7   7  268.65   39.96
   0  -7  -7  254.06   25.19
   0   7   7  230.03   21.52
   0  -7   7  210.06   21.27
   0   7   7  200.30   16.46
   0   7   7  187.38   18.76
   0   7  -7  243.88   36.90
   0   7   7  251.02   25.38
   0   7  -7  131.89   29.24
   0  -7   7  255.24   34.53
   0  -7  -7  226.46   15.12
   0   7  -7  199.15   19.52
   0  -7  -7  216.30   24.69
   0  -7  -8   59.38   12.86
   0   7  -8   53.17   10.87
   0   7  -8   46.80   14.69
   0  -7  -8   66.38   12.76
   0  -7  -8   65.40    8.75
   0   7   8   53.79    9.90
   0   7   8   53.55   10.77
   0  -7   8   54.14   10.34
   0   7   8   66.63   13.27
   0   7   8   57.72   19.08
   0   7  -8   86.85   22.69
   0   7   8   67.86    9.31
   0  -7   8   80.42   13.98
   0   7  -9   58.67   16.50
   0  -7  -9   69.34   14.11
   0  -7   9   70.53   13.79
   0   7  -9   37.70   16.44
   0   7   9   51.86   10.69
   0   7   9   57.22    9.05
   0  -7  -9   56.55   12.47
   0   7   9   45.01   10.14
   0   7  -9   53.38   10.93
   0   7   9   65.04   13.36
   0  -7  -9   65.05    8.74
   0   7   9   38.55   16.16
   0  -7   9   60.19   12.03
   0   7 -10  236.55   43.45
   0   7 -10  245.06   23.87
   0   7 -10  216.20   34.11
   0  -7 -10  211.46   24.44
   0   7  10  243.52   38.31
   0   7  10  209.54   22.67
   0   7  10  243.69   18.81
   0  -7 -10  230.55   24.00
   0  -7  10  218.70   23.77
   0   7  10  226.93   24.30
   0  -7 -10  232.20   15.96
   0  -7  10  236.68   22.94
   0  -7 -10  237.26   28.34
   0   7  10  228.64   22.39
   0  -7 -11    6.24    3.71
   0   7 -11    7.40    5.01
   0  -7  11   11.06    6.47
   0   7  11    2.71    8.11
   0  -7  11    5.88    4.77
   0  -7 -11   -2.12    7.91
   0   7 -11   -7.05   15.06
   0   7 -11    9.75    6.83
   0  -7 -11    5.14    2.49
   0   7  11    9.57    6.59
   0   7  11    9.81    5.03
   0  -7 -11    7.47    4.58
   0   7  11    7.89    3.42
   0  -7  12    0.17    2.40
   0  -7 -12    5.05    3.57
   0   7  12   12.45    5.36
   0   7  12   21.04    9.75
   0   7 -12    2.06    9.28
   0  -7  12   14.03    7.41
   0  -7 -12    0.26    5.57
   0   7  12    9.88    7.04
   0   7  12    8.25    4.50
   0   7 -12    3.93    4.28
   0   7  13    9.15   14.80
   0   7  13   -0.33    3.72
   0   7  13    0.73    1.84
   0  -7 -13    6.68    3.79
   0   7 -13   29.04   25.66
   0   7  13   13.18    7.43
   0  -7  13    3.82    2.79
   0  -7 -13   -0.16    5.70
   0  -7  13    5.31    3.83
   0   7 -13    2.08    4.50
   0   7 -13    3.19    8.27
   0   7  14  127.93   15.46
   0   7  14  146.08   19.25
   0   7 -14  150.54   20.97
   0  -7  14  123.95   19.04
   0  -7 -14  140.73   20.61
   0   7 -14  180.18   41.95
   0   7  14  158.36   22.78
   0  -7  14  161.34   23.12
   0   7 -14  138.14   28.03
   0   7 -15    0.21   11.90
   0  -7  15   26.33    8.16
   0   7 -15   12.64    5.62
   0   7  15   14.73    6.10
   0  -7 -15   15.99    5.71
   0   7  15   16.51    6.39
   0  -7  15   16.21    8.40
   0   7 -15   18.44   10.46
   0   7  16    3.15    2.67
   0  -7  16   18.91    9.86
   0   7 -16    1.92    5.82
   0  -7  16    1.45    4.47
   0   7 -16   -8.27   10.10
   0  -7 -16   -1.26    2.89
   0   7  16    5.50    6.32
   0  -7  17    3.67    5.32
   0   7 -17   11.46    8.72
   0   7 -17    1.90   16.50
   0  -7  17   -0.36    3.85
   0   7  17    3.86    5.34
   0  -7 -17   14.99    7.87
   0   7  17    7.45    6.88
   0   7 -17   22.78   14.58
   0   7  18   10.59    4.75
   0  -7  18    0.42    4.54
   0   7 -18    3.42    5.35
   0   7 -18    0.87   14.28
   0   7 -18    2.21    8.00
   0  -7 -18   11.02    7.40
   0  -7  18    3.62    6.35
   0   7  18    1.03    6.88
   0  -7 -19   50.74   14.11
   0  -7  19   43.81   13.58
   0   7  19   38.33   12.34
   0   7 -19   29.19   15.68
   0   7 -19   31.94   20.49
   0  -7  19   39.02   11.44
   0   7 -19   29.15   11.47
   0   7  19   39.69   12.43
   0  -7  20   65.22   15.20
   0   7  20   52.41   15.71
   0   7 -20   30.06   21.58
   0  -7  20   78.40   20.08
   0   7  20   86.15   19.89
   0  -7 -20   70.89   16.34
   0   7 -20   72.88   17.38
   0   7  21    1.07    5.56
   0   7 -21   -9.63    3.99
   0  -7  21    3.24    6.51
   0   7  21   10.46   10.01
   0  -7 -21   -3.23    3.55
   0  -7  21   14.40   10.82
   0  -7  22   58.45   16.22
   0  -7  22   16.55    9.28
   0   7 -22   35.24   20.32
   0   7  22   63.07   15.93
   0   7 -22   63.74   16.13
   0  -7 -22   66.03   17.93
   0   7  22   50.24   17.18
   0   7  23   -1.49    7.16
   0   7 -23  -13.20   20.37
   0  -7  23    1.56    5.75
   0   7  23    7.37    7.92
   0  -7  23   23.52   12.90
   0   7 -23   -6.21    5.48
   0  -7 -23    6.33    7.45
   0   7 -23    5.71    7.06
   0  -7  24    5.96    7.80
   0   7  24   -5.38    4.76
   0  -7 -24    8.47   10.99
   0  -7  24    3.70    9.15
   0   7 -24    0.94    4.75
   0   7 -24   17.90   16.70
   0   7  24    0.37    4.37
   0   7 -24    5.54   13.40
   0   7 -25   10.52    7.23
   0  -7 -25   14.19   10.37
   0  -7  25   40.58   16.30
   0   7 -25   26.96   15.76
   0   7 -25   40.16   27.80
   0  -7  25   39.35   15.09
   0   7  25   14.18    6.48
   0   7  25    6.92    8.70
   0  -7  25  -17.01   10.75
   0  -7  26   12.27   10.33
   0   7  26   -5.07    8.60
   0  -7  26    3.93    7.45
   0   7 -26    4.64   11.99
   0   7  26    5.47    8.28
   0  -7  26   -1.50    6.46
   0  -7 -26    0.45    4.95
   0   7 -26    3.98    6.79
   0   7  27   -4.36    6.36
   0  -7  27    1.20    8.38
   0  -7  27    7.26   13.59
   0  -7  27   10.29    6.07
   0   7  27    4.79    9.26
   0   7 -27   16.51   11.03
   0   7 -27  -10.32   27.23
   0   7 -27    8.40   12.80
   0  -7 -27   -0.97    6.03
   0  -7  28   -1.04    6.93
   0  -7  28   -4.69    8.57
   0  -7 -28    1.53    6.58
   0   7 -28   -1.63    7.58
   0   7 -28   -5.58    9.25
   0   7  28    6.37    6.74
   0  -7  28   -7.66    9.40
   0   7  28   -6.76   10.82
   0   7 -28   -4.42   15.26
   0   7  29   11.68   10.45
   0  -7  29   20.13   13.48
   0  -7 -29    9.21    9.05
   0   7  29    5.53    7.15
   0   7 -29   -1.12    9.64
   0   7 -29   21.70   10.60
   0  -7  29    3.34    5.83
   0  -7  29    6.69    6.90
   0  -8   0  246.01   19.06
   0  -8   0  247.35   23.22
   0   8   0  220.30   19.15
   0   8   0  250.22   27.80
   0   8   0  225.80   34.27
   0   8   0  256.35   20.07
   0   8   0  207.22   36.17
   0  -8   0  243.25   22.21
   0  -8   0  244.52   20.81
   0  -8  -1   19.88    6.88
   0  -8  -1    8.41    3.80
   0  -8   1   16.58    5.34
   0   8   1   10.75    2.41
   0  -8   1   17.48    6.31
   0   8  -1  -15.05   15.70
   0   8  -1    9.77    4.13
   0  -8  -1   12.25    4.24
   0  -8  -1   11.35    4.43
   0  -8   1   21.65    6.25
   0   8   1   42.75   15.83
   0   8  -1   -3.60    8.66
   0   8  -1   14.17    5.01
   0   8   1   14.51    4.57
   0   8  -1   15.73    5.78
   0   8   1   23.59   16.43
   0   8   1    8.38    7.11
   0  -8   1   19.64    6.34
   0  -8   2   88.00   12.65
   0  -8   2   86.45   11.96
   0  -8  -2   93.08   14.05
   0   8  -2   98.03   12.21
   0   8   2   90.35   16.18
   0  -8   2   91.25   12.51
   0   8   2  108.66   22.46
   0  -8  -2   86.03   11.16
   0   8  -2   77.59   11.71
   0   8  -2   64.39   17.60
   0  -8  -2   99.69   12.05
   0   8   2   78.51   24.37
   0   8   2  108.96   12.64
   0  -8   2  100.84   15.67
   0   8   2   90.92   12.02
   0  -8  -2   89.80   13.25
   0   8  -2   87.68   11.57
   0   8  -2   67.77   18.66
   0   8  -3   36.67    8.62
   0  -8  -3   34.56    8.37
   0   8  -3   49.07   21.45
   0   8   3   41.17   15.05
   0   8  -3   42.10    8.67
   0  -8   3   34.56    8.09
   0  -8  -3   40.63    7.67
   0  -8   3   47.32    9.65
   0  -8  -3   37.00    6.68
   0   8   3   37.60   10.94
   0   8  -3   40.72    8.79
   0   8   3   38.22    8.13
   0   8   3   25.22   15.30
   0  -8   3   51.44   10.47
   0  -8   3   33.33    9.85
   0  -8  -3   31.03    6.94
   0   8   3   31.23    7.07
   0   8  -3   48.17   18.82
   0   8   4   44.94   17.89
   0   8  -4   47.12   18.00
   0   8   4   26.99    6.34
   0  -8   4   55.21   12.60
   0   8   4   25.10    8.28
   0   8  -4   23.49    6.71
   0   8  -4   20.77    6.49
   0  -8  -4   28.30    6.99
   0  -8   4   37.22    8.20
   0  -8   4   15.15    5.39
   0  -8   4   39.06    9.30
   0  -8  -4   42.37    7.63
   0   8   4   32.36    7.70
   0  -8  -4   23.79    5.36
   0   8   4   34.41   15.29
   0  -8  -4   28.82    8.12
   0   8  -4   22.06   16.59
   0   8   5    0.52    1.91
   0  -8  -5    4.92    5.39
   0   8   5    1.12    2.21
   0   8  -5   -8.27    8.10
   0   8  -5    1.26    3.90
   0   8   5  -18.03   12.20
   0   8   5   -4.67    9.23
   0   8   5   -7.70    5.82
   0  -8  -5    0.34    2.62
   0  -8   5    1.64    3.57
   0  -8   5   -1.59    3.39
   0  -8   5    1.82    5.62
   0   8  -5   18.22   20.87
   0   8   5    1.15    3.54
   0  -8  -5   -0.85    2.74
   0   8   6  485.91   30.65
   0   8   6  591.16   41.47
   0  -8   6  555.59   39.39
   0  -8  -6  545.46   40.81
   0   8  -6  620.86   62.14
   0   8  -6  629.32   65.40
   0  -8  -6  603.17   25.84
   0   8   6  570.15   32.67
   0  -8   6  663.82   37.17
   0  -8   6  579.13   35.72
   0   8  -6  577.41   33.23
   0   8   6  545.67   59.57
   0   8   6  636.10   50.43
   0  -8  -6  604.88   40.69
   0  -8  -6  539.97   30.20
   0   8   6  554.26   35.49
   0   8   7   84.18   16.33
   0   8   7   94.74   14.47
   0   8   7   67.22   11.82
   0  -8   7   66.17   11.62
   0  -8   7   70.52   12.61
   0   8   7   89.26   25.04
   0   8  -7   79.40   12.54
   0  -8  -7   74.83   15.87
   0  -8  -7   79.69   11.46
   0   8  -7   83.78   23.92
   0   8  -7   53.82   19.06
   0   8   7   60.71    9.90
   0  -8  -7   88.01   15.59
   0  -8  -7   68.27    9.21
   0   8   8  910.43   45.31
   0   8  -8  856.09   81.89
   0  -8  -8  875.97   53.69
   0  -8  -8  946.00   50.90
   0   8   8  840.58   42.91
   0   8   8  878.15   37.48
   0  -8  -8  893.40   36.39
   0  -8   8  938.59   47.91
   0  -8   8  907.87   44.97
   0   8  -8  879.41   44.05
   0   8  -8  834.90   73.12
   0   8   8  948.35   78.85
   0   8   8  909.54   51.97
   0  -8  -8  889.27   32.77
   0  -8   9    3.08    3.09
   0  -8   9   15.63    5.53
   0  -8  -9   23.54    9.01
   0  -8  -9   13.68    6.26
   0   8  -9   32.70   18.63
   0   8  -9  -11.33   15.15
   0   8  -9   21.23    6.88
   0   8   9   10.36    5.97
   0  -8  -9   14.75    5.39
   0   8   9   16.29    6.81
   0   8   9    6.65    5.09
   0   8   9   11.58    5.10
   0  -8 -10   -1.27    4.99
   0   8  10    8.54    4.66
   0   8  10    5.22    4.95
   0  -8  10    3.69    3.74
   0   8 -10    2.26   12.70
   0  -8  10    2.08    2.89
   0   8 -10   15.49   13.27
   0   8  10   -1.40    2.95
   0   8  10   13.79   13.29
   0  -8 -10    4.08    3.18
   0   8  10    3.29    3.83
   0   8 -10    4.25    5.70
   0  -8 -10    0.34    2.96
   0  -8 -11  182.09   22.60
   0  -8  11  191.83   22.26
   0   8 -11  143.00   33.09
   0   8  11  155.25   20.07
   0   8 -11  152.86   31.78
   0   8 -11  190.54   22.11
   0   8  11  150.29   15.73
   0  -8 -11  187.44   27.06
   0   8  11  204.34   24.47
   0   8  11  186.13   38.17
   0  -8  11  182.15   22.84
   0   8  12  239.06   27.07
   0   8 -12  215.31   37.43
   0   8 -12  208.44   46.98
   0  -8 -12  243.18   31.48
   0  -8  12  189.59   22.69
   0  -8 -12  201.29   23.76
   0   8  12  201.26   18.79
   0   8  12  204.28   39.95
   0   8 -12  196.84   23.40
   0  -8  12  221.07   25.86
   0   8  12  216.51   23.03
   0  -8  13    3.78    4.52
   0  -8 -13   -1.46    5.61
   0  -8  13   -6.27    5.94
   0   8  13   -4.41   12.53
   0   8 -13   -7.03    9.10
   0   8  13    0.76    1.83
   0  -8 -13  -10.27    7.62
   0   8 -13   -0.96    5.17
   0   8  13   -3.06    6.87
   0   8  13    3.21    4.51
   0   8 -13   -0.97   20.48
   0   8  14    7.65   10.98
   0   8 -14   11.88   11.55
   0   8  14   -0.07    5.92
   0   8  14    8.06    7.04
   0   8 -14  -15.84   11.85
   0  -8 -14   -5.17    7.09
   0  -8  14    9.85    6.99
   0  -8 -14   -1.78    2.86
   0   8 -14   -1.31    4.29
   0   8  14    0.47    3.31
   0  -8  14   -4.53    4.90
   0   8  15   -1.45    3.79
   0   8  15   11.70    6.70
   0   8 -15   36.40   22.53
   0  -8  15   16.52    8.57
   0  -8  15    3.39    3.15
   0   8 -15   10.05    6.75
   0  -8 -15   13.50    8.29
   0   8 -15   19.63   13.29
   0   8 -16   28.20   16.46
   0   8 -16   16.09    8.84
   0   8  16    6.54    6.49
   0   8 -16   37.53   19.25
   0   8  16   14.63    7.22
   0  -8  16    9.04    6.84
   0  -8  16    9.13    4.66
   0  -8 -16    5.83    4.45
   0   8  17    0.34    2.84
   0  -8  17   -9.59    8.72
   0  -8  17    4.19    4.96
   0   8 -17   -0.27    5.12
   0   8  17   -2.60    5.68
   0   8 -17    8.91   14.55
   0  -8 -17   -4.10    3.76
   0   8 -17   -5.10   11.08
   0  -8 -18  164.99   24.20
   0   8  18  159.25   25.06
   0   8 -18  161.58   45.15
   0   8 -18  165.12   36.50
   0   8 -18  178.31   26.08
   0  -8  18  156.93   25.85
   0   8  18  167.23   23.31
   0  -8  18  158.13   23.62
   0  -8 -19   45.17   14.23
   0   8 -19   53.82   15.21
   0   8 -19   31.77   17.15
   0  -8  19   49.99   16.02
   0   8  19   15.31   10.19
   0   8 -19    4.58   17.91
   0  -8  19   43.57   12.40
   0   8  19   32.85   10.31
   0  -8  20   17.07    7.42
   0  -8 -20   62.98   15.78
   0  -8  20   46.38   14.30
   0   8  20   40.57   13.12
   0   8 -20   38.60   12.53
   0   8 -20   47.71   18.69
   0   8  20   32.75   11.27
   0   8 -21   17.18   16.80
   0   8  21    7.71    7.29
   0  -8  21    7.55    9.52
   0  -8 -21    9.14    8.05
   0  -8  21   17.38   12.39
   0   8 -21   -4.15   13.62
   0   8 -21    6.24    4.17
   0   8  21    0.87    4.95
   0   8 -22   90.88   33.41
   0   8  22   50.99   17.34
   0  -8  22   55.34   16.66
   0  -8  22   54.33   17.24
   0   8 -22   43.47   13.08
   0   8  22   42.06   13.96
   0   8 -22   59.92   23.58
   0  -8 -22   48.67   15.00
   0   8 -23  -21.14   22.67
   0  -8  23   12.39    9.13
   0  -8  23    8.19    5.57
   0   8  23    2.76    4.54
   0  -8 -23   30.57   11.32
   0   8  23   23.18   11.58
   0  -8  23   37.93   15.55
   0   8 -23   12.85   10.41
   0   8 -23    9.15   10.68
   0   8 -24  -12.38   19.61
   0   8  24   -5.30    7.06
   0   8  24   -4.34    7.65
   0  -8  24    0.11    6.77
   0   8 -24   15.46   10.01
   0  -8 -24    9.37   10.52
   0  -8  24    9.66   10.78
   0  -8  24   15.85   10.25
   0  -8 -25    2.56    5.73
   0   8  25   14.42   10.95
   0   8  25    6.28    7.05
   0   8 -25    3.40    5.91
   0   8 -25  -22.88   23.19
   0  -8  25    9.38    9.40
   0  -8  25    0.66    4.82
   0  -8  25   -1.92    6.12
   0   8 -25   16.71   19.53
   0   8 -26   11.10   13.55
   0  -8 -26   -3.16    6.62
   0  -8  26  -17.69   12.79
   0   8  26   -0.44    5.74
   0   8  26   -1.28    7.49
   0  -8  26    0.12    5.83
   0  -8  26   -3.55    8.73
   0   8 -26    4.69    8.05
   0   8  27   -3.80    4.89
   0   8 -27   37.11   27.30
   0  -8  27   -7.99    8.46
   0   8 -27   -3.31    8.95
   0  -8  27  -14.18   12.24
   0  -8 -27   -0.09    5.79
   0   8 -27    6.25   20.58
   0   8  27  -13.40   11.56
   0  -8  27   -1.41    4.99
   0   8 -28   13.21   29.96
   0   8  28    9.37    8.76
   0   8 -28   15.62   14.02
   0  -8  28   18.17   14.29
   0  -8  28    9.50   10.48
   0   8  28    5.43    6.89
   0  -8  28    1.45    7.86
   0   8 -28   10.84   10.13
   0  -8 -28    2.56    7.66
   0  -9   0    4.81    5.71
   0  -9   0   -2.53    3.04
   0   9   0   -0.51    9.89
   0  -9   0   -0.79    3.55
   0   9   0    1.04    2.77
   0  -9   0   -1.01    3.05
   0   9   0    4.99    4.45
   0   9   0    1.55    5.88
   0   9   0   -0.06   12.99
   0   9   1   26.86    7.38
   0   9   1   34.57    8.30
   0   9  -1   16.23    5.44
   0  -9   1   25.35    7.87
   0  -9   1   23.15    6.15
   0   9  -1   30.21   15.86
   0   9  -1   29.97    8.71
   0  -9   1   28.43    7.35
   0  -9  -1   37.01   10.57
   0  -9  -1   30.15    8.49
   0   9   1   42.87   13.31
   0   9   1   15.95    9.13
   0  -9  -1   36.89    8.34
   0  -9  -1   29.78    7.28
   0   9   1   10.52   11.90
   0   9  -1   41.36   16.99
   0  -9   1   24.91    9.02
   0  -9  -2    8.50    4.27
   0   9   2   -0.81    6.30
   0   9  -2    3.23    3.31
   0  -9   2   13.05    6.81
   0   9  -2    4.81    7.94
   0  -9  -2    8.32    5.19
   0   9   2   22.94   14.66
   0  -9  -2    7.75    5.02
   0  -9   2    9.45    5.36
   0   9   2   11.00    8.61
   0  -9   2    1.56    4.23
   0  -9  -2    6.37    4.73
   0   9   2   10.25    4.52
   0   9   2    7.99    4.30
   0  -9   3   35.78    8.13
   0   9   3   36.69    8.21
   0   9  -3   44.41   16.56
   0   9   3   26.60   17.34
   0   9   3   46.78   11.59
   0  -9   3   34.40    8.32
   0  -9  -3   38.25    8.29
   0  -9  -3   47.29   10.59
   0  -9  -3   36.18    9.46
   0   9  -3   42.87    8.73
   0   9  -3   12.45    8.65
   0  -9   3   39.98   11.28
   0  -9  -3   29.83    7.09
   0   9   3   41.59    8.55
   0   9   3   51.86   17.70
   0   9   4  271.21   21.63
   0   9   4  273.01   28.41
   0  -9   4  291.31   24.08
   0   9  -4  279.08   22.89
   0  -9  -4  287.59   20.63
   0  -9   4  239.95   26.46
   0  -9  -4  260.34   25.12
   0  -9   4  255.26   23.62
   0   9  -4  260.35   42.59
   0   9  -4  233.89   40.74
   0  -9  -4  248.38   22.75
   0   9   4  311.61   46.59
   0  -9  -4  245.74   20.91
   0   9   4  249.86   34.57
   0   9   4  242.58   21.76
   0   9   5  -13.70   12.82
   0   9  -5   14.55    7.70
   0  -9   5    6.03    4.61
   0  -9  -5    4.32    2.81
   0   9   5   19.23    8.46
   0  -9  -5    8.05    4.38
   0   9  -5   20.23   14.97
   0   9   5   -0.66    3.40
   0  -9   5    9.39    4.36
   0  -9  -5   -0.42    2.14
   0   9   5    1.93    1.85
   0   9  -5    4.56    3.56
   0  -9   5    9.42    6.67
   0   9   5   15.71    7.58
   0   9   5    1.35    2.53
   0  -9  -5    1.33    3.52
   0   9   6   50.33   14.26
   0  -9  -6   60.11   11.00
   0   9   6   58.98   10.51
   0  -9  -6   51.84    8.23
   0   9   6   65.80   11.91
   0  -9   6   76.91   15.80
   0  -9  -6   63.38   14.24
   0  -9   6   55.64   12.41
   0   9   6   65.18   13.22
   0  -9   6   73.14   12.84
   0   9  -6   75.28   13.21
   0   9  -6   81.05   23.99
   0   9   6   59.02   13.79
   0   9   6   39.35   18.12
   0   9  -6   44.94   16.85
   0  -9  -7   29.14    7.63
   0   9   7   21.35    7.59
   0  -9  -7   25.45   10.80
   0   9   7   23.73    8.52
   0  -9  -7   20.92    5.14
   0  -9   7   21.75    7.55
   0  -9  -7   18.56    7.09
   0   9   7   15.09    6.30
   0   9  -7    4.33    9.89
   0  -9   7   18.03    7.90
   0   9  -7   36.39    9.61
   0   9   7   24.17    7.63
   0  -9   7   17.69    7.35
   0   9  -7   19.23   15.69
   0   9   7   17.62   13.20
   0  -9  -8   36.44    6.69
   0   9  -8   51.85   11.16
   0  -9   8   40.00   11.61
   0   9  -8   39.74   17.17
   0  -9  -8   44.07    9.11
   0   9   8   56.00   13.29
   0   9   8   38.43   10.18
   0   9   8   49.00   20.63
   0  -9   8   39.51    9.74
   0   9   8   41.45    9.48
   0   9   8   50.73   11.19
   0  -9   8   27.49    8.90
   0  -9  -8   43.32   11.55
   0  -9  -8   60.09   15.25
   0   9  -8   45.02   20.55
   0  -9   9   75.24   16.88
   0   9  -9   88.38   15.04
   0   9  -9   63.07   28.47
   0  -9  -9   98.42   17.62
   0   9   9   76.54   12.20
   0   9   9   85.98   16.74
   0   9   9   90.99   27.37
   0  -9   9  105.59   17.43
   0  -9   9   90.87   15.79
   0   9   9   77.70   14.27
   0  -9  -9   88.55   11.93
   0   9  -9   20.84   16.35
   0   9 -10   98.41   30.14
   0   9  10   96.84   13.33
   0   9  10  106.65   19.27
   0   9 -10   64.33   21.98
   0   9  10   92.19   15.50
   0   9  10   92.64   25.86
   0  -9  10   97.90   16.09
   0  -9 -10   95.61   12.14
   0   9 -10   85.36   14.65
   0  -9 -10   99.89   17.77
   0  -9  10   94.23   17.19
   0   9  11    6.25    4.08
   0   9 -11   21.58    7.78
   0   9 -11   -2.10   20.00
   0  -9  11   22.53    9.99
   0  -9 -11   14.75    5.38
   0   9  11    1.75    6.99
   0   9  11   21.40    8.31
   0   9  11   13.79    4.93
   0  -9 -11    9.19    6.45
   0  -9  11   11.86    5.53
   0   9  12   -0.19    2.47
   0  -9  12    9.04    7.05
   0   9  12   -1.29   12.94
   0   9  12    3.28    3.13
   0   9  12    4.06    3.44
   0   9 -12    4.33    3.95
   0   9 -12   -9.05   16.67
   0  -9 -12    5.55    8.56
   0  -9 -12    5.52    7.46
   0   9 -12  -19.06   10.55
   0  -9  12    0.04    3.51
   0  -9 -13   12.88   10.18
   0   9 -13    2.02    3.33
   0   9  13   -1.14    3.31
   0   9 -13   22.17   20.87
   0   9 -13   -5.07    9.38
   0  -9 -13   -4.12    6.17
   0   9  13   -7.14    7.44
   0  -9  13   11.26    6.66
   0   9  13    3.18    3.67
   0   9  13    8.00   13.33
   0  -9  13   -0.29    4.84
   0  -9 -14   31.50   10.39
   0   9 -14   31.66   15.52
   0  -9  14   24.46    8.60
   0   9 -14   26.38    9.34
   0   9  14   10.92   15.19
   0   9  14   30.90   10.60
   0   9 -14   42.59   25.35
   0   9  14   20.85    6.60
   0  -9  14   47.22   14.07
   0   9  14   38.48   11.55
   0  -9 -14    9.05    6.41
   0  -9  15    8.79    5.76
   0  -9 -15   -1.39    4.71
   0  -9  15   15.94    8.28
   0   9  15    9.55    5.79
   0   9  15    6.07   12.68
   0   9  15    4.64    8.11
   0   9 -15   24.67   19.98
   0   9 -15    4.71    5.42
   0   9 -15    7.34   11.68
   0  -9 -15   21.06    9.68
   0  -9 -16    6.49    8.38
   0  -9  16   -3.33    6.96
   0   9 -16   15.26   18.16
   0   9 -16   29.24   15.41
   0   9 -16    5.33    4.40
   0   9  16    4.18    6.65
   0  -9  16    3.47    6.29
   0   9  16    3.76    4.94
   0   9 -17   47.14   12.98
   0   9 -17   42.66   19.27
   0   9 -17   96.40   35.39
   0   9  17   56.60   15.66
   0  -9 -17   62.15   16.12
   0  -9  17   56.09   15.26
   0   9  17   56.79   13.13
   0  -9  17   46.12   12.96
   0   9 -18  -12.08   16.71
   0   9 -18   19.70   19.31
   0   9 -18   18.04   10.78
   0  -9  18   22.92    9.31
   0  -9 -18   25.23   11.03
   0   9  18   21.85    9.51
   0   9  18   17.17    9.46
   0  -9  18    6.44    6.08
   0   9 -19   13.75   15.23
   0  -9 -19   -1.50    4.99
   0  -9  19    2.62    4.62
   0  -9  19   14.11   10.05
   0  -9  19   19.61   11.20
   0   9 -19   -0.11   19.13
   0   9 -19   -5.66    7.27
   0   9  19   -4.22    5.89
   0   9  19   26.19   13.35
   0   9  20   25.30   10.58
   0   9  20   25.34   11.60
   0   9 -20    8.38    5.24
   0  -9 -20   24.07   10.72
   0  -9  20   17.27    9.79
   0  -9  20   24.38   11.95
   0   9 -20   18.58   17.55
   0  -9  20   39.54   15.19
   0   9  21    2.63    6.17
   0   9 -21   12.04    8.96
   0  -9 -21   13.68   10.07
   0   9 -21   28.55   18.92
   0   9  21   -1.05    5.71
   0  -9  21   15.18    8.14
   0   9 -21   18.53   26.18
   0  -9  21   30.30   14.44
   0  -9  21   -0.14    6.99
   0   9  22   -1.38    3.97
   0  -9  22   18.66   13.16
   0  -9  22   13.36    8.71
   0   9 -22   35.01   21.60
   0  -9  22    6.89    7.02
   0   9 -22   46.99   33.56
   0   9 -22   17.42    9.97
   0  -9 -22   19.38   11.81
   0   9  22   14.17   10.69
   0  -9  23   10.78   11.94
   0  -9  23   -2.09    6.63
   0   9  23    1.96    8.09
   0  -9 -23   -4.12    4.93
   0   9 -23   37.65   24.98
   0   9 -23   20.52   20.69
   0   9 -23    7.17    8.73
   0  -9  23   24.84   14.91
   0   9  23   -5.80    7.75
   0   9  24   -4.07    4.90
   0  -9  24    2.24    7.55
   0  -9  24   -1.32    6.82
   0   9  24   -0.19    7.02
   0  -9 -24   23.29   11.38
   0   9 -24    7.63    5.38
   0  -9  24   -2.78    8.86
   0   9 -24   12.57   17.25
   0  -9 -25   19.96    9.94
   0   9 -25  -17.66   17.36
   0   9 -25   -1.08    5.42
   0   9 -25   24.96   20.74
   0  -9  25   -1.33    5.13
   0   9  25    8.91    9.89
   0  -9  25   -3.60    4.81
   0  -9  25    1.65    7.89
   0   9  25    9.74   10.01
   0  -9  26    5.37    7.35
   0   9 -26   13.09   16.56
   0   9  26   10.16    9.29
   0   9 -26    2.73   21.14
   0   9 -26   -0.42    9.62
   0  -9 -26   17.70   11.96
   0   9  26   -5.13    5.15
   0  -9  26    5.74    5.56
   0  -9  26   -5.75    5.62
   0   9  27   39.85   16.35
   0  -9  27   25.69   12.51
   0   9 -27   41.87   26.12
   0  -9 -27   40.96   15.20
   0  -9  27   33.15   16.01
   0  -9  27   43.30   16.68
   0   9 -27   -1.27   18.26
   0   9  27   19.08    9.50
   0   9 -27   33.51   15.96
   0  10   0    5.39    7.19
   0  10   0   26.44   15.27
   0  10   0   23.59    8.47
   0 -10   0   52.63   11.02
   0 -10   0   27.47    9.30
   0 -10   0   54.67   12.90
   0  10   1   10.03   12.23
   0 -10  -1   14.80    6.93
   0  10  -1   16.85   13.99
   0  10   1   15.42    9.80
   0  10  -1   13.05   11.85
   0 -10  -1   11.31    4.24
   0 -10   1   25.74    7.76
   0  10   1   11.90   18.98
   0 -10  -1   21.54    7.33
   0 -10   1   22.96    8.97
   0 -10   1   13.93    4.70
   0  10   2   12.64   12.29
   0 -10   2    1.69    2.16
   0 -10  -2    6.97    7.43
   0 -10   2    3.75    4.41
   0  10   2    1.53    4.93
   0 -10   2    9.50    6.72
   0  10  -2    1.61   10.27
   0  10   2    7.65   12.53
   0  10  -2  -19.26   16.64
   0 -10  -2   -0.55    4.45
   0 -10  -2    9.89    4.94
   0  10  -2    0.85    2.19
   0  10   3    8.33    9.94
   0 -10   3   29.18    8.55
   0 -10   3   25.84    7.70
   0  10  -3   34.17    7.66
   0  10  -3   -5.57   10.74
   0  10   3   19.33    8.77
   0 -10  -3   22.38    6.03
   0 -10  -3   17.61    7.74
   0 -10   3   24.24   10.69
   0  10  -3    2.02    7.74
   0  10   3   27.70   10.07
   0 -10  -3   23.70    9.04
   0  10   3   14.71    5.08
   0 -10   4   -0.16    2.29
   0 -10  -4    2.11    3.67
   0  10  -4  -14.90   17.71
   0  10   4   -2.44    2.29
   0  10   4    0.52    7.05
   0  10  -4  -21.15   17.72
   0  10   4   -1.55    5.03
   0 -10  -4   -2.50    4.50
   0  10   4    2.61    8.22
   0 -10  -4    0.82    2.71
   0 -10   4   -1.33    5.31
   0 -10   4    1.30    2.47
   0  10  -4   -3.89    4.35
   0 -10   5   83.76   17.53
   0  10  -5  116.82   31.50
   0  10   5   74.45   16.07
   0 -10   5   76.17   14.47
   0 -10   5   74.87   14.03
   0  10   5   61.81   23.83
   0  10   5   70.34   15.53
   0 -10  -5   67.43   12.66
   0  10   5   59.41   17.29
   0 -10  -5   84.31   17.04
   0  10   5   81.55   12.44
   0  10  -5   66.31   24.29
   0  10  -5   69.25   12.23
   0 -10  -5   76.63   10.63
   0  10   6   26.14   12.43
   0 -10   6   13.46    5.62
   0 -10  -6   16.17    5.61
   0 -10  -6    7.65    4.95
   0  10  -6    3.34   10.26
   0  10   6   27.23   12.06
   0 -10   6   15.01    3.76
   0  10   6   23.18   11.47
   0  10  -6   18.86    7.83
   0  10   6   19.77    8.83
   0 -10   6   14.10    5.98
   0  10  -6   19.79   12.37
   0 -10  -6   15.30    4.83
   0  10   7  237.35   28.38
   0  10  -7  209.76   39.82
   0 -10   7  237.37   29.02
   0  10   7  251.23   44.47
   0 -10  -7  211.47   21.27
   0 -10   7  194.33   22.28
   0  10   7  250.45   36.46
   0  10  -7  228.05   23.32
   0  10   7  232.19   26.06
   0  10  -7  188.53   40.18
   0 -10   7  202.75   23.58
   0 -10  -7  250.51   17.86
   0 -10  -7  223.32   28.15
   0 -10   8   53.07   11.99
   0  10  -8   78.16   31.19
   0  10   8   46.11   11.32
   0 -10  -8   59.94   11.00
   0 -10  -8   77.48   16.01
   0 -10   8   50.97   12.43
   0 -10  -8   71.48    9.59
   0  10   8   68.52   15.99
   0  10  -8   71.77   27.56
   0  10  -8   52.98   11.27
   0 -10   8   75.88   17.07
   0  10   8   50.10   23.16
   0  10   9    0.29    2.41
   0  10  -9   -7.12   11.52
   0 -10   9   -2.35    6.86
   0  10   9   12.70    7.46
   0 -10   9    0.31    4.79
   0  10   9  -11.15   10.98
   0 -10  -9   -3.57    3.07
   0  10  -9    9.62   11.37
   0 -10  -9    7.67    5.19
   0 -10   9   14.09    8.20
   0  10  -9    3.15    6.18
   0  10   9   11.08    7.21
   0  10 -10  102.92   17.02
   0  10 -10  120.74   31.94
   0  10  10  121.66   18.36
   0  10  10   93.37   14.11
   0 -10 -10  119.35   20.20
   0 -10  10   79.48   18.44
   0  10  10   80.39   27.17
   0 -10  10  124.80   20.01
   0 -10 -10   94.52   13.25
   0  10 -10  136.10   39.00
   0 -10  10   98.95   17.68
   0  10  10  103.29   20.06
   0 -10 -11   25.49   10.57
   0  10  11   31.63   16.27
   0  10  11   18.87    6.25
   0 -10  11   10.82    5.06
   0  10  11    7.13    6.06
   0  10 -11   15.35    7.21
   0  10 -11   35.12   22.42
   0  10  11   23.30    9.10
   0 -10  11    8.00    5.47
   0 -10  11   13.47    5.85
   0  10 -11   18.48   19.86
   0 -10 -11   15.69    5.67
   0 -10 -12   49.10   13.01
   0  10  12   52.05   24.71
   0  10  12   72.25   17.03
   0  10  12   74.19   14.45
   0 -10 -12   66.59   10.67
   0  10 -12   51.75   25.19
   0 -10  12   69.47   15.81
   0  10  12   38.51    9.11
   0 -10 -12   69.29   17.58
   0 -10  12   44.32   11.93
   0  10 -12   74.70   28.40
   0 -10  12   56.33   13.27
   0  10 -12   52.49   14.43
   0  10  13   42.57   12.94
   0  10 -13   59.83   14.79
   0  10  13   56.89   13.26
   0  10  13   49.29   10.43
   0 -10  13   70.30   16.01
   0  10 -13   56.23   27.71
   0  10 -13   67.89   25.95
   0  10  13   46.01   16.76
   0 -10 -13   50.97   14.79
   0 -10  13   62.67   16.63
   0 -10  13   83.07   16.50
   0 -10 -13   62.05   16.86
   0 -10  14    3.42    3.67
   0 -10  14    8.81   10.90
   0  10  14    5.50    3.95
   0  10 -14   12.95    5.88
   0  10  14    7.69    8.01
   0 -10 -14    7.88    6.45
   0  10  14   13.54    7.25
   0  10 -14  -16.93   17.75
   0 -10  14    3.58    5.56
   0  10  14   -3.89    9.78
   0  10 -14   32.05   18.89
   0 -10 -14    7.68    9.32
   0  10  15   -2.32    4.38
   0 -10  15    4.15    7.19
   0 -10  15   -3.25    3.96
   0 -10 -15   15.01   10.70
   0  10  15   12.43   10.75
   0  10 -15   -4.33    5.84
   0  10  15   -3.02    3.62
   0 -10  15   13.88   11.74
   0 -10 -15   -0.20    4.21
   0 -10  16    7.96    5.28
   0 -10  16   -1.81    4.71
   0 -10 -16    9.58    8.91
   0  10  16    4.89    3.71
   0  10  16    0.21    4.15
   0  10  16   10.34   21.13
   0  10 -16    5.83    7.89
   0 -10  16   -8.11    7.56
   0  10 -16  -32.26   31.11
   0  10 -16  -12.77   13.44
   0  10 -17   10.29    7.60
   0 -10  17   -1.45    7.50
   0  10  17    5.81    4.46
   0 -10 -17   -1.09    5.99
   0  10  17   11.17    8.00
   0 -10  17    2.57    4.13
   0 -10  17   12.48    3.95
   0  10 -17    3.28   11.57
   0 -10 -18   13.06    8.61
   0  10 -18   17.75   10.55
   0  10 -18   68.91   30.76
   0  10 -18   25.11   25.87
   0  10  18   33.91   11.76
   0 -10  18   27.53   11.53
   0 -10  18   18.76   10.22
   0 -10  18   27.68   10.43
   0  10  18   16.22    9.85
   0 -10  19    8.05    7.21
   0  10  19   -1.41    6.41
   0  10  19   -1.67    4.70
   0  10 -19    7.55    7.49
   0 -10 -19    7.15    7.71
   0 -10  19   -0.81    7.33
   0 -10  19   12.20   10.11
   0  10 -19    5.68   18.07
   0  10 -19  -15.12   23.71
   0  10 -20    8.87   24.77
   0 -10 -20    9.78    7.16
   0 -10  20   20.34    9.56
   0  10  20   29.80   12.78
   0 -10  20    2.72    5.53
   0  10  20    2.32    6.31
   0  10 -20   33.94   16.63
   0  10 -20    3.34    5.20
   0 -10  20    2.05    8.63
   0  10 -21  -10.15   29.11
   0 -10  21   -2.43    5.82
   0  10  21   -7.25    4.14
   0 -10 -21    4.13    7.25
   0  10 -21    6.72    7.87
   0 -10  21    0.19    6.49
   0  10  21   -3.01    4.96
   0 -10  21    7.54    6.13
   0  10  22   22.54   11.79
   0  10 -22  -24.47   21.00
   0  10 -22   68.44   30.81
   0 -10  22   18.22   10.32
   0 -10  22   45.54   16.99
   0 -10  22   18.59    9.91
   0  10  22   10.90    5.11
   0  10 -22   19.33    8.24
   0 -10 -22   21.38   10.68
   0  10 -23  -22.93   20.71
   0  10 -23  -17.64   10.50
   0  10  23    2.85    6.77
   0 -10 -23   14.75   10.21
   0 -10  23   -1.67    5.21
   0  10  23    5.15    9.14
   0 -10  23   -7.96    8.43
   0 -10  23    5.97    5.37
   0  10 -23   -4.19   14.60
   0  10  24    9.86   10.03
   0 -10  24   -4.40    9.30
   0  10 -24   -0.07    5.14
   0 -10  24    7.86    4.93
   0  10 -24   18.66   20.83
   0  10  24    0.27    4.52
   0 -10  24   11.20    9.98
   0 -10 -24   -1.67    6.65
   0  10 -24    6.36   13.47
   0  10  25    8.47    8.81
   0  10 -25   39.34   33.10
   0  10 -25    9.43   10.49
   0 -10  25  -12.33   12.33
   0 -10 -25    6.78    8.32
   0  10  25    8.54    8.61
   0 -10  25    0.22    7.66
   0  10 -25   10.16   15.62
   0 -10  25   16.56    9.79
   0 -10 -26    3.41    6.96
   0  10 -26  -12.48   19.10
   0 -10  26    5.90    6.48
   0  10  26    1.70    9.76
   0 -10  26   20.88   14.34
   0  10 -26   -3.68    9.62
   0 -10  26   22.69   14.18
   0  10 -26   22.48   33.27
   0  10  26   -5.21    9.05
   0  11   0   13.73   12.77
   0  11   0  -21.56   14.62
   0 -11   0   -0.67    3.83
   0 -11   0   -5.96    5.31
   0 -11   0    2.68    5.27
   0  11   0    5.91    9.84
   0  11  -1    2.61   11.88
   0  11  -1   -4.71   11.29
   0  11  -1   -3.55    7.82
   0 -11  -1    9.25    8.13
   0  11   1    5.48    7.25
   0 -11   1    3.08    2.97
   0 -11  -1    1.09    2.92
   0  11   1   16.19   12.54
   0 -11   1    0.13    5.78
   0  11   1  -19.44   16.70
   0 -11  -1    4.41    2.46
   0 -11   1   14.19    6.03
   0 -11   2   -2.47    3.48
   0 -11   2    8.03    5.50
   0 -11  -2   -1.11    3.17
   0  11  -2  -13.76   14.49
   0  11   2   -6.07    8.28
   0  11   2    0.93    5.04
   0 -11   2   -0.25    2.38
   0  11   2    9.97   14.60
   0 -11  -2    0.92    2.72
   0  11  -2   -9.30   14.12
   0 -11   2    0.66    3.18
   0 -11  -2    6.68    5.84
   0 -11  -3    7.64    3.28
   0  11   3   -0.26    5.26
   0 -11   3    4.31    3.80
   0 -11   3   17.24    7.41
   0  11  -3    5.50   12.63
   0 -11  -3    5.34    4.16
   0  11  -3    4.96    9.25
   0  11   3   -3.82   11.26
   0 -11  -3   20.42    7.17
   0  11   3   18.45   13.01
   0  11  -3    8.23    4.47
   0 -11   3   12.70    5.97
   0 -11   4   14.54    7.03
   0 -11  -4    0.48    4.99
   0 -11  -4   11.92    4.82
   0  11   4   27.55   15.68
   0 -11  -4    2.72    3.03
   0 -11   4   10.65    4.07
   0  11  -4    5.83    4.19
   0  11   4   10.77    8.52
   0  11  -4  -12.69   15.22
   0  11  -4   -9.89   13.41
   0  11   4   -2.12   11.02
   0 -11   4   10.43    7.95
   0  11  -5   16.63   14.69
   0 -11  -5    0.29    5.47
   0  11   5   11.43    7.73
   0 -11  -5    1.41    3.05
   0 -11   5    3.60    4.80
   0 -11   5   -4.23    5.19
   0  11   5   -1.64    6.45
   0  11   5   -0.23    8.62
   0 -11   5   -3.94    7.16
   0  11   5   -4.42    4.27
   0  11  -5    2.15   13.67
   0 -11  -5    3.29    4.01
   0  11  -5   12.70    7.86
   0  11   6   66.11   28.01
   0 -11   6   52.87   11.67
   0  11   6   51.45   16.92
   0  11  -6   43.66   21.97
   0 -11  -6   49.18    8.53
   0  11  -6   42.35   22.50
   0 -11   6   26.86    9.55
   0  11   6   61.12   13.63
   0 -11   6   49.09   14.38
   0 -11  -6   49.06   11.52
   0 -11  -6   62.98   15.91
   0  11  -6   52.00   11.12
   0  11   6   53.93   15.41
   0  11   7   61.38   14.74
   0 -11  -7   75.40   16.32
   0 -11   7   72.02   16.72
   0  11   7   79.19   27.21
   0  11  -7  105.54   17.30
   0 -11   7   79.12   14.93
   0 -11   7   90.93   15.39
   0 -11  -7   83.41   14.20
   0 -11  -7   80.01   10.54
   0  11   7   84.18   21.54
   0  11  -7   77.88   25.55
   0  11  -7   84.24   26.90
   0  11   7   79.39   17.57
   0  11   8   66.50   14.95
   0  11   8   89.36   28.02
   0  11  -8   69.45   25.29
   0 -11  -8   69.65   10.26
   0 -11   8   53.27   12.52
   0  11  -8   56.47   12.34
   0  11  -8   41.83   22.99
   0 -11  -8   56.50   11.76
   0  11   8   58.30   14.97
   0 -11  -8   63.96   16.00
   0 -11   8   66.47   15.59
   0 -11   8   64.00   13.55
   0 -11   9   67.37   14.54
   0  11  -9   89.52   32.58
   0  11  -9   70.42   14.76
   0 -11   9   78.71   16.61
   0 -11   9   72.57   17.80
   0 -11  -9   63.29   15.58
   0 -11  -9   51.44    8.80
   0  11   9   68.90   27.92
   0 -11  -9   58.21   11.20
   0  11   9   70.23   14.88
   0  11   9   83.37   17.79
   0  11  -9  124.94   35.90
   0 -11 -10   22.32    8.76
   0 -11  10    9.22    3.99
   0  11 -10   18.28    8.05
   0  11 -10   21.50   17.29
   0  11 -10   45.66   23.14
   0  11  10   14.38    5.58
   0 -11  10   15.03    8.60
   0  11  10   -0.66   16.85
   0  11  10   21.80    8.88
   0 -11 -10   21.31    7.46
   0 -11  10    9.44    5.84
   0  11  10   21.40    9.72
   0  11  11   22.16    8.24
   0  11 -11   20.22    9.90
   0 -11  11   15.20    7.49
   0 -11 -11   26.47    9.40
   0  11  11   16.37   15.72
   0 -11  11   19.90    9.93
   0  11  11   26.04    9.63
   0  11 -11   -4.24   10.85
   0 -11 -11   19.60    7.36
   0  11  11   11.10    5.40
   0 -11  11   12.63    8.02
   0  11  12    4.16    6.20
   0  11  12  -24.53   20.41
   0  11 -12   -1.46    4.22
   0 -11  12    2.78    5.24
   0 -11 -12   -0.38    3.63
   0  11 -12   -4.50   17.74
   0  11  12    4.22    3.72
   0 -11 -12    4.31    5.18
   0 -11  12    0.64    4.81
   0  11 -12    3.63   10.71
   0 -11  12    2.26    9.08
   0  11  12   -3.75    5.05
   0  11  13    0.42    5.30
   0 -11  13   -4.41    5.62
   0  11  13   -2.47    4.12
   0  11  13   -5.65    3.91
   0 -11 -13   -2.69    4.69
   0 -11  13   10.65    7.85
   0 -11  13   -4.94    5.92
   0 -11 -13    9.74    7.60
   0  11 -13    1.82   11.42
   0  11 -13    0.99    4.70
   0  11 -13  -18.07   12.92
   0 -11 -14   78.43   18.40
   0  11 -14   55.86   20.78
   0 -11  14   57.69   16.77
   0  11 -14   68.92   33.92
   0  11  14   77.39   16.07
   0 -11  14   57.65   13.61
   0  11  14   36.63   19.41
   0  11  14   53.59   14.22
   0 -11 -14   80.92   20.80
   0 -11  14   59.08   14.84
   0  11 -14   64.32   14.35
   0 -11  15   35.40   12.51
   0 -11  15   24.35   11.50
   0 -11 -15   51.20   17.83
   0  11 -15   65.06   25.33
   0  11 -15   20.21    7.60
   0  11  15   40.99   14.03
   0  11  15   41.36   13.01
   0 -11 -15   38.02   14.02
   0  11 -15   23.83   17.13
   0  11  15   76.91   29.77
   0 -11  15   26.55   11.75
   0 -11  16   20.42    8.19
   0  11  16    4.97    6.39
   0  11  16   24.45   17.15
   0  11 -16   10.26    4.39
   0  11 -16   14.61   16.97
   0  11 -16    5.10   15.07
   0  11  16   11.95    8.34
   0 -11 -16    0.63    5.82
   0 -11  16   11.27    7.62
   0 -11 -16   21.60   10.93
   0 -11  16   17.83   10.84
   0 -11  17    0.07    5.38
   0  11 -17  -15.03   14.36
   0  11  17    4.48    4.71
   0 -11  17    9.43    7.78
   0 -11  17    1.29    5.19
   0  11 -17    2.04   20.05
   0  11  17    7.29    8.10
   0  11 -17   13.81    9.96
   0 -11 -17   13.78    9.63
   0  11  18   22.80    9.77
   0  11 -18   34.18   20.10
   0  11 -18    2.67   17.58
   0 -11  18   25.42   12.65
   0 -11  18    5.50    4.51
   0 -11  18   16.03   10.05
   0  11  18   28.68   10.28
   0 -11 -18   12.17    8.77
   0  11 -18   22.68   10.85
   0  11  19    3.93    6.02
   0 -11  19    6.05    6.63
   0  11 -19   15.41   10.73
   0 -11  19   18.28   11.33
   0  11 -19   13.38   19.77
   0 -11  19   11.35    8.95
   0  11 -19   23.21   15.64
   0  11  19   15.53    8.32
   0 -11 -19   15.55    8.73
   0  11  20   -8.67    7.33
   0  11 -20   -4.16    6.69
   0 -11  20   -6.13    8.36
   0  11  20   -3.32    5.90
   0 -11  20    7.06    9.04
   0  11 -20    7.55   20.29
   0 -11 -20   14.48    8.37
   0 -11  20    7.90    6.09
   0  11 -20   -6.71   23.41
   0  11  21   19.97   11.28
   0 -11 -21   -1.10    5.42
   0 -11  21   -7.40    8.41
   0 -11  21   11.84    8.59
   0 -11  21    0.19    4.98
   0  11 -21    1.14    4.81
   0  11 -21  -27.14   22.10
   0  11 -21    8.51   15.63
   0  11  21   28.70   13.27
   0  11 -22   57.66   17.61
   0 -11 -22   57.60   17.30
   0  11 -22   56.44   35.13
   0  11  22   36.13   12.49
   0 -11  22   28.35   12.45
   0 -11  22   38.19   14.83
   0  11 -22   33.18   19.27
   0 -11  22   45.13   17.49
   0  11  22    2.32    6.67
   0  11 -23   -4.32   29.50
   0  11 -23    4.84   19.67
   0 -11  23   10.15    8.28
   0 -11  23    7.01    6.55
   0 -11  23   -3.23    7.13
   0 -11 -23   10.17    9.50
   0  11  23    3.28    5.69
   0  11 -23   12.48   11.14
   0  11  23   11.58   10.18
   0  11  24   13.38   11.22
   0 -11  24    4.28   13.98
   0  11 -24   -8.34   21.98
   0  11 -24   -1.48    4.82
   0 -11 -24    1.03    4.35
   0  11 -24   28.73   23.87
   0 -11  24    5.81    7.91
   0 -11  24   20.88   11.14
   0  11  24    8.38   10.13
   0 -11 -25    4.79    8.70
   0  11 -25   -8.72   12.85
   0 -11  25   -1.94    8.52
   0  11 -25   -4.91    7.74
   0 -11  25   -3.13    8.76
   0  11  25   -0.52    7.28
   0  11  25    2.31    5.55
   0 -11  25   13.91   13.27
   0 -12   0   31.81    9.43
   0  12   0   34.83   18.96
   0 -12   0   22.93    8.70
   0 -12   0   32.00    9.92
   0  12   0   -5.85   20.12
   0  12   0   31.89   13.77
   0 -12   1    2.60    8.30
   0  12  -1   30.16   15.05
   0  12  -1    9.73    9.47
   0  12   1   -3.01    5.63
   0  12   1   24.18   19.91
   0  12   1   11.44   11.56
   0 -12  -1   12.70    6.41
   0 -12  -1   -1.19    4.26
   0 -12   1    4.95    4.54
   0 -12   1    6.33    5.27
   0  12  -1   -4.04    8.94
   0 -12  -1   14.48    6.40
   0 -12   2   -9.97    8.06
   0  12  -2   21.39   17.99
   0 -12  -2   -2.28    4.18
   0 -12  -2    1.92    3.47
   0  12   2   -2.21    6.17
   0  12  -2    0.11    8.76
   0  12   2  -13.55   18.99
   0  12   2    9.48   16.61
   0 -12  -2    5.08    6.28
   0  12  -2   -1.07    8.04
   0 -12   2    2.01    3.56
   0 -12   2   -1.33    3.71
   0 -12  -3   58.36   13.30
   0  12   3   39.16   18.35
   0 -12   3   21.81    7.89
   0 -12   3   35.44   10.50
   0  12  -3   48.85   20.55
   0  12  -3   30.31    9.52
   0 -12   3   58.05   12.42
   0  12   3   68.97   22.47
   0 -12  -3   21.14    6.51
   0 -12  -3   34.70    8.30
   0  12   3   52.35   15.10
   0  12  -4   20.81    7.28
   0  12  -4   20.02   15.01
   0  12   4   18.23   13.56
   0  12  -4    7.76   18.93
   0 -12  -4   41.57    8.97
   0 -12   4   41.58   13.57
   0 -12   4   36.59    9.90
   0 -12  -4   44.20   12.02
   0  12   4   36.29   18.03
   0 -12   4   32.75   11.29
   0 -12  -4   45.46   12.22
   0  12   4   22.10    8.95
   0 -12   5   15.51    7.34
   0  12  -5   10.52    6.77
   0  12   5    5.29    7.39
   0  12   5   21.94    8.94
   0  12  -5   -0.97   15.48
   0  12   5   26.50   15.26
   0 -12  -5   16.74    5.62
   0 -12  -5   10.10    6.51
   0 -12  -5   20.14   10.07
   0 -12   5   20.68    9.58
   0  12   5    4.49    4.12
   0 -12   5    0.48    6.53
   0  12  -5   10.51   11.76
   0  12   6   26.92   14.43
   0  12  -6   40.37   26.54
   0 -12  -6    6.46    8.71
   0 -12   6   22.35    9.80
   0  12  -6   18.61    8.28
   0  12   6   -6.68   13.38
   0 -12   6    3.53    6.21
   0  12  -6    0.42   13.73
   0 -12  -6    6.31    4.07
   0  12   6   -6.68    6.96
   0  12   6   -0.81    4.53
   0 -12  -6   -2.11    4.48
   0 -12   6    3.03    4.44
   0 -12  -7   -8.13    6.95
   0 -12   7    1.99    6.21
   0  12   7    1.12    4.19
   0 -12  -7    0.59    3.80
   0  12  -7  -11.56   12.82
   0  12   7   -0.57    5.69
   0  12   7   -7.56    6.18
   0  12  -7    9.49    5.42
   0 -12   7    5.48    7.45
   0  12   7   27.19   18.46
   0  12  -7    0.60   11.80
   0 -12   7    5.60    6.74
   0 -12  -7   -1.96    1.65
   0  12  -8  -31.21   21.31
   0 -12  -8    3.31    3.07
   0  12  -8    2.20    5.25
   0 -12   8    1.63    4.42
   0  12   8   -2.04    9.36
   0 -12  -8    0.93    2.85
   0 -12  -8   10.32    7.50
   0  12   8    7.65    5.50
   0  12   8  -24.10   16.85
   0 -12   8    5.42    6.70
   0 -12   8   10.20   11.00
   0  12  -8   16.41   17.92
   0 -12   9   15.25    7.27
   0  12   9   28.27   10.64
   0 -12   9   34.05   12.42
   0  12  -9   13.87   17.13
   0  12   9   32.67   11.27
   0  12   9   16.95   17.16
   0 -12  -9   50.39   14.29
   0  12  -9   39.99   10.96
   0 -12  -9   24.94    6.17
   0 -12   9   25.75   10.18
   0  12  -9   23.18   15.12
   0 -12  -9   34.00    8.93
   0 -12 -10   13.47    8.22
   0  12  10   -6.75   18.99
   0 -12 -10    9.74    5.67
   0 -12  10   19.13   11.62
   0  12 -10   12.14    6.47
   0 -12  10   -4.50    6.60
   0 -12  10    7.88    6.09
   0  12  10    3.58    3.31
   0  12 -10    0.53   12.26
   0  12  10   -1.63    7.62
   0 -12  11   12.78    8.61
   0 -12  11   -2.50    5.13
   0 -12 -11   -1.60    6.10
   0  12  11    0.43    6.59
   0  12 -11   -5.49   18.85
   0  12 -11    3.74    5.81
   0  12  11   19.15   24.14
   0 -12 -11   -5.51    5.77
   0 -12  11   -1.55    4.27
   0  12  11   -6.50    6.38
   0  12 -11  -19.48   23.18
   0  12  12   38.91   24.86
   0  12 -12    6.93   11.46
   0 -12 -12    8.74    5.37
   0 -12  12   14.05    9.98
   0  12  12   12.22    6.63
   0  12 -12   11.68    7.40
   0 -12  12   25.00   11.09
   0  12  12    2.09    5.84
   0 -12 -12   17.52    9.68
   0 -12  12   17.61    7.10
   0  12 -13    2.37   18.58
   0 -12  13   -1.39    6.50
   0  12 -13   -5.60   20.84
   0 -12 -13    0.64    2.40
   0 -12  13   -5.00    4.20
   0 -12 -13   -5.78    5.53
   0  12  13    9.92    9.37
   0  12  13   -6.23   11.95
   0 -12 -13    0.60    5.72
   0 -12  13   -2.67    3.60
   0  12  13    1.67    4.89
   0  12 -13    5.36    7.18
   0  12  14    4.76    4.45
   0 -12 -14    4.41    6.49
   0 -12  14    5.89    6.59
   0 -12  14   19.99    9.80
   0  12 -14   17.71    9.24
   0  12  14   27.82   25.30
   0 -12  14   15.53   10.06
   0  12 -14    8.47   16.81
   0  12  14    0.71    7.76
   0 -12 -14   10.80    7.57
   0  12  15   -6.78   21.17
   0 -12  15   -0.91    6.17
   0  12 -15    0.35   12.60
   0 -12  15    1.20    4.62
   0 -12 -15    6.54    7.73
   0 -12 -15    0.20    7.05
   0 -12  15  -20.08    9.63
   0  12  15   -0.09    4.05
   0  12 -15  -19.44   10.84
   0  12  15    3.36    6.73
   0  12 -15  -10.20    7.39
   0 -12  16   42.73   13.96
   0  12 -16   16.48    6.81
   0 -12 -16   36.51   12.25
   0  12  16   30.92   15.06
   0 -12  16   54.71   17.84
   0 -12  16   58.29   16.88
   0  12 -16   15.00   14.24
   0  12  16   52.46   14.25
   0  12 -16   21.16   17.71
   0 -12 -16   51.61   20.78
   0  12  16   46.81   14.97
   0  12 -17   50.82   32.67
   0 -12 -17   43.97   13.68
   0 -12  17   11.55    8.57
   0  12 -17   29.39   11.87
   0  12  17   19.32   10.55
   0  12  17   36.91   12.14
   0 -12  17   34.83   14.80
   0 -12  17   49.70   16.61
   0  12  17   26.63   19.68
   0  12 -17   34.88   28.03
   0  12  18   10.89    7.43
   0 -12  18   -0.76    7.75
   0  12 -18   23.91   28.51
   0  12 -18   50.89   29.78
   0  12 -18    0.24    6.94
   0  12  18   12.71    8.35
   0 -12 -18   13.99    9.75
   0 -12  18   16.35   10.38
   0 -12  18   31.35   12.81
   0  12  19    8.02    9.25
   0 -12  19   13.39   10.19
   0  12 -19   -8.83    7.69
   0  12  19   -1.35    5.40
   0 -12 -19   -3.53    5.88
   0  12 -19   -2.30   17.50
   0 -12  19   -5.07    5.50
   0 -12  19    2.78    9.86
   0 -12 -20   13.56    9.18
   0 -12  20   11.98    8.39
   0 -12  20   19.17   10.49
   0  12  20   10.32    7.43
   0  12  20   -1.72    4.72
   0 -12  20    7.91   11.58
   0  12 -20   38.73   31.35
   0  12 -20   -9.62   11.41
   0  12 -20   40.13   27.01
   0  12  21   -2.30    4.29
   0 -12  21    9.53    9.81
   0  12 -21    0.77   13.70
   0  12  21   10.62    8.46
   0 -12  21  -13.99    7.65
   0  12 -21  -22.51   31.74
   0 -12 -21    0.48    4.95
   0  12 -21    8.76    8.43
   0 -12  21   12.00    9.15
   0 -12 -22    5.66    6.27
   0 -12  22   12.07    8.37
   0 -12  22   -6.26   11.58
   0  12  22    2.64    4.36
   0  12  22    0.59    6.39
   0  12 -22   -1.09    5.26
   0 -12  22   10.74    9.74
   0  12  23   -6.66    7.82
   0 -12  23    4.86   10.85
   0  12 -23  -18.09   19.71
   0  12 -23   -2.85   17.80
   0 -12  23   14.45   11.46
   0  12 -23    0.42    6.85
   0  12  23   -2.43    5.38
   0 -12  23    9.10   10.32
   0 -12 -23    4.45    7.88
   0 -13   0    8.48    8.85
   0 -13   0    7.28    6.00
   0  13   0    7.70    8.95
   0  13   0    5.73   11.99
   0 -13   0    8.52    7.31
   0  13   0   15.98   12.94
   0 -13   1   21.75    8.21
   0  13  -1   25.04   24.09
   0  13  -1   40.80   25.41
   0  13   1   54.02   21.85
   0  13   1   25.12   11.19
   0 -13  -1   19.58    8.16
   0 -13  -1   28.26    9.60
   0  13  -1   24.92   10.88
   0 -13   1   41.62   13.05
   0 -13   1   19.86    7.78
   0  13   1  -12.37   14.19
   0 -13  -1   29.95   11.56
   0  13   2   26.73   23.15
   0 -13  -2   -1.26    5.51
   0  13  -2    6.97    9.37
   0 -13  -2    0.05    2.45
   0 -13  -2   -7.13    6.54
   0  13  -2    0.12   15.06
   0  13  -2    5.56   14.51
   0 -13   2    4.82    6.79
   0 -13   2    9.82    7.29
   0 -13   2    9.68    4.61
   0  13   2    0.87    7.71
   0  13   2    2.62    8.00
   0 -13  -3   17.71    5.86
   0  13  -3   29.69   24.36
   0 -13   3    3.19    3.56
   0 -13   3   20.08    9.47
   0  13   3   25.01   10.76
   0 -13  -3   27.47   11.49
   0  13   3    9.77   12.68
   0 -13  -3   32.57   10.43
   0 -13   3   26.40   11.83
   0  13   3   31.71   14.40
   0  13   4   88.92   31.08
   0 -13  -4   57.20   14.12
   0 -13   4   35.29   10.46
   0 -13   4   55.60   13.12
   0  13  -4   56.97   12.62
   0  13   4   35.20   11.76
   0 -13   4   59.19   14.07
   0  13   4   38.38   16.60
   0  13  -4   13.56   10.44
   0 -13  -4   56.31   10.71
   0 -13  -4   61.28   14.59
   0  13  -4   49.81   19.99
   0  13   5   -6.00    7.86
   0 -13  -5   12.06    7.57
   0  13  -5   16.04   21.37
   0 -13  -5   18.36    6.71
   0  13   5   14.97   13.14
   0  13  -5   20.78    8.07
   0 -13   5    8.43    6.31
   0 -13   5   12.37    8.12
   0 -13   5   28.41   11.38
   0  13   5   31.46   14.29
   0  13   5   48.15   25.38
   0 -13  -5   25.07    9.82
   0 -13  -6    6.76    7.03
   0  13  -6   25.93   18.02
   0 -13   6   15.46   10.26
   0  13  -6   32.58   23.74
   0  13  -6    1.02    4.57
   0  13   6    6.64    6.83
   0 -13  -6    5.67    4.49
   0  13   6    4.77    9.85
   0  13   6   14.42   21.47
   0 -13   6    3.92    4.32
   0 -13  -6    5.88    5.24
   0  13   6   13.95   11.15
   0 -13   6    6.80    6.88
   0  13  -7  -14.22   18.48
   0  13   7   33.78    9.19
   0  13  -7   49.30   12.75
   0  13   7   43.68   18.14
   0 -13   7   70.35   15.84
   0  13   7   37.21   14.54
   0 -13  -7   39.21   11.57
   0 -13  -7   30.19   11.37
   0 -13   7   34.56   15.68
   0  13  -7   33.98   22.31
   0  13   7   78.55   23.55
   0 -13  -7   40.26    8.21
   0 -13   7   41.15   10.65
   0  13  -8   47.60   24.90
   0  13  -8   18.50   16.22
   0  13   8   35.85   19.22
   0  13  -8   14.17    7.91
   0  13   8   13.60    7.50
   0  13   8   -0.62    5.73
   0 -13  -8    6.62    2.96
   0 -13   8   23.57   12.49
   0 -13   8   14.57    7.03
   0 -13  -8   11.82    4.52
   0 -13  -8   20.06    8.39
   0 -13   8    9.32    6.09
   0 -13   9   44.03   12.33
   0 -13   9   47.69   16.22
   0  13  -9    6.87   14.59
   0 -13   9   35.06   11.28
   0 -13  -9   49.07   14.73
   0  13  -9   30.59    9.65
   0  13   9   40.03   13.51
   0 -13  -9   37.73    9.24
   0  13   9   52.86   16.03
   0  13  -9   50.75   36.80
   0  13   9   55.12   24.54
   0 -13  -9   38.68    7.50
   0 -13  10   75.17   16.25
   0 -13  10   80.81   16.48
   0  13 -10   58.22   29.24
   0  13 -10   69.77   27.98
   0 -13  10   95.12   22.66
   0  13  10   61.96   13.24
   0  13  10   79.02   19.10
   0  13 -10   92.57   17.55
   0 -13 -10   70.04   14.20
   0 -13 -10   63.18   17.04
   0  13  10   63.99   31.59
   0 -13 -11   41.20   13.68
   0 -13  11   43.07   13.79
   0 -13 -11   34.00    9.84
   0  13  11   57.90   28.36
   0 -13  11   41.11   11.89
   0  13 -11   38.40   22.36
   0  13 -11   32.30   11.20
   0 -13  11   60.08   19.09
   0  13  11   56.02   14.46
   0  13 -11  102.06   36.51
   0  13  11   22.58    9.15
   0  13  12   33.80   11.63
   0 -13  12   45.95   16.43
   0  13 -12   76.40   31.60
   0 -13  12   53.17   15.74
   0  13  12   45.44   13.65
   0  13 -12   56.94   15.06
   0 -13 -12   64.66   17.03
   0  13 -12   36.60   27.00
   0 -13 -12   36.41    9.24
   0  13  12    7.54    9.60
   0 -13  12   58.28   15.55
   0 -13  13    3.78    7.09
   0  13 -13    1.62    5.06
   0 -13  13   -1.85    4.92
   0 -13 -13    3.95    4.20
   0 -13 -13   25.89   14.76
   0 -13  13   14.53    8.87
   0  13  13   10.64    7.34
   0  13  13   10.42   10.61
   0  13 -13    5.34   13.43
   0 -13 -13    9.13    5.97
   0  13  13   -8.42   22.04
   0  13 -13   17.41   22.68
   0 -13 -14  -11.48    8.93
   0  13  14    3.04    3.43
   0 -13  14    0.90    5.13
   0  13 -14   -6.41   19.70
   0 -13  14    1.23    6.13
   0 -13  14    2.09    3.40
   0 -13 -14   -0.30    6.71
   0  13  14   29.39   23.53
   0  13  14    8.57    7.22
   0  13 -14    4.01    5.93
   0  13  15    2.08    6.22
   0 -13  15    6.63    5.07
   0  13 -15   -4.59    3.94
   0 -13 -15   -7.53    8.11
   0 -13  15    0.68    8.76
   0  13 -15  -13.08   20.40
   0  13  15   15.09    9.69
   0 -13  15   -6.48    5.47
   0  13 -15  -18.74   15.89
   0  13  15    5.90   24.05
   0 -13 -15   -0.26    8.35
   0  13  16    8.39    8.50
   0  13 -16    4.33   23.30
   0  13  16  -37.10   28.96
   0  13 -16   11.36    9.38
   0 -13  16    3.39    5.92
   0  13 -16  -26.46   29.53
   0 -13 -16   -2.48    5.36
   0 -13 -16   -8.44    5.32
   0 -13  16   -5.92    6.67
   0 -13  16   -8.87   10.56
   0  13  16    1.23    4.26
   0  13 -17  -19.11   25.29
   0  13 -17    3.07    5.06
   0  13  17   -3.63    6.91
   0 -13  17    4.13    6.56
   0  13 -17   -4.19   27.83
   0  13  17  -14.74   25.12
   0 -13 -17   10.59    8.81
   0 -13  17  -14.70   11.05
   0  13  17   -6.07    6.12
   0 -13  17   12.78   11.32
   0  13  18   -5.27    6.57
   0  13 -18    6.82    4.70
   0  13 -18  -21.61   17.79
   0  13 -18   23.09   20.47
   0 -13  18   24.08   15.40
   0 -13 -18    7.04    8.85
   0  13  18    3.05    6.03
   0 -13  18    7.02    8.82
   0 -13  18    3.44    6.91
   0 -13  19   13.10   11.68
   0 -13  19    9.60   10.27
   0  13  19    1.77    5.19
   0 -13 -19    7.80    7.31
   0  13  19    5.41    8.63
   0  13 -19   23.45   28.28
   0  13 -19   15.90   13.66
   0  13 -19   14.09    9.79
   0 -13  19    6.66    7.86
   0  13  20   38.74   27.98
   0 -13 -20    2.09    5.65
   0 -13  20    7.24   10.23
   0  13 -20    7.10    8.30
   0  13  20    7.33    7.94
   0 -13  20    7.39    9.50
   0  13 -20   22.00   15.62
   0  13 -20   -7.44   18.89
   0 -13  20  -14.70   12.60
   0 -13  21    6.57    6.33
   0 -13  21   18.88   11.37
   0 -13  21    6.49   11.62
   0  13  21   19.87   12.31
   0 -13 -21    6.18   10.51
   0  13 -21   -5.80   16.61
   0  13  21    6.04    6.03
   0  13 -21   43.57   33.36
   0  13 -21   22.35   12.77
   0  14   0   64.88   30.39
   0 -14   0   28.22    9.94
   0  14   0   40.88   14.68
   0 -14   0   48.59   13.37
   0 -14   0   33.59   14.28
   0  14   0   42.72   22.64
   0 -14  -1    4.25    4.38
   0 -14  -1    9.64    8.94
   0  14  -1   12.63   11.35
   0  14  -1   25.63   19.07
   0 -14  -1   -4.38    4.11
   0  14   1   18.14   16.63
   0  14  -1   19.73   10.73
   0 -14   1    4.71    3.50
   0  14   1   -0.69   21.93
   0 -14   1    4.89    4.78
   0  14   1   -0.11    8.57
   0 -14   1   -0.73    6.66
   0 -14  -2    5.53    6.83
   0  14  -2    0.46    6.07
   0 -14  -2    6.25    6.24
   0 -14  -2   -3.67    3.31
   0  14  -2   33.18   21.15
   0 -14   2   -2.73    4.00
   0  14   2    5.87    8.77
   0 -14   2    0.02    4.25
   0  14  -2  -15.60   18.61
   0 -14   2    6.16    3.91
   0  14   2    6.78   12.52
   0  14   2   32.25   25.95
   0  14   3   24.07    8.97
   0 -14   3   10.15    6.23
   0 -14  -3   29.10    7.78
   0 -14  -3   26.05    9.30
   0  14  -3   29.40   13.94
   0  14  -3   60.25   24.76
   0 -14   3   32.23   11.61
   0 -14  -3   41.68   13.67
   0  14   3   81.93   34.83
   0 -14   3   45.63   12.73
   0  14  -3   35.76   18.95
   0  14   3   20.09   14.43
   0  14  -4   12.19   11.91
   0  14  -4   19.38   23.91
   0 -14   4   14.98    8.30
   0 -14  -4   38.04   12.19
   0 -14   4   35.93   12.14
   0 -14  -4   35.26    9.13
   0 -14  -4   44.64   13.77
   0 -14  -4   40.17   14.88
   0  14   4   35.12   24.77
   0  14   4   18.89   15.67
   0  14   4   54.68   15.97
   0 -14   4   21.71   10.53
   0 -14   5   25.25    9.66
   0  14   5   52.81   29.99
   0 -14  -5   56.20   16.09
   0  14  -5   41.34   21.72
   0  14  -5   53.52   12.51
   0  14   5   50.93   15.42
   0 -14   5   31.41   12.57
   0  14   5   34.83   13.75
   0 -14  -5   42.14   11.89
   0  14   5   40.00   15.70
   0 -14  -5   40.14    9.53
   0  14  -5   78.80   31.72
   0 -14   5   44.83   13.08
   0  14  -6   11.92   21.21
   0  14   6  -21.34   16.86
   0 -14  -6   11.03    7.70
   0  14  -6   38.15   21.27
   0 -14  -6    1.58    4.88
   0 -14   6   -2.51    6.68
   0 -14   6   12.26   11.56
   0 -14   6    1.72    5.73
   0  14   6   10.22   10.71
   0 -14  -6    1.23    3.12
   0  14  -6    6.13    5.93
   0  14   6    0.85    5.81
   0  14   6    5.67   24.29
   0  14  -7    1.78    5.13
   0  14  -7  -27.37   24.17
   0  14   7   10.58    8.07
   0 -14   7   14.02    8.56
   0 -14   7    3.45    8.34
   0 -14  -7    0.29    7.10
   0  14  -7   -7.57   13.96
   0  14   7    0.17   10.66
   0 -14  -7   -4.24    4.22
   0 -14  -7    1.26    1.89
   0  14   7   -1.03   11.29
   0  14   7   -4.33    8.96
   0 -14   7    8.20    7.59
   0  14   8   21.57   19.75
   0  14   8   -7.57    6.86
   0 -14   8    6.02    5.09
   0 -14   8   -0.57    5.95
   0  14   8   -4.83    6.33
   0  14  -8    2.99    3.82
   0 -14  -8   17.16    8.70
   0  14  -8   22.88   21.47
   0 -14  -8    4.18    3.37
   0 -14   8    1.88    7.59
   0 -14  -8    5.53    7.34
   0  14  -8   -9.15   14.57
   0  14   9   40.45   14.88
   0 -14   9   28.09   10.50
   0 -14   9   32.27   14.57
   0  14   9   26.30   20.87
   0 -14   9   19.02    8.79
   0 -14  -9   23.41    5.81
   0  14  -9   38.36   26.41
   0  14   9   19.90    9.58
   0  14  -9   37.84   11.25
   0  14  -9   28.73   20.92
   0 -14  -9   28.29   13.16
   0 -14  -9   35.46   10.93
   0  14  10   18.03   10.98
   0  14  10    5.60    6.04
   0  14 -10   30.48   19.47
   0  14 -10    3.62    5.66
   0 -14 -10   -0.58    3.00
   0 -14 -10   -0.88    6.84
   0  14 -10  -13.84   13.46
   0 -14  10   20.34    9.55
   0 -14  10    3.50    9.00
   0  14  10   41.19   28.39
   0 -14  10    1.67    4.62
   0 -14  11   45.33   12.40
   0  14  11   29.71   23.35
   0 -14 -11   44.30   15.28
   0  14 -11   36.83   25.21
   0 -14  11   47.43   17.45
   0  14 -11   26.33   10.29
   0  14 -11   43.46   19.14
   0 -14 -11   22.25    9.28
   0  14  11   24.82   13.38
   0  14  11   41.93   13.64
   0 -14  11   29.71   11.04
   0  14 -12    2.87   23.34
   0 -14  12    7.63    9.34
   0 -14 -12   10.78    8.43
   0  14  12    4.80    7.34
   0 -14 -12   -5.56    7.46
   0 -14  12    2.62    5.05
   0 -14  12    8.98    8.05
   0  14  12    7.86    6.71
   0  14  12  -10.31   19.52
   0  14 -12   -4.40    6.05
   0  14 -12   -2.85   16.10
   0  14 -13   11.30   19.93
   0 -14  13   21.56    9.49
   0  14  13   22.75   10.33
   0 -14  13   22.61   10.97
   0  14  13   65.60   29.26
   0  14 -13   -3.49   18.61
   0 -14 -13   45.96   18.22
   0 -14  13   56.35   20.84
   0  14  13   24.71    9.02
   0 -14 -13   17.65    9.68
   0  14 -13   30.79   12.47
   0 -14 -13   26.61   10.03
   0 -14 -14   39.00   17.74
   0  14 -14   28.58   25.62
   0 -14 -14   26.11    9.84
   0  14  14   35.49   27.98
   0  14  14   24.53   11.44
   0  14 -14   13.04    7.61
   0  14 -14   25.31   26.73
   0 -14  14   18.98   12.06
   0  14  14   28.16   11.50
   0 -14  14    5.76    7.24
   0 -14  14    7.74    6.26
   0  14  15    6.06    6.69
   0  14 -15   16.03   17.60
   0 -14  15   15.05    7.65
   0  14  15   33.26   21.10
   0 -14 -15   10.20    7.90
   0 -14 -15   -6.11    8.37
   0 -14  15    8.79   11.01
   0  14 -15    4.43    6.86
   0  14 -15   -8.26   17.65
   0 -14  15   -1.00    8.14
   0  14  15   16.91   11.35
   0  14  16   -0.95    3.86
   0  14  16  -27.72   21.85
   0  14 -16   28.53   13.33
   0 -14  16    7.95    7.70
   0  14 -16  -25.74   23.11
   0 -14  16   17.57    9.94
   0 -14 -16    4.25    5.96
   0  14  16    6.29    7.07
   0 -14  16   -3.33    8.23
   0  14 -16   15.84   29.95
   0 -14 -16    1.70    9.51
   0 -14  17    8.01    8.35
   0  14  17  -29.28   26.18
   0  14 -17   -0.11   18.38
   0 -14 -17   16.60   12.41
   0  14 -17    8.65    8.27
   0 -14  17  -11.06   12.48
   0 -14  17   -6.20    6.69
   0  14  17    4.63    4.14
   0  14 -17  -18.19   25.74
   0  14  17   13.27   11.68
   0  14  18    7.03    4.14
   0  14 -18   11.96    8.21
   0 -14  18   13.29    8.68
   0 -14  18   10.51    8.05
   0 -14  18   -1.45    5.96
   0  14  18  -11.06   22.90
   0  14 -18  -22.50   23.71
   0 -14 -18    6.27    5.93
   0  14  18    6.04    7.21
   0  14 -18  -26.06   22.94
   0  14 -19   17.65   24.81
   0 -14  19   16.34   10.39
   0  14 -19    2.68   21.28
   0  14  19   16.71   11.21
   0 -14  19   13.08   11.12
   0  14  19   16.15    9.51
   0  14 -19   24.09   12.86
   0 -14  19   11.95    8.32
   0 -14 -19   15.12   11.90
   0 -15   0    7.68    7.90
   0 -15   0    0.47    2.87
   0  15   0   -6.14    7.96
   0 -15   0    3.94    4.12
   0  15   0   16.17    8.84
   0  15   0   17.99   23.08
   0  15  -1   -2.72    7.23
   0 -15  -1    4.87    4.86
   0  15   1    8.63    9.77
   0 -15   1    4.26    6.79
   0  15  -1   -1.11   20.71
   0 -15   1   -4.34    5.00
   0  15   1    2.04   15.66
   0  15  -1   -2.65   17.58
   0 -15  -1    6.20    6.71
   0 -15   1   -2.91    4.84
   0 -15  -1    1.27    5.53
   0  15   1   23.99   16.56
   0  15  -2   48.71   35.13
   0  15   2   33.93   29.89
   0  15  -2   48.39   18.81
   0  15   2   25.55   13.72
   0  15  -2   63.27   29.52
   0 -15   2   28.00   13.20
   0 -15  -2   49.33   14.66
   0 -15   2   21.24    9.40
   0 -15  -2   40.52   13.63
   0 -15  -2   37.56    9.44
   0  15   2   75.47   26.59
   0 -15   2   38.03   12.45
   0  15   3   -3.78    8.59
   0  15   3   24.21   25.72
   0  15  -3   -4.00    9.93
   0 -15   3   12.59    9.57
   0 -15  -3   -2.75    4.08
   0 -15  -3   16.45    8.67
   0 -15   3    0.53    4.53
   0 -15   3   -1.42    4.05
   0  15  -3    4.33   20.62
   0 -15  -3   -1.69    3.25
   0  15  -3    3.62    9.56
   0  15   3   41.61   19.89
   0  15   4    5.20    4.42
   0  15  -4   21.90   25.83
   0  15   4   23.25   17.35
   0 -15   4   14.80   10.61
   0 -15   4   17.46   10.83
   0 -15  -4    5.66    7.55
   0  15  -4    9.89   10.37
   0  15  -4   49.96   28.89
   0 -15  -4   -1.87    4.12
   0 -15  -4    6.80    3.94
   0  15   4  -13.17   19.81
   0 -15   4   20.71   10.55
   0  15   5   -3.14   10.10
   0  15  -5   19.81   19.86
   0  15   5   23.04   11.17
   0 -15   5    2.01    5.27
   0  15   5   17.05   10.25
   0 -15   5   -0.58    4.15
   0 -15   5    9.52    7.05
   0  15  -5   23.71   22.02
   0 -15  -5    7.66    4.09
   0 -15  -5   11.28    6.59
   0 -15  -5    5.34    7.01
   0  15   5   10.24   11.91
   0 -15  -6   12.31    8.27
   0  15   6    9.20   16.98
   0 -15   6   24.38   12.18
   0 -15   6   19.77   10.18
   0  15  -6   23.84   10.34
   0 -15  -6   26.93   10.22
   0  15   6   23.03   10.08
   0  15   6   13.51    9.78
   0  15  -6   47.03   34.82
   0  15   6    9.17   13.85
   0 -15   6   16.72    8.92
   0  15  -6   32.59   16.55
   0 -15   6   22.87   13.71
   0 -15  -6   30.24    8.18
   0 -15   7   -3.29    6.04
   0  15   7   19.10   10.37
   0  15   7    5.36    7.04
   0 -15  -7    3.92    7.00
   0 -15  -7    6.96    6.44
   0 -15   7    0.37    4.26
   0  15  -7    6.28    4.16
   0  15   7   -0.90    9.12
   0 -15   7   -1.33    5.79
   0  15  -7  -16.82   21.63
   0  15   7   -3.23   18.88
   0  15  -7    5.57   19.11
   0 -15  -7    0.39    2.69
   0  15   8   29.32   20.38
   0  15   8    3.94    5.03
   0  15  -8   14.61    8.06
   0 -15  -8   13.67    8.90
   0  15   8   16.49    8.10
   0 -15  -8   11.04    7.69
   0 -15   8    5.80    6.67
   0  15  -8   23.48   11.13
   0  15  -8   35.02   18.32
   0 -15   8   24.95   14.68
   0 -15   8   16.90    9.16
   0  15  -9   36.60   30.46
   0 -15   9   20.48    9.20
   0  15  -9  -14.76   18.76
   0  15   9   42.70   27.48
   0 -15  -9   29.24   10.69
   0  15   9   19.71    9.39
   0  15  -9    5.11    7.19
   0 -15  -9   18.02   11.63
   0 -15   9   19.28   10.46
   0 -15   9   20.14   11.49
   0  15   9   20.19   13.14
   0  15 -10  -16.97   19.56
   0 -15  10   35.59   12.10
   0  15 -10   39.04   23.90
   0 -15  10   50.52   16.54
   0 -15  10   39.50   13.94
   0  15 -10   23.27   10.63
   0  15  10   13.90    7.79
   0 -15 -10   47.46   11.76
   0  15  10   40.30   26.35
   0  15  10   36.85   13.97
   0 -15 -10   33.75   13.77
   0  15 -11   34.78   25.31
   0 -15  11   28.26   13.48
   0 -15  11  -13.69   11.57
   0  15  11   -5.11    7.81
   0 -15 -11   -1.85    4.96
   0  15  11    4.45    8.06
   0 -15  11   -2.21    7.09
   0  15 -11   15.49    8.65
   0 -15 -11   12.79   11.16
   0  15 -11    4.12   17.29
   0  15  11    1.56   13.36
   0  15 -12   28.41   34.41
   0  15 -12  -17.10   23.21
   0 -15  12   15.56    8.70
   0 -15 -12   13.18    9.55
   0 -15 -12   10.87    6.63
   0 -15  12   -1.49    4.10
   0  15  12  -12.16   12.27
   0 -15  12   15.78    7.71
   0  15 -12    6.26    7.93
   0  15  12   23.57    9.02
   0  15  12   18.93   11.68
   0 -15  13    4.60    5.26
   0  15  13   22.08   11.20
   0  15 -13   14.25   17.99
   0 -15  13   39.28   15.90
   0  15  13   13.78    9.11
   0 -15 -13   32.54   14.57
   0  15  13   41.71   28.94
   0  15 -13   26.27   24.70
   0 -15  13   46.84   18.07
   0 -15 -13   29.99   16.06
   0  15 -13   29.01   11.18
   0 -15 -13   20.54    8.84
   0 -15  14   -4.63    8.23
   0 -15  14    5.69    9.46
   0  15 -14   47.55   35.89
   0  15 -14   36.31   29.80
   0  15  14   -1.99   16.89
   0  15  14    3.59    6.42
   0 -15 -14   29.89   12.77
   0 -15 -14   18.15   16.42
   0 -15  14   15.47    9.12
   0  15 -14   22.59   10.69
   0  15  14   37.55   13.25
   0  15  15   44.79   35.03
   0  15 -15   -1.40   15.19
   0  15 -15   12.42    8.28
   0  15  15   30.34   12.14
   0  15  15   35.26   12.43
   0  15 -15   -0.74   16.81
   0 -15  15   37.22   16.50
   0 -15  15   20.70   11.35
   0 -15 -15   21.60   12.28
   0 -15  15   25.64   11.85
   0 -15 -15   -2.89   12.64
   0  15  16    4.58    5.58
   0  15 -16   22.90   26.41
   0 -15 -16   -8.43    8.01
   0 -15  16  -13.19   10.75
   0 -15 -16   -8.50    7.19
   0  15  16   13.04   18.55
   0  15  16    4.26    7.63
   0  15 -16    4.63    5.03
   0 -15  16    0.50    9.16
   0 -15  16    0.09    5.02
   0  15 -16  -17.89   34.32
   0 -15  17   -3.90    4.07
   0  15 -17   -0.72   14.81
   0  15 -17    5.44   19.45
   0  15  17   -6.05    5.43
   0  15  17   -6.89   14.22
   0 -15  17   -8.76   12.68
   0  15  17    2.92    7.59
   0 -15  17   -4.76    5.92
   0 -15 -17   -5.44    5.90
   0  15 -17    3.82    8.95
   0 -15 -17   -0.24    8.16
   0 -16   0   -1.48    3.73
   0  16   0   19.37   23.60
   0 -16   0   -0.38    6.34
   0  16   0  -11.38   12.19
   0 -16   0    8.35    8.21
   0  16   0  -17.86    9.73
   0  16  -1   27.84   14.22
   0 -16  -1   17.80    9.20
   0  16  -1    7.39   12.99
   0 -16   1   15.77    8.11
   0  16   1   33.52   20.34
   0 -16  -1   22.71   12.19
   0  16   1   20.86   11.35
   0 -16   1   13.19   13.35
   0  16  -1  -13.27   23.55
   0 -16   1   11.50    8.76
   0  16   1   18.96   16.83
   0 -16  -1   19.57    9.52
   0  16   2   -0.34    7.57
   0  16  -2   20.15   14.19
   0 -16  -2    3.57    5.38
   0  16   2    6.28   16.63
   0 -16  -2    2.16    7.01
   0 -16  -2   -0.62    7.48
   0 -16   2   -1.23    5.20
   0  16  -2   34.49   26.86
   0  16  -2  -17.01   20.10
   0 -16   2    3.77    6.43
   0 -16   2    9.41    7.23
   0 -16  -3    5.32    4.62
   0  16   3    4.11    7.37
   0 -16   3   24.35   10.59
   0  16   3    2.63   26.14
   0  16  -3    6.97   17.70
   0 -16  -3   10.29    7.59
   0 -16  -3    1.63    6.08
   0 -16   3   22.31   12.26
   0 -16   3    8.38    4.58
   0  16  -3    2.80    7.54
   0  16   3   39.78   24.09
   0  16  -3   -3.94   14.53
   0  16   4   30.19   21.05
   0  16  -4   -3.27   18.20
   0  16   4   30.69   20.67
   0 -16  -4   12.70   10.36
   0  16   4    2.22    7.26
   0 -16  -4    9.01    7.81
   0 -16   4   14.01   10.78
   0  16  -4   27.45   19.83
   0 -16   4   -5.52    7.23
   0 -16   4   12.55    7.67
   0  16   4   -0.31    7.04
   0  16  -4   10.59   10.02
   0  16   5   15.48    9.99
   0  16  -5   14.89   20.63
   0  16   5   -3.25    8.78
   0 -16   5   24.31   11.58
   0  16   5  -22.48   25.74
   0  16   5  -28.64   17.95
   0  16  -5   24.19   16.55
   0 -16  -5   13.41   13.40
   0  16  -5    8.16    8.29
   0 -16   5    6.90    6.75
   0 -16  -5   13.16    8.76
   0 -16   5    6.96    5.64
   0  16   6  -17.40   26.40
   0 -16   6    7.76    6.40
   0  16   6   -7.57    8.84
   0 -16  -6    5.28    7.31
   0  16  -6  -12.28   18.54
   0 -16   6    2.66    6.85
   0  16  -6  -15.62   18.78
   0  16   6   11.67    8.00
   0 -16   6    2.23    4.83
   0 -16  -6    2.44    6.49
   0  16   6   13.01    9.99
   0  16   7   29.21   13.64
   0 -16   7   19.02    9.58
   0  16  -7    4.33   17.86
   0  16   7   40.27   31.79
   0  16   7   38.89   17.90
   0  16  -7  -11.65   22.27
   0 -16  -7   20.07   10.19
   0 -16  -7   24.19   13.43
   0 -16   7   23.96    9.70
   0 -16   7    6.79    8.47
   0 -16   7   34.38   13.97
   0  16  -8   17.35   18.32
   0 -16   8    4.72    6.40
   0  16   8    3.26    4.06
   0 -16  -8    1.95    5.73
   0  16  -8  -13.24   23.71
   0 -16   8   16.59   12.17
   0  16   8  -19.88   19.23
   0 -16  -8   10.29    9.83
   0  16  -8   -4.25    3.44
   0  16   8    1.65   10.28
   0 -16   8    9.90    8.84
   0  16   9   11.35   16.83
   0 -16   9   11.00    7.58
   0  16   9    4.04    7.19
   0 -16   9    4.66    5.45
   0  16  -9   26.14   30.15
   0  16  -9    1.29    6.40
   0  16  -9   34.74   20.29
   0 -16  -9   13.39    7.76
   0 -16   9    7.71    6.93
   0  16   9    8.55    6.49
   0 -16  -9    1.56    7.53
   0  16  10   15.09   11.34
   0  16  10    3.85    5.07
   0  16 -10    5.23   21.49
   0  16  10   10.57   13.47
   0 -16 -10   -2.53    5.75
   0 -16  10  -10.37   10.01
   0  16 -10    0.18   16.17
   0  16 -10   -1.01    6.13
   0 -16 -10    5.71    7.36
   0 -16  10   -6.01   10.81
   0 -16  10   -1.98    4.15
   0  16 -11   30.55   12.27
   0 -16  11   26.60   12.79
   0  16 -11   92.69   41.33
   0  16  11   35.47   21.86
   0 -16  11   34.38   13.83
   0  16  11   27.97   13.06
   0  16  11   38.52   15.14
   0  16 -11    9.42   19.82
   0 -16 -11   34.39   11.32
   0 -16  11   52.51   18.31
   0 -16 -11   38.39   14.89
   0 -16 -12   14.13   10.95
   0  16  12    9.29    8.09
   0 -16  12    2.93    5.65
   0  16 -12    6.62   20.53
   0 -16 -12    2.38    5.10
   0  16  12   -4.61    4.85
   0 -16  12   17.48   11.60
   0  16 -12   -5.61    7.49
   0 -16  12    1.06    5.52
   0  16  12   19.09   25.12
   0  16 -12    4.93   13.75
   0 -16 -13    1.24    7.95
   0 -16 -13   -4.85    6.02
   0  16  13    3.05    3.78
   0  16 -13    6.73   24.89
   0 -16 -13   -1.60    4.05
   0  16 -13   49.13   38.83
   0 -16  13    6.46    8.16
   0  16 -13    9.19    7.60
   0  16  13   18.47   11.97
   0 -16  13    0.58    6.55
   0  16  13   -0.25   19.51
   0 -16  13    2.17    4.14
   0 -16 -14   -5.64   10.38
   0 -16  14   -7.74    7.59
   0  16  14   -4.28    5.23
   0  16 -14    9.80    6.12
   0 -16  14   -6.56    9.32
   0  16  14   22.30   21.21
   0  16 -14   11.58   19.94
   0  16 -14   -2.02   26.69
   0 -16  14    5.42    8.93
   0 -16 -14   11.17    9.36
   0  16  14    3.92    5.49
   0 -17   0    0.52    9.73
   0  17   0   -6.66   10.13
   0  17   0   -0.91    6.28
   0 -17   0   -5.73    5.08
   0 -17  -1   21.00   11.27
   0  17  -1  -12.37   18.58
   0  17  -1   13.98   12.02
   0 -17   1    3.20    6.86
   0  17   1   15.55   26.99
   0 -17   1    5.28    5.09
   0 -17   1    7.01    6.10
   0  17  -1   36.73   22.62
   0 -17  -1    8.80    8.34
   0  17   1   20.92   13.42
   0  17   1   -3.04   13.46
   0 -17  -2    6.22    9.11
   0 -17  -2   -2.11    5.73
   0  17   2  -25.42   18.44
   0 -17   2   11.77   10.11
   0  17  -2  -17.48   19.26
   0 -17   2    0.98    7.30
   0  17   2   -9.42   18.89
   0  17  -2  -17.41   12.59
   0  17  -2    3.81   10.90
   0 -17   2   -1.81    4.44
   0  17   2    9.15   12.68
   0  17   3   21.75   26.27
   0 -17  -3   -3.23    7.96
   0 -17   3   -2.22    6.66
   0  17   3   -2.63    8.20
   0 -17   3   14.65   10.24
   0 -17   3    1.18    5.07
   0  17   3  -17.99   18.43
   0  17  -3   22.33   25.35
   0 -17  -3   12.03   12.03
   0  17  -3  -26.04   24.98
   0  17  -3   -9.65    7.60
   0  17   4   -2.33    5.44
   0 -17   4    0.61    7.75
   0  17   4    2.52    7.86
   0  17   4   25.91   21.10
   0 -17  -4    4.33    7.59
   0  17   4   -3.37   10.33
   0 -17   4    1.64    6.10
   0  17  -4   -7.25   17.81
   0 -17  -4    6.90    9.24
   0  17  -4   -1.10   10.54
   0 -17   4   -3.57    6.39
   0  17  -4   -6.16   13.15
   0  17   5   24.35   14.01
   0 -17  -5   -2.57    7.52
   0 -17  -5   -0.51    4.28
   0  17  -5   13.50   10.31
   0 -17   5   -5.14    7.44
   0 -17   5   16.13    9.36
   0  17  -5  -37.47   30.11
   0  17  -5  -40.26   21.97
   0 -17   5    7.70    9.01
   0  17   5   30.65   22.82
   0  17   5   -4.04    6.52
   0  17   5   14.65   23.73
   0  17  -6  -18.95   24.44
   0 -17   6    4.42    4.71
   0  17  -6   -2.26    7.99
   0  17   6    3.90   15.85
   0 -17   6    3.28    5.24
   0 -17  -6   20.44    8.79
   0  17   6   11.00    9.05
   0  17   6    5.55    9.63
   0  17  -6  -16.62   13.98
   0 -17  -6    1.40    9.78
   0 -17   6   -5.41    9.48
   0  17  -7   13.44   17.89
   0  17  -7   37.90   34.53
   0  17  -7   24.36   15.77
   0 -17  -7   11.58    5.76
   0 -17   7    8.90   10.12
   0  17   7    9.08    9.80
   0  17   7   43.56   39.87
   0  17   7    8.81    7.79
   0 -17   7    0.52    6.98
   0 -17  -7   16.30   11.64
   0 -17   7   14.03    9.57
   0 -17   8   16.31   10.82
   0  17  -8   16.41   21.48
   0 -17  -8    9.52    8.73
   0 -17   8   16.99   14.03
   0  17   8    8.79    8.80
   0  17   8    3.64   17.77
   0 -17   8   11.05    7.16
   0 -17   8    1.03    5.31
   0  17   8    3.77    7.16
   0 -17  -8    5.81    5.38
   0  17  -8   26.20   25.19
   0 -17   9   -5.53    5.39
   0 -17  -9   -2.08    6.01
   0  17   9   -0.57    5.69
   0  17  -9  -24.07   24.87
   0 -17  -9    1.24    3.46
   0  17   9   39.70   32.07
   0 -17   9   13.32   10.94
   0 -17   9    5.38    6.42
   0  17  -9    1.43    5.61
   0  17  -9   31.09   27.02
   0  17   9   11.54    9.92
   0  17 -10    3.73   30.06
   0  17 -10    0.17    5.79
   0 -17  10  -11.74   11.33
   0 -17 -10   -0.19    4.60
   0  17  10   -0.37    5.11
   0  17  10   -0.75    7.62
   0  17 -10   39.20   34.01
   0 -17  10   22.18   14.05
   0  17  10   14.13   26.59
   0 -17  10    3.40   10.90
   1   0 -32   15.80   12.43
  -1   0  32    9.96   10.12
  -1   0  32   -8.31    8.62
   1   0 -31    4.16   11.01
  -1   0  31    9.47    8.56
  -1   0  31    0.90    5.26
  -1   0  30  -13.54   11.34
  -1   0  30    8.10    7.75
  -1   0  30    2.34    6.04
   1   0 -30   -6.23    8.15
  -1   0  29   -1.23    7.34
  -1   0  29   -0.33    2.89
  -1   0  29   -3.52    8.88
   1   0 -29   -4.70    4.87
  -1   0  28    2.43    4.96
   1   0 -28    2.84    9.53
  -1   0  28   -3.62    6.22
  -1   0  28    3.82   10.38
  -1   0  27   -0.45    5.76
   1   0 -27   10.78    8.34
  -1   0  27   12.77    6.24
  -1   0  27   23.27   13.33
  -1   0  26    2.50    4.69
  -1   0  26   -0.16    5.71
  -1   0  26   -5.06    5.18
   1   0 -26    7.64    7.92
  -1   0  25   70.07   17.23
  -1   0  25   85.96   18.50
   1   0 -25   57.69   16.23
  -1   0  24    1.90    5.62
   1   0 -24   -4.04    8.30
  -1   0  24  -11.60    7.84
  -1   0  23    6.84    6.60
  -1   0  23   32.36   11.98
   1   0 -23   17.34    8.84
  -1   0  22   -6.50    3.87
  -1   0  22    8.08    6.01
   1   0 -22    4.69    3.81
  -1   0  21   17.65    8.40
   1   0 -21    6.39    6.02
  -1   0  21    6.10    8.30
  -1   0  20   -3.88    3.21
  -1   0  20    3.28    3.53
   1   0 -20   -2.82    5.70
   1   0 -19   -2.24    6.75
  -1   0  19    0.19    5.70
  -1   0  19    5.78    7.72
   1   0 -18    1.92    3.37
  -1   0  18    2.96    2.76
   1   0 -17    9.92    6.55
  -1   0  17    3.30    2.65
  -1   0  17    6.57    6.28
  -1   0  16   -0.46    2.49
   1   0 -16   -1.44    4.61
  -1   0  16   -9.81    7.94
   1   0 -15    4.14    2.67
  -1   0  15   12.61    7.17
  -1   0  15    4.29    4.80
  -1   0  14    1.77    3.26
  -1   0  14    5.60    5.49
   1   0 -14   -0.45    4.11
  -1   0  13   19.01    7.40
   1   0 -13   22.65    7.38
  -1   0  13   19.40    7.09
  -1   0  12    3.34    5.12
   1   0 -12    3.96    4.20
   1   0 -12    4.00    4.46
  -1   0  12   -1.11    2.98
   1   0 -12   -2.85    3.70
  -1   0  12   -1.60    2.77
   1   0 -11  158.85   17.14
  -1   0  11  148.94   16.87
   1   0 -11  154.03   17.86
  -1   0  11  178.20   16.92
  -1   0  11  131.19   15.37
   1   0 -11  141.45   15.21
  -1   0  10   -0.67    2.32
  -1   0  10   -1.42    2.94
   1   0 -10    1.71    3.65
  -1   0  10    0.56    3.73
   1   0 -10   -3.80    3.11
   1   0 -10   -1.90    2.87
   1   0  -9    9.46    3.65
  -1   0   9    5.18    4.04
  -1   0   9    9.78    4.99
  -1   0   9    6.85    3.70
   1   0  -9    2.09    2.88
   1   0  -9    5.19    3.36
   1   0  -8    2.82    2.81
  -1   0   8   -0.20    1.93
   1   0  -8    2.73    2.29
   1   0  -8    0.64    1.70
  -1   0   8   -3.48    2.90
  -1   0   8   -1.31    2.66
  -1   0   7    6.81    2.77
  -1   0   7   11.13    4.13
   1   0  -7    7.73    3.03
  -1   0   7   10.85    3.88
   1   0  -7   10.00    2.88
   1   0  -7    8.19    3.40
  -1   0   6    4.96    3.37
  -1   0   6    2.40    2.13
   1   0  -6    1.05    1.50
   1   0  -6   -1.74    1.48
   1   0  -6    0.30    1.91
  -1   0   6    2.85    1.69
  -1   0   5    4.05    2.10
   1   0  -5    5.82    2.55
  -1   0   5    2.97    1.72
  -1   0   5    2.76    1.37
   1   0  -5    5.27    2.66
   1   0  -5    8.49    2.49
  -1   0   4    0.56    1.45
  -1   0   4   -2.40    2.08
  -1   0   4    0.78    0.75
   1   0  -4   -0.87    1.03
   1   0  -4    0.36    1.02
   1   0  -4   -0.99    1.48
  -1   0   3   -0.42    0.63
   1   0  -3    0.60    0.91
  -1   0   3   -0.05    0.83
  -1   0   3   -0.47    0.49
   1   0  -3   -0.36    0.70
   1   0  -3   -0.70    0.55
  -1   0  -3    1.20    1.48
   1   0   3    1.19    1.36
  -1   0  -3   -1.05    0.94
  -1   0  -3    1.68    0.84
   1   0   3   -1.02    1.56
   1   0   3    0.16    0.89
   1   0   4   -0.02    2.24
  -1   0  -4    5.50    2.84
   1   0   4   -0.90    1.39
  -1   0  -4   -0.13    1.46
  -1   0  -4   -2.91    2.33
   1   0   4    0.82    2.43
   1   0   5   19.98    5.03
  -1   0  -5   30.22    5.93
  -1   0  -5   28.97    5.21
   1   0   5   22.36    4.47
   1   0   5   27.23    4.94
  -1   0  -5   23.99    4.91
  -1   0  -6    0.28    2.14
  -1   0  -6    2.53    1.93
  -1   0  -6    4.36    2.55
   1   0   6    2.85    2.04
   1   0   6   -4.83    3.77
   1   0   6   -0.05    2.35
   1   0   7   -5.48    5.59
  -1   0  -7   -0.25    3.11
   1   0   7   -1.07    3.41
   1   0   7    0.22    3.28
  -1   0  -7    3.96    3.47
  -1   0  -7   -6.04    3.61
  -1   0  -8    2.04    3.26
   1   0   8    3.11    2.14
  -1   0  -8    2.32    2.54
  -1   0  -8    2.13    2.10
   1   0   8    1.29    3.25
   1   0   8   -0.23    2.57
  -1   0  -9   50.21    9.30
   1   0   9   29.48    7.54
  -1   0  -9   53.93   10.45
  -1   0  -9   40.01    8.46
   1   0   9   47.96    8.75
   1   0   9   42.67    8.25
   1   0  10    0.28    3.14
   1   0  10   -2.69    4.81
   1   0  10   -3.37    4.14
  -1   0 -10    2.94    2.36
  -1   0 -10    2.25    3.51
  -1   0 -10   -0.10    5.03
  -1   0 -11   69.75   13.26
  -1   0 -11   73.26   11.70
  -1   0 -11   69.28   11.30
   1   0  11   80.86   12.00
   1   0  11   90.03   13.56
   1   0  11   90.14   15.12
  -1   0 -12    7.31    3.86
   1   0  12    6.99    4.84
   1   0  12   -4.51    6.65
  -1   0 -13  127.71   17.06
   1   0  13  106.32   15.13
   1   0  13  111.57   16.82
   1   0  14    5.32    5.12
   1   0  14    8.52    4.08
  -1   0 -14   -4.35    2.99
   1   0  15   15.29    7.76
   1   0  15    6.51    6.35
  -1   0 -15   15.75    8.28
   1   0  16   -2.85    4.95
   1   0  16    6.30    6.25
  -1   0 -16   -0.18    5.31
   1   0  17   92.40   17.02
   1   0  17   93.48   18.29
  -1   0 -17   94.92   16.61
   1   0  18   12.55    7.95
  -1   0 -18    6.27    4.86
   1   0  19   10.45    8.59
   1   0  19    4.23    3.60
  -1   0 -19   15.49    8.41
   1   0  20    3.89    5.18
  -1   0 -20   16.52    8.04
   1   0  20   -0.53    5.94
   1   0  21   30.82   12.80
   1   0  21    8.19    5.05
  -1   0 -21   28.79   10.50
   1   0  22    3.45    3.96
  -1   0 -22    4.84    7.74
   1   0  22   -0.15    4.32
   1   0  23   18.33   11.50
   1   0  23    2.09    5.27
  -1   0 -23   22.20   12.16
  -1   0 -24  -12.02   10.76
   1   0  24    1.54    8.83
   1   0  24    4.99    4.30
  -1   0 -25   -4.95    6.87
   1   0  25    3.50    5.95
   1   0  25    8.75    7.21
   1   0  26   15.39   11.37
  -1   0 -26    7.90    8.92
   1   0  26   -0.97    6.44
   1   0  27    3.54    8.19
  -1   0 -27   -9.58    7.02
   1   0  27    1.32    5.48
   1   0  28   11.74    8.45
  -1   0 -28    1.47    7.68
   1   0  28    9.26    9.04
  -1   0 -29   41.13   16.22
   1   0  29   38.82   14.01
   1   0  29   20.55   13.26
   1   0  30   -5.48   10.50
   1   0  30    4.01   10.82
  -1   0 -30   14.39   12.46
  -1   0 -31    1.23    7.41
   1   0  31   -1.94    5.74
   1   0  31    5.87   11.76
   1  -1 -31    8.81    8.06
   1   1 -31    2.95    7.26
  -1  -1  31    1.65    6.34
  -1   1  31    8.10    8.81
  -1   1  31   32.43   17.80
  -1  -1  31    0.23    8.48
  -1  -1  31   13.06    8.58
  -1   1  30   25.26   15.50
  -1   1  30    0.80    5.40
   1   1 -30   -4.56    8.32
  -1  -1  30    1.06    7.79
   1  -1 -30   16.46   11.90
  -1  -1  30    4.23    7.84
  -1  -1  30    5.80    6.28
   1  -1 -29    9.20    8.55
  -1   1  29   -1.20    3.71
  -1  -1  29    6.09   10.99
  -1  -1  29   -5.33    6.43
   1   1 -29    9.11   13.15
  -1  -1  29   17.45    9.23
  -1   1  29    2.60    7.27
  -1   1  29   -3.12    6.35
  -1   1  28   46.75   14.80
  -1   1  28   27.11   12.06
   1   1 -28   31.48   13.92
  -1  -1  28   53.52   17.55
  -1  -1  28   37.73   11.16
   1  -1 -28   51.94   18.09
  -1  -1  28   29.14   13.90
  -1   1  28   29.51    8.65
  -1   1  27    5.95    4.88
  -1  -1  27   -8.20    9.65
  -1  -1  27   -2.63    4.14
  -1   1  27    4.35    4.69
  -1   1  27  -18.05   12.65
  -1  -1  27   -0.50    7.39
   1  -1 -27    8.05    7.00
   1   1 -27   14.78   10.10
   1  -1 -26    7.92    7.92
  -1   1  26    4.84    3.66
  -1  -1  26   16.34    9.99
  -1   1  26   13.74    9.12
   1   1 -26   -3.04    5.10
  -1   1  26   -4.61    9.65
  -1  -1  26   -9.94   10.38
  -1  -1  25    2.93    5.85
  -1   1  25    4.38    7.90
   1  -1 -25   14.44    7.94
  -1  -1  25   -3.84    5.69
   1   1 -25   13.64    8.34
  -1   1  25    2.17    3.42
  -1  -1  24    3.15    8.04
   1   1 -24   -9.19    8.09
   1  -1 -24   -5.19    7.68
  -1   1  24   -7.03    7.28
  -1   1  24    1.34    4.67
  -1  -1  24   -3.41    5.43
   1  -1 -23   20.01    9.10
   1   1 -23    9.98    6.32
  -1   1  23   27.22   10.08
  -1  -1  23   27.71    8.62
  -1  -1  23   13.45    6.30
  -1   1  22    6.24    4.34
   1   1 -22   11.64    6.39
  -1  -1  22    1.84    4.81
  -1   1  22   23.05   11.05
  -1  -1  22   15.41    9.38
   1  -1 -22   19.44   10.15
   1  -1 -21   17.56    8.14
  -1  -1  21   21.00   10.35
  -1   1  21   24.46   10.21
  -1  -1  21   14.02    5.42
  -1   1  21   18.62    9.66
   1   1 -21    7.32    7.50
  -1  -1  20   -0.36    3.01
  -1  -1  20    7.41    5.66
  -1   1  20   13.21    6.14
  -1   1  20   11.82    7.90
   1   1 -20   23.92    9.97
   1  -1 -20    6.76    6.88
  -1   1  19   -1.48    5.33
  -1   1  19    5.26    5.85
  -1  -1  19   -9.65    6.27
   1  -1 -19    7.31    6.09
  -1  -1  19   -4.02    7.01
   1   1 -19    0.60    7.74
   1  -1 -18    2.23    3.51
   1   1 -18   11.27    7.20
  -1  -1  18   -2.83    3.53
  -1   1  18    3.69    5.88
  -1   1  18   11.33    7.05
  -1  -1  18    1.47    3.61
  -1  -1  17    8.92    6.21
   1  -1 -17    6.60    5.74
  -1  -1  17    4.59    3.26
  -1   1  17    7.08    5.46
  -1   1  17    4.32    3.31
   1   1 -17   10.53    5.63
  -1  -1  16   10.59    5.32
  -1  -1  16    3.89    3.79
   1   1 -16    2.73    4.45
  -1   1  16    5.19    5.57
  -1   1  16    0.41    4.28
   1  -1 -16    7.96    6.92
   1  -1 -15   25.57    9.22
  -1   1  15   32.45    8.94
   1   1 -15   42.60   11.86
  -1  -1  15   36.43   11.64
  -1  -1  15   35.53    9.60
  -1   1  15   30.63    9.06
   1  -1 -14  105.07   15.40
  -1   1  14   76.53   14.07
   1   1 -14   76.09   13.23
  -1  -1  14   81.49   13.04
  -1   1  14   92.62   14.34
  -1  -1  14   75.59   14.04
  -1   1  13    3.65    2.85
  -1  -1  13    2.18    3.56
   1  -1 -13   -3.69    3.81
  -1  -1  13    2.16    2.96
   1   1 -13   -0.20    3.55
  -1   1  13   -0.27    3.03
   1  -1 -12   45.74   10.04
  -1   1  12   44.46    9.26
   1  -1 -12   40.79    8.87
   1  -1 -12   49.44    9.70
  -1   1  12   49.24   10.20
  -1   1  12   43.23   10.06
   1   1 -12   61.76   10.87
  -1  -1  12   37.93    8.17
  -1  -1  12   40.94    9.58
  -1   1  11    7.47    3.58
  -1   1  11    1.06    2.37
   1   1 -11    5.46    4.18
   1  -1 -11    9.87    4.97
   1  -1 -11    1.28    3.38
  -1  -1  11    7.43    5.19
   1   1 -11   -1.67    2.73
  -1  -1  11    3.42    3.94
  -1  -1  11    4.89    3.78
   1  -1 -11    3.91    3.99
   1   1 -11    6.52    4.20
  -1   1  11    4.31    5.11
  -1   1  10   25.96    5.95
  -1   1  10   16.76    5.57
  -1  -1  10   18.35    6.45
   1  -1 -10   17.34    4.97
  -1  -1  10   28.36    6.49
   1  -1 -10   23.65    6.24
   1  -1 -10   23.29    5.85
   1   1 -10   26.04    7.23
  -1   1  10   25.07    7.26
   1   1 -10   17.21    6.47
   1   1 -10   15.08    4.34
  -1  -1  10   25.58    6.87
   1   1  -9   21.48    5.52
  -1  -1   9   12.99    4.69
   1  -1  -9   16.17    5.41
   1  -1  -9   18.13    5.37
  -1  -1   9   14.32    5.04
   1  -1  -9   17.87    4.93
  -1   1   9   14.43    4.50
   1   1  -9   22.74    5.48
  -1  -1   9   20.74    6.49
  -1   1   9   20.09    5.30
  -1   1   9   19.53    5.49
   1   1  -9   15.19    4.92
   1  -1  -8    2.49    3.08
   1   1  -8    0.79    1.94
  -1   1   8   -2.76    3.85
  -1   1   8    0.64    2.00
   1  -1  -8   -0.73    2.40
   1   1  -8    2.50    2.99
   1  -1  -8    3.89    2.43
  -1  -1   8    5.25    3.49
   1   1  -8    1.44    2.25
  -1  -1   8   -1.75    2.68
  -1   1   8    0.10    2.20
  -1  -1   8    0.67    1.67
   1  -1  -7    1.59    1.91
  -1  -1   7    1.98    2.51
   1  -1  -7    2.88    2.84
   1  -1  -7   -0.04    1.50
  -1   1   7    4.59    2.29
   1   1  -7    2.54    2.68
  -1   1   7    1.48    2.04
   1   1  -7    3.93    2.71
   1   1  -7   -2.37    3.07
  -1   1   7    0.55    2.56
  -1  -1   7    2.19    2.80
  -1  -1   7    1.76    2.42
   1  -1  -6    4.14    2.24
  -1   1   6    3.30    1.50
   1   1  -6    4.07    2.92
   1   1  -6    0.71    2.54
  -1  -1   6    3.71    1.74
  -1  -1   6    6.12    2.96
  -1   1   6    4.16    2.24
   1  -1  -6    2.44    1.99
  -1  -1   6    6.35    3.10
  -1   1   6    6.56    3.61
   1   1  -6    2.96    2.59
   1  -1  -6    1.43    1.55
  -1  -1   5   33.81    5.63
  -1   1   5   35.17    5.34
   1  -1  -5   39.50    5.24
   1   1  -5   36.83    5.58
  -1   1   5   37.47    5.09
   1   1  -5   39.05    5.74
  -1  -1   5   34.22    5.54
   1   1  -5   41.32    5.89
  -1  -1   5   35.87    5.33
   1  -1  -5   38.85    5.96
  -1   1   5   41.58    5.70
   1  -1  -5   31.77    4.53
  -1  -1   4   15.92    3.38
   1   1  -4   25.36    4.19
  -1   1   4   21.16    3.37
  -1  -1   4   20.10    3.64
   1   1  -4   28.78    4.60
   1   1  -4   28.47    4.24
  -1   1   4   21.85    3.62
   1  -1  -4   21.45    3.48
   1  -1  -4   25.42    4.13
  -1  -1   4   13.43    2.96
   1  -1  -4   22.79    3.49
  -1   1   4   27.65    4.33
   1  -1  -3   10.76    2.06
   1  -1  -3   10.12    2.05
  -1  -1   3    0.67    1.19
  -1   1   3    0.32    0.45
   1   1  -3    1.07    1.15
   1   1  -3   14.09    2.82
  -1  -1   3   15.99    3.16
   1   1  -3   12.81    2.72
   1  -1  -3   -0.40    0.76
   1   1  -3   -0.34    2.01
  -1  -1   3    0.89    0.71
  -1  -1   3    1.21    1.45
  -1   1   3    1.94    0.75
  -1   1   3   -0.80    0.86
  -1  -1  -2   -0.80    0.48
  -1   1  -2    0.16    1.14
   1  -1   2    0.46    0.71
   1  -1   2    0.52    0.89
  -1   1  -2    1.97    1.20
   1  -1   2   -2.93    2.08
   1   1   2   -0.81    1.02
   1   1   2   -0.34    1.02
  -1   1  -2   -3.26    2.41
   1  -1   2   -0.50    0.57
  -1  -1  -2   -0.56    0.91
   1   1   2   -0.99    1.87
  -1  -1  -2   -0.30    1.06
  -1   1  -2   -0.59    0.89
   1   1   2   -0.21    1.09
   1   1   2   -0.42    1.22
  -1  -1  -2   -1.20    2.35
  -1  -1  -2   -0.66    0.94
   1   1   3   -0.18    2.81
   1   1   3   -0.47    1.98
  -1  -1  -3    3.04    3.06
   1   1   3   -1.19    1.09
  -1  -1  -3    1.06    2.36
   1  -1   3    0.03    0.79
  -1   1  -3   -1.32    1.71
  -1   1  -3   -1.95    1.06
  -1  -1  -3   -0.69    1.22
  -1   1  -3    1.65    1.40
   1  -1   3   -0.15    1.10
  -1  -1  -3    1.60    3.74
   1   1   3   -1.21    1.75
  -1  -1  -3   -0.37    1.76
   1  -1   3    2.57    1.70
  -1   1  -4   16.80    4.77
   1   1   4   15.77    3.86
   1  -1   4   13.62    3.41
  -1  -1  -4   16.84    4.38
  -1  -1  -4   14.23    6.37
  -1   1  -4   13.23    3.61
   1   1   4    8.50    3.33
  -1  -1  -4   21.75    7.66
   1   1   4   12.21    3.60
  -1   1  -4   15.35    3.99
  -1  -1  -4   13.46    3.30
  -1  -1  -4    9.56    3.54
   1  -1   4    9.85    3.51
   1   1   4   17.23    5.41
   1   1   4   20.32    6.10
   1  -1   4   12.57    3.26
  -1  -1  -5   37.85    6.74
  -1   1  -5   47.22    8.16
  -1   1  -5   42.37    6.47
   1   1   5   30.51    7.05
   1  -1   5   49.90    7.10
  -1  -1  -5   60.45   11.48
  -1  -1  -5   39.49    6.89
  -1   1  -5   40.02    6.11
   1  -1   5   41.63    6.74
  -1  -1  -5   45.17    6.60
   1   1   5   42.44    7.47
   1  -1   5   52.18    7.59
   1   1   5   50.61    7.80
   1   1   5   47.35    6.69
  -1   1  -6   78.03    9.42
  -1  -1  -6  135.73   13.31
  -1  -1  -6  121.05   11.48
   1   1   6  124.58   11.36
   1  -1   6  130.45   11.95
   1  -1   6  120.04   11.76
  -1  -1  -6  106.72   14.42
  -1   1  -6   93.65    9.94
   1   1   6  120.44   12.45
   1   1   6  125.17   15.28
  -1   1  -6  103.65   11.58
   1  -1   6  130.44   13.04
  -1  -1  -6  118.09   12.85
   1   1   6  125.33   12.77
   1   1   7   10.78    3.51
  -1   1  -7   23.66    5.69
  -1  -1  -7   22.84    5.17
  -1  -1  -7   18.48    4.48
   1   1   7   21.50    5.85
  -1   1  -7   21.89    6.06
   1  -1   7   29.15    7.26
  -1  -1  -7   23.71    6.78
   1   1   7   35.48    7.02
   1  -1   7   25.89    5.67
   1   1   7   24.86    6.60
  -1   1  -7   30.10    6.84
  -1  -1  -7   17.05    4.80
   1  -1   7   31.73    7.18
   1   1   8   48.20   11.05
   1   1   8   66.94   10.11
   1  -1   8   66.28    9.55
   1   1   8   68.66   10.07
  -1  -1  -8   64.00   12.94
  -1  -1  -8   61.98    9.82
  -1   1  -8   71.29   10.08
  -1   1  -8   66.34    9.47
   1   1   8   68.21   10.68
   1  -1   8   74.22   10.79
  -1   1  -8   78.72   11.95
   1  -1   8   61.86    9.64
  -1  -1  -8   51.64    8.53
  -1  -1  -8   73.74   11.58
   1   1   9   14.35    6.67
   1   1   9   16.96    5.36
   1   1   9    3.98    5.98
  -1   1  -9    5.81    4.17
   1   1   9    6.61    4.36
   1  -1   9   16.69    6.20
  -1  -1  -9    8.26    2.01
  -1   1  -9    3.93    4.99
  -1  -1  -9   11.28    3.83
  -1   1  -9   14.70    5.94
   1  -1   9   16.58    5.26
   1  -1   9    4.45    2.80
  -1  -1  -9   15.93    6.16
  -1  -1  -9   11.20    7.32
   1  -1  10   37.62    8.18
  -1  -1 -10   25.07    6.64
   1   1  10   33.07    9.02
   1  -1  10   35.38    8.46
   1   1  10   28.85    7.53
   1  -1  10   19.50    5.70
  -1   1 -10   37.17    8.15
   1   1  10   36.02   11.17
   1   1  10   28.52    8.01
  -1  -1 -10   18.49    6.64
  -1   1 -10   27.34    6.54
  -1  -1 -10   25.49    6.75
  -1   1 -10   35.15    8.77
  -1  -1 -10   25.94   10.00
   1  -1  11    3.50    5.27
  -1  -1 -11    9.11    3.74
   1  -1  11    5.58    3.97
   1   1  11    7.76    3.96
  -1   1 -11    8.28    3.84
  -1  -1 -11   -2.10    2.27
  -1  -1 -11    8.66    6.44
  -1   1 -11    6.37    4.28
  -1   1 -11   10.58    5.20
   1   1  11    0.40    4.20
   1   1  11    3.09    2.96
   1  -1  11    2.77    3.84
   1   1  11    0.80    4.50
   1   1  12    0.61    5.82
   1  -1  12   11.21    5.65
   1   1  12    3.63    3.75
  -1  -1 -12   13.74    5.69
  -1   1 -12   17.58    7.89
   1  -1  12   -1.53    3.64
  -1  -1 -13   15.53    6.08
  -1   1 -13   17.37    7.43
   1  -1  13   20.99    8.97
   1  -1  13   15.58    7.66
   1   1  13   13.53    6.42
   1   1  13    8.12    5.07
   1   1  14   92.15   14.71
  -1   1 -14   82.27   15.26
   1  -1  14  107.80   16.56
   1   1  14   87.81   16.06
  -1  -1 -14  108.45   16.74
   1  -1  14   86.30   15.10
   1   1  15    1.11    5.48
   1  -1  15    3.28    4.49
   1   1  15    2.23    3.14
   1  -1  15    5.24    2.69
  -1   1 -15    4.68    6.20
  -1  -1 -15    4.83    5.24
   1   1  16   41.42   11.43
  -1   1 -16   32.19   10.85
   1  -1  16   35.14   11.30
   1   1  16   36.54   10.74
   1  -1  16   43.61   11.46
  -1  -1 -16   19.87    7.22
   1  -1  17   94.44   16.80
   1   1  17   69.09   14.88
   1   1  17   73.03   15.08
   1  -1  17   82.51   16.24
  -1   1 -17   77.28   15.88
  -1  -1 -17   92.10   17.36
  -1  -1 -18    0.78    6.78
   1  -1  18    4.09    3.88
   1  -1  18    1.64    6.48
   1   1  18    2.78    6.26
  -1   1 -18   -2.80    5.03
   1   1  18   -4.70    5.88
  -1  -1 -19   10.18    3.77
   1  -1  19   30.88   11.80
   1   1  19   14.00    7.96
  -1   1 -19   10.12    5.87
   1  -1  19    5.47    6.41
   1   1  19   18.07    8.35
   1  -1  20   25.71   10.13
   1   1  20   12.74    7.04
  -1   1 -20   33.96   11.81
  -1  -1 -20   16.48    8.92
   1   1  20   21.88   10.17
   1  -1  20   12.29    5.94
   1   1  21    0.89    4.77
   1  -1  21   -4.72    6.48
  -1  -1 -21   -7.21    7.96
   1   1  21   -2.34    4.22
   1  -1  21    8.48    6.27
  -1   1 -21   -5.38    7.01
   1   1  22    4.44    6.33
   1   1  22    2.69    8.19
  -1   1 -22   15.28   10.93
   1  -1  22   -0.26    7.27
   1  -1  22   14.46   10.36
  -1  -1 -22   -5.57    4.88
  -1  -1 -23   -1.96    5.24
   1   1  23    6.03    7.27
   1  -1  23   10.43    7.46
  -1   1 -23    7.82    5.03
   1   1  23    4.28    7.13
  -1   1 -24    8.08    6.02
   1  -1  24    0.84    6.61
   1   1  24   -1.19    6.02
   1   1  24    7.95    8.37
  -1  -1 -24   -7.89    8.18
   1  -1  24    9.01    6.00
   1  -1  25   23.42   11.73
  -1  -1 -25   12.44    7.73
  -1   1 -25   25.18    9.22
   1   1  25    7.94    6.60
   1  -1  25   12.84    8.19
   1   1  25   36.88   14.01
   1  -1  26   -0.13    5.62
  -1   1 -26   -0.65    4.70
  -1  -1 -26    4.51    5.67
   1   1  26    8.51    8.35
   1  -1  26  -20.86   12.95
   1   1  26   -9.92    9.26
  -1   1 -27   -8.88    9.52
   1  -1  27    9.60   10.74
   1   1  27    4.41    8.99
   1  -1  27    7.22    8.70
   1   1  27    9.08    6.26
  -1  -1 -27   13.15   11.10
   1  -1  28   20.97   15.26
  -1   1 -28   15.40   11.78
   1  -1  28   22.82   13.47
  -1  -1 -28   38.94   15.91
   1   1  28   22.84   15.01
   1   1  28   26.29   13.43
  -1   1 -29   -3.93    5.39
   1   1  29    2.92    8.29
  -1  -1 -29   -6.77    8.96
   1   1  29   19.14   17.00
   1  -1  29    5.61    7.82
   1  -1  29    7.18   11.41
  -1  -1 -30    9.07   10.07
   1   1  30   16.40   10.15
  -1   1 -30   -2.23    8.17
   1   1  30  -13.87   11.07
   1  -1  30    7.13    8.86
   1  -1  30   -1.42    8.30
   1  -1  31   24.89   15.74
   1   1  31    6.32    7.31
  -1   1 -31   28.26   15.74
   1   1  31   36.64   15.86
  -1  -1 -31   22.66   15.45
   1  -1  31   -1.48   13.48
  -1   2  31    8.68    9.34
   1   2 -31   -4.92    9.53
   1  -2 -31   22.18   15.41
  -1   2  31   -5.36    7.94
  -1  -2  31   -1.41    5.42
  -1  -2  31    5.65    8.98
  -1  -2  31    3.29    8.77
  -1   2  30   -1.66    8.70
  -1  -2  30    0.78    3.60
   1  -2 -30   -0.08    8.21
  -1  -2  30    1.28    8.77
  -1  -2  30   -3.30    5.39
   1   2 -30   13.23   11.87
  -1   2  30    3.13    8.07
  -1   2  29   16.96   10.44
  -1  -2  29   24.07   11.28
   1   2 -29   29.43   13.52
  -1   2  29    7.88    6.96
  -1  -2  29   11.59   10.58
  -1  -2  29   25.49   12.47
   1  -2 -29   29.78   14.27
  -1   2  28   67.05   17.79
   1   2 -28   46.27   16.96
  -1  -2  28   58.74   17.52
  -1  -2  28   44.28   12.76
   1  -2 -28   32.32   13.83
  -1  -2  28   60.40   19.27
  -1   2  28   78.49   22.29
  -1   2  28   53.99   10.93
  -1  -2  27   11.30    7.51
  -1   2  27   17.82    9.81
   1  -2 -27   25.54    9.55
  -1  -2  27   32.35   16.08
  -1   2  27   -3.36    9.93
  -1   2  27   18.49    6.64
   1   2 -27   11.44    7.19
  -1  -2  27   10.21    8.15
  -1   2  26    2.05    3.50
   1  -2 -26    2.11    7.30
   1   2 -26   14.60    7.97
  -1  -2  26   15.63    8.46
  -1   2  26    0.68    5.48
  -1  -2  26   -3.75    6.57
  -1  -2  26    4.12    9.72
  -1   2  26   -9.72   10.02
   1   2 -25   55.67   17.52
  -1  -2  25   20.12    9.51
   1  -2 -25   51.68   13.95
  -1   2  25   39.14   13.86
  -1   2  25   53.21   16.89
  -1   2  25   19.09    5.93
  -1  -2  25   33.12   11.38
  -1   2  24    0.16    6.72
  -1  -2  24   -1.84    6.35
   1  -2 -24   10.48    9.42
  -1  -2  24    1.10    4.44
   1   2 -24    5.16    7.51
  -1   2  24   -5.49    4.55
  -1   2  23   44.77   14.96
   1  -2 -23   44.43   13.25
   1   2 -23   51.97   15.20
  -1   2  23   47.50   14.25
  -1  -2  23   78.74   17.79
  -1  -2  23   45.66   14.92
  -1   2  22   -2.90    6.61
  -1  -2  22   12.49   10.17
  -1  -2  22    0.02    5.54
   1   2 -22    6.52    6.87
   1  -2 -22    2.90    6.71
  -1   2  22   -3.78    5.39
  -1  -2  21    1.99    6.90
   1  -2 -21    3.42    6.02
  -1   2  21   -0.57    4.55
   1   2 -21   -5.27    7.35
  -1  -2  21    1.23    4.22
  -1   2  21    2.85    3.78
  -1  -2  20    4.89    6.04
   1  -2 -20    1.97    4.55
  -1   2  20   -2.09    7.72
  -1   2  20    0.66    3.19
  -1  -2  20    4.62    6.93
   1   2 -20    0.40    3.30
  -1  -2  19   95.46   18.90
   1   2 -19  101.50   19.09
   1  -2 -19  109.18   20.20
  -1  -2  19   81.33   15.61
  -1   2  19   85.69   16.49
  -1   2  19   85.74   17.36
  -1  -2  18   28.40   10.61
  -1   2  18   22.12    7.11
  -1   2  18   14.69    6.20
   1  -2 -18   38.07   11.43
  -1  -2  18   21.18    8.24
   1   2 -18   24.68   10.23
   1  -2 -17   45.64   11.84
   1   2 -17   46.62   11.03
  -1  -2  17   59.12   13.84
  -1  -2  17   56.19   14.21
  -1   2  17   34.88    8.88
  -1   2  17   66.54   14.37
  -1   2  16   11.65    5.93
  -1  -2  16   31.66    9.99
   1  -2 -16   20.18    8.56
  -1  -2  16    6.12    4.54
  -1   2  16   23.63    9.11
   1   2 -16   29.00   10.13
  -1   2  15  283.53   25.03
   1   2 -15  306.65   27.69
  -1  -2  15  310.48   29.08
  -1   2  15  289.00   28.37
  -1  -2  15  274.58   25.67
   1  -2 -15  274.16   25.64
  -1   2  14   50.28   11.10
  -1  -2  14   33.86   10.00
   1   2 -14   45.79    9.93
  -1  -2  14   43.27   11.25
  -1   2  14   42.76    9.98
   1  -2 -14   30.94    8.59
  -1  -2  13   58.01   11.13
  -1   2  13   44.15    8.94
  -1  -2  13   29.40    8.01
  -1   2  13   34.03    9.62
   1  -2 -13   30.30    8.98
   1  -2 -13   40.50    9.51
   1  -2 -13   43.62    9.84
   1   2 -13   47.88    9.62
  -1  -2  12   34.11    8.31
  -1   2  12   46.40    9.32
   1  -2 -12   31.38    7.87
  -1   2  12   32.95    8.53
   1  -2 -12   34.15    8.83
  -1  -2  12   37.59    9.08
  -1   2  12   40.36    9.68
   1   2 -12   17.92    6.23
   1  -2 -12   40.25    9.19
  -1   2  11    6.20    3.89
  -1  -2  11    2.19    3.22
   1   2 -11    0.54    3.72
   1  -2 -11    6.12    2.80
   1   2 -11   -3.24    3.25
   1  -2 -11    6.87    3.66
   1  -2 -11    2.80    6.57
  -1  -2  11    4.21    3.79
  -1  -2  11    9.01    4.05
   1  -2 -11    7.73    3.86
   1   2 -11    4.47    2.78
  -1   2  11   15.54    6.31
  -1   2  11   10.94    5.19
   1  -2 -10   28.31    7.50
  -1  -2  10   21.16    6.54
   1  -2 -10   33.47   11.79
  -1  -2  10   29.17    8.87
   1   2 -10   11.09    3.73
   1  -2 -10   22.78    5.99
  -1   2  10   20.40    5.33
   1  -2 -10   15.51    5.39
  -1   2  10   19.91    6.87
  -1  -2  10   19.35    5.67
   1   2 -10   20.54    6.73
   1   2 -10   18.88    5.26
  -1   2  10   21.15    6.15
  -1  -2   9    4.37    2.70
  -1   2   9   15.28    5.45
   1  -2  -9    6.61    2.88
   1  -2  -9   12.52    4.19
   1  -2  -9   18.36    9.68
  -1  -2   9    3.26    3.58
  -1   2   9   15.47    5.89
  -1   2   9    9.09    2.63
  -1   2   9    1.51    3.34
   1   2  -9    7.49    3.75
   1  -2  -9   12.40    4.47
   1   2  -9   19.51    6.03
   1   2  -9   12.45    5.23
  -1  -2   9    4.39    2.12
   1  -2  -8    4.19    2.77
  -1   2   8   10.70    5.72
   1  -2  -8    5.95    2.96
  -1   2   8    3.60    1.87
  -1  -2   8   10.36    4.95
   1   2  -8    4.67    3.48
   1  -2  -8    3.64    6.17
   1   2  -8    9.61    4.60
   1  -2  -8    2.35    2.91
  -1   2   8    0.94    3.34
   1   2  -8    2.55    2.56
  -1   2   8    9.12    4.22
  -1  -2   8   12.77    4.63
  -1  -2   8   -0.14    2.31
   1   2  -7    0.71    1.64
  -1  -2   7   -1.04    1.81
   1  -2  -7    4.48    2.73
  -1  -2   7   -1.37    3.40
   1  -2  -7    2.74    6.65
   1   2  -7    3.51    2.79
  -1   2   7   -2.22    2.74
  -1  -2   7    2.30    2.32
  -1   2   7    5.51    2.69
   1  -2  -7    1.74    2.73
   1   2  -7    6.53    3.46
  -1   2   7   -0.05    1.80
   1  -2  -7    0.38    1.74
  -1   2   7   -3.63    1.72
  -1  -2   6   26.82    5.71
  -1   2   6   29.67    5.99
   1   2  -6   23.03    5.09
  -1   2   6   27.66    4.79
  -1   2   6   29.89    6.86
   1  -2  -6   26.06    5.01
   1   2  -6   24.34    4.99
   1   2  -6   37.84    9.91
   1  -2  -6   25.58   10.05
   1  -2  -6   26.49    5.11
   1   2  -6   23.68    5.30
  -1   2   6   23.57    4.86
  -1  -2   6   27.61    6.19
  -1  -2   6   28.12    5.21
   1  -2  -6   31.27    5.82
  -1   2   5  108.77    9.55
   1  -2  -5   95.64   13.78
   1   2  -5  108.41   11.63
  -1  -2   5  120.20   10.60
   1  -2  -5  118.09   10.28
   1   2  -5  110.22   10.76
  -1   2   5  116.80    9.78
  -1  -2   5  120.66   11.06
   1   2  -5  110.85   10.22
  -1   2   5  102.46    8.27
   1   2  -5  117.34   10.39
  -1  -2   5  115.77   10.02
   1  -2  -5  106.46    9.53
   1  -2  -5  115.57    9.05
   1   2  -5  134.63   17.76
  -1   2   5  116.69   11.45
   1   2  -4   34.92    5.62
   1   2  -4   36.79    6.92
   1  -2  -4   41.20    5.53
  -1   2   4   33.23    4.31
   1  -2  -4   30.25    4.37
  -1   2   4   35.94    5.16
  -1  -2   4   36.75    6.71
  -1  -2   4   41.36    5.92
   1   2  -4   32.76    8.37
   1  -2  -4   39.56    9.53
  -1  -2   4   37.71   10.80
  -1  -2   4   40.45    6.03
   1  -2  -4   37.96    6.39
  -1  -2   4   44.35    5.88
   1   2  -4   39.44    5.51
  -1   2   4   40.03    5.15
   1   2  -4   46.84    6.61
   1  -2  -4   36.86    5.17
  -1   2   4   29.85   10.35
   1  -2  -3   17.69    3.10
  -1  -2   3   14.04    3.22
  -1  -2   3   16.75    3.83
  -1  -2   3   22.52    8.33
  -1  -2   3   14.68    3.78
   1  -2  -3   20.25    3.27
   1   2  -3    9.59    4.67
  -1   2   3   17.04    3.26
   1  -2  -3    9.12    3.83
   1   2  -3   20.15    4.04
  -1   2   3   17.82    3.01
  -1   2   3    6.79    5.86
   1   2  -3   15.62    4.32
   1  -2  -3   16.48    3.36
   1   2  -3   13.53    3.74
  -1   2   3   15.55    3.21
  -1  -2   3   15.45    3.76
   1   2  -3   16.15    3.59
  -1  -2   3   10.25    2.69
  -1   2   2   10.40    4.94
  -1   2   2    4.32    2.22
   1   2  -2    2.08    1.23
   1   2  -2    1.24    1.59
   1   2  -2    6.87    4.60
   1   2  -2    4.15    1.81
  -1  -2   2    6.83    3.93
  -1  -2   2    2.09    1.29
   1   2  -2   -6.52    3.77
  -1  -2   2    4.68    2.04
   1  -2  -2    8.73    4.07
  -1  -2   2   10.92    4.01
  -1  -2   2    4.08    1.96
  -1  -2   2    1.14    1.45
   1  -2  -2    4.62    3.38
   1   2  -2    0.42    1.42
   1  -2  -1   11.40    3.87
  -1   2   1   -1.15    2.02
   1   2  -1   20.28    4.15
  -1  -2   1   -0.56    1.15
   1   2  -1   -6.18    5.14
   1   2  -1   14.51    2.87
   1   2  -1   -0.79    1.59
   1  -2  -1   17.75    5.19
   1   2  -1   17.31    3.12
  -1  -2   1    9.48    4.05
  -1  -2   1    0.50    5.22
  -1  -2   1    0.03    0.95
  -1   2   1   -2.34    3.67
  -1  -2   1   21.25    3.38
   1   2  -1   -4.81    4.90
  -1  -2   1    1.44    1.51
   1   2   0   13.92    2.93
   1   2   0   -3.68    4.48
   1   2   0   -6.92    4.52
  -1  -2   0    4.31    1.87
  -1  -2   0   -2.86    1.90
  -1  -2   0   12.52    6.47
   1   2   0    9.38    2.52
  -1  -2   0    8.17    2.14
   1   2   0   -0.80    2.19
  -1  -2   0   -1.22    1.19
  -1  -2   0    0.70    5.12
   1   2   0    7.64    2.27
   1  -2   0    0.25    2.67
   1   2   0   10.40    2.49
   1  -2   0    9.86    4.41
  -1   2   0   -3.28    3.20
  -1   2   0   -0.97    3.52
   1   2   1    3.58    1.51
   1  -2   1    3.02    3.53
   1   2   1   -2.15    3.25
  -1  -2  -1    0.92    0.98
  -1  -2  -1    5.73    2.63
   1   2   1    1.29    2.08
  -1   2  -1   -1.91    3.65
   1  -2   1    3.42    1.39
  -1  -2  -1    2.37    2.70
  -1  -2  -1    1.18    3.85
   1  -2   1    3.45    1.29
   1   2   1    5.58    2.16
  -1   2  -1    1.13    0.90
   1  -2   1    3.48    1.25
  -1   2  -1    0.18    0.67
   1   2   1    2.86    1.76
  -1   2  -1    4.22    1.74
  -1  -2  -1    1.79    2.35
  -1   2  -1   -6.43    3.72
   1  -2   1    3.50    4.25
  -1  -2  -1    0.84    1.46
   1   2   1   -5.88    4.59
  -1  -2  -2   19.94    5.34
  -1   2  -2   20.98    7.06
   1   2   2   12.06    3.08
  -1  -2  -2    9.68    4.72
   1  -2   2   15.58    2.97
   1   2   2   19.21    3.07
   1   2   2   11.68    6.03
   1   2   2   20.91    4.92
   1   2   2   18.52    3.14
   1  -2   2   10.39    5.02
   1   2   2   17.82    4.48
  -1  -2  -2   25.58    5.48
  -1  -2  -2   19.39    4.77
  -1  -2  -2   16.93    2.85
  -1   2  -2   20.35    3.75
  -1   2  -2   15.24    2.79
   1  -2   2   16.35    3.08
  -1  -2  -2   22.89    3.63
   1  -2   2   18.20    3.30
   1  -2   2   26.66    6.28
  -1   2  -2   16.37    4.91
  -1   2  -2   18.99    3.36
   1   2   2   13.64    4.01
   1   2   2   15.93    3.84
  -1   2  -3   15.06    3.28
   1   2   3   17.07    4.33
   1   2   3   18.70    3.30
   1  -2   3   21.23    4.27
  -1   2  -3   21.22    5.10
   1  -2   3   16.88    3.46
   1  -2   3   18.23    4.50
  -1   2  -3   22.17    7.10
   1   2   3   15.12    4.38
  -1  -2  -3   23.11    5.06
   1   2   3   21.54    5.60
  -1  -2  -3   16.42    4.04
  -1   2  -3   17.00    3.76
   1  -2   3   33.53    8.99
   1  -2   3   25.38    4.30
  -1   2  -3   14.59    3.66
  -1  -2  -3   16.05    3.84
  -1  -2  -3   20.48    4.61
   1   2   3   11.27    5.17
  -1  -2  -3   19.06    3.54
  -1  -2  -3   15.00    6.30
   1   2   3   22.51    3.31
   1   2   4   15.45    3.24
   1   2   4   12.84    3.88
   1   2   4   36.42    9.78
   1  -2   4   22.16    4.47
  -1   2  -4   25.37    8.53
  -1  -2  -4   18.33    4.66
  -1   2  -4   14.73    3.77
  -1   2  -4    7.64    2.94
  -1  -2  -4   18.81    5.08
  -1  -2  -4   19.00    7.93
  -1   2  -4   15.18    4.11
   1   2   4   24.92    5.39
  -1  -2  -4   17.02    3.77
   1   2   4   17.18    2.81
   1  -2   4   13.45    3.29
   1  -2   4   21.71    8.48
   1   2   4   24.05    5.81
   1  -2   4   22.36    4.94
  -1   2  -4   14.38    3.52
  -1   2  -5   10.03    3.16
   1  -2   5    4.52    1.95
   1   2   5    6.42    3.32
  -1  -2  -5    0.89    2.92
   1  -2   5    4.37    2.12
   1   2   5    1.10    2.10
  -1   2  -5    5.62    2.65
  -1  -2  -5    9.75    5.58
  -1   2  -5   -1.55    1.69
   1   2   5    4.05    6.57
   1   2   5    6.92    3.63
  -1   2  -5    1.83    8.04
  -1   2  -5    2.64    1.95
   1   2   5    1.48    2.28
  -1  -2  -5   10.66    5.18
   1  -2   5    2.03    3.01
  -1  -2  -5    3.52    3.81
   1  -2   6    0.42    1.37
  -1  -2  -6   14.55    7.44
  -1  -2  -6    7.52    3.51
   1  -2   6   10.09    4.09
  -1  -2  -6   11.67    5.14
   1   2   6    9.98    5.52
  -1   2  -6    6.21    5.89
  -1   2  -6    8.49    3.41
   1   2   6    9.04    4.08
  -1   2  -6    1.41    2.66
   1  -2   6    9.29    3.79
  -1   2  -6    5.17    2.13
  -1  -2  -6   10.58    5.28
  -1  -2  -6    8.93    3.57
   1   2   6    8.20    2.50
   1   2   6   11.70    5.82
   1  -2   7   11.34    4.41
  -1  -2  -7   24.98    9.50
  -1   2  -7   12.89    4.95
  -1  -2  -7   10.21    3.78
  -1   2  -7   10.45    4.00
   1   2   7   17.53    5.21
   1  -2   7   21.71    5.59
   1   2   7   17.84    5.82
  -1  -2  -7    8.55    3.39
  -1   2  -7    9.70    4.34
   1  -2   7   13.53    5.25
   1   2   7   17.73    6.27
  -1  -2  -7   12.74    6.31
   1   2   7    8.46    7.27
  -1   2  -8   26.45    6.97
   1   2   8   41.92    8.33
  -1   2  -8   24.28    6.69
   1  -2   8   26.18    5.91
   1   2   8   34.32    8.38
  -1  -2  -8   18.72    6.12
   1   2   8   17.24    7.86
  -1   2  -8   39.18    7.99
   1   2   8   34.65    7.00
  -1  -2  -8   29.12    9.81
   1  -2   8   33.33    7.21
   1  -2   8   30.10    7.14
  -1  -2  -8   38.94    7.27
  -1  -2  -8   32.00    7.56
   1   2   9    3.67    4.37
   1   2   9   -0.06    4.33
  -1  -2  -9    5.59    2.75
   1   2   9   10.15    4.68
   1   2   9    3.18    4.48
   1  -2   9    3.40    3.08
  -1   2  -9    7.79    3.99
   1  -2   9    5.95    3.49
   1  -2   9    7.44    3.49
  -1   2  -9   13.16    6.16
  -1  -2  -9   13.60    5.52
  -1   2  -9    0.17    3.08
  -1  -2  -9    7.11    3.84
  -1  -2  -9   -6.20    8.49
  -1   2 -10   24.43    6.54
   1   2  10   37.20    9.13
   1  -2  10   27.43    7.38
  -1   2 -10   15.85    5.61
  -1  -2 -10   36.23   11.88
   1  -2  10   28.66    7.85
  -1   2 -10   31.20    8.62
  -1  -2 -10   23.16    6.07
  -1  -2 -10   32.57    8.65
   1   2  10   30.07    9.55
   1  -2  10   23.05    6.94
  -1  -2 -10   39.35    8.67
   1   2  10   24.71    7.83
   1   2  10   19.95    6.83
   1  -2  11    0.24    3.73
   1   2  11    3.51    4.83
  -1  -2 -11    0.23    3.82
   1   2  11    7.01    5.42
  -1   2 -11    1.30    4.20
  -1  -2 -11    1.40    3.79
  -1  -2 -11    4.81    5.90
   1   2  11    2.05    2.53
  -1  -2 -11   10.64    5.86
   1   2  11    3.92    6.25
   1  -2  11    6.83    6.56
   1  -2  12   34.15    9.13
  -1  -2 -12   19.31   10.56
  -1   2 -12   20.62    6.76
   1   2  12   29.43    7.90
   1   2  12   34.68    8.42
  -1  -2 -12   16.69    6.02
   1  -2  12   32.13   10.67
   1  -2  13    3.11    2.97
  -1  -2 -13    2.18    3.80
   1   2  13    8.37    4.36
   1  -2  13    4.99    5.38
  -1   2 -13    1.56    3.80
   1   2  13    7.73    3.55
   1   2  14    4.05    5.50
  -1  -2 -14    0.26    3.95
   1  -2  14    5.19    7.89
   1   2  14    7.18    3.29
   1  -2  14    0.68    4.01
  -1   2 -14    7.46    6.69
  -1  -2 -15   -2.74    3.52
  -1   2 -15    6.45    6.65
   1   2  15   -1.30    6.47
   1  -2  15   12.05    7.02
   1   2  15   17.35    6.28
   1  -2  15    6.32    6.56
   1   2  16    4.09    4.59
  -1   2 -16    1.29    6.07
   1  -2  16    6.85    6.56
   1  -2  16    2.69    3.42
   1   2  16    3.36    3.63
  -1  -2 -16   -0.01    4.07
   1  -2  17   69.94   16.30
   1  -2  17   65.25   14.21
  -1   2 -17   48.64   12.45
  -1  -2 -17   57.11   12.73
   1   2  17   67.23   16.00
   1   2  17   70.77   15.32
  -1  -2 -18   64.86   15.24
   1   2  18   62.28   15.17
   1   2  18   73.07   15.00
   1  -2  18   43.12   12.05
  -1   2 -18   57.86   13.11
   1  -2  18   39.45   12.81
   1  -2  19    0.34    6.29
   1   2  19    5.87    3.88
  -1  -2 -19   11.48    5.56
   1   2  19    5.94    6.59
  -1   2 -19    1.67    7.11
   1  -2  19    5.80    3.80
   1  -2  20   21.61    9.76
  -1  -2 -20   14.01    8.88
   1  -2  20   27.21   12.71
   1   2  20    6.48    4.80
   1   2  20   25.38   10.53
  -1   2 -20    8.66    8.37
  -1  -2 -21   -7.94    6.41
   1   2  21    7.55    7.21
   1  -2  21    2.95    4.52
   1  -2  21    1.95    3.76
   1   2  21    0.37    4.51
  -1   2 -21   10.10    8.93
   1  -2  22    7.68    5.57
   1   2  22   16.99    8.65
   1   2  22    5.41    4.91
   1  -2  22   25.57   12.86
  -1  -2 -22   17.46   10.25
  -1   2 -22   -9.34    9.13
   1  -2  23  -10.27    8.64
   1   2  23   -9.21    8.19
  -1  -2 -23    3.85    7.54
   1   2  23    7.06    6.67
   1  -2  23    0.74    7.85
  -1   2 -23   -7.96    4.28
   1   2  24   53.46   16.00
   1  -2  24   63.99   18.03
  -1   2 -24   35.89   13.65
   1  -2  24   41.29   15.81
  -1  -2 -24   30.94   12.33
   1   2  24   29.65    8.75
   1  -2  25   -1.35    5.84
   1  -2  25   -5.58    6.55
  -1  -2 -25    4.22    7.04
   1   2  25   -1.25    4.89
   1   2  25   -1.99    7.10
  -1   2 -25   -5.24    8.20
   1   2  26   33.96   13.33
   1  -2  26   24.76   13.80
  -1   2 -26   28.49   13.30
   1   2  26   34.40   12.93
   1  -2  26   36.38   13.94
  -1  -2 -26   54.52   17.28
   1  -2  27   21.25   13.05
   1  -2  27   14.16    7.79
  -1   2 -27   21.23   13.48
   1   2  27    4.01    8.03
  -1  -2 -27   17.72   11.09
   1   2  27   12.17    7.66
  -1  -2 -28   10.51    4.58
   1  -2  28    0.96    6.87
   1   2  28    3.36    5.70
   1   2  28   -1.01    6.41
   1  -2  28   -9.27   10.43
  -1   2 -28    9.09    6.49
   1   2  29  -12.82    8.59
   1   2  29    0.42    7.39
  -1  -2 -29    2.73    7.86
   1  -2  29  -12.08    9.77
   1  -2  29   -4.15    5.25
  -1   2 -29   -0.03    7.48
   1  -2  30   14.76   11.35
   1  -2  30    2.87    9.98
   1   2  30   -1.10    7.58
  -1  -2 -30   18.14   12.39
   1   2  30    3.95    9.35
  -1   2 -30   -3.39    7.86
   1   2  31   -3.19   13.09
   1  -2  31   -2.38    8.00
  -1  -2 -31    8.20    9.57
   1   2  31   -1.91    6.19
  -1   2 -31   21.95   15.11
   1  -2  31    0.97    8.00
   1   3 -31   -2.75    7.47
  -1   3  31   16.69   12.23
  -1  -3  31   10.25   13.30
  -1  -3  31   13.41   11.98
   1  -3 -31    0.18    5.24
  -1   3  31    6.59   12.85
  -1  -3  31    6.14    7.65
  -1  -3  30   29.82   11.79
  -1   3  30   15.18    9.10
   1   3 -30   28.24   13.55
  -1   3  30   17.32    9.78
   1  -3 -30    8.93    5.17
  -1  -3  30   29.74   13.64
  -1  -3  30   31.88   13.46
  -1  -3  29    2.64    6.55
  -1  -3  29    0.21    8.42
  -1  -3  29    8.94    8.11
   1  -3 -29    8.57    9.14
   1   3 -29    5.18   11.98
  -1   3  29    0.80    7.32
  -1   3  29    2.03    5.08
   1   3 -28    4.99    5.64
  -1  -3  28   14.86   10.85
  -1  -3  28  -10.53    8.59
  -1  -3  28   11.10    7.95
  -1   3  28   -2.45    4.77
   1  -3 -28   -1.86    4.99
  -1   3  28   -8.11    9.50
  -1  -3  27    4.27    5.13
   1   3 -27  -13.73   10.85
   1  -3 -27   -2.75    5.81
  -1   3  27   -1.28    6.42
  -1  -3  27   -9.00    8.88
  -1   3  27    4.58    6.49
  -1  -3  27   -3.98    6.24
   1   3 -26    3.86    4.16
  -1  -3  26   15.00   12.80
  -1   3  26   10.08    9.62
  -1   3  26    3.26    2.44
  -1  -3  26   19.26   12.42
  -1   3  26   14.65   10.92
  -1  -3  26   12.31    8.49
   1  -3 -26   26.64   11.67
  -1   3  25    2.91    3.15
  -1  -3  25   -6.48    6.49
   1   3 -25   -1.17    4.60
  -1  -3  25   -1.34    7.38
  -1   3  25  -17.19   11.56
   1  -3 -25   -5.30    7.73
  -1   3  25   -7.11    7.93
  -1  -3  24   -2.05    6.10
   1   3 -24   19.32   11.09
  -1   3  24   -5.41    7.89
  -1   3  24   11.59    9.98
  -1   3  24    3.02    3.34
   1  -3 -24   -8.99    8.78
  -1  -3  24   -7.36    9.18
  -1   3  23    7.93    7.37
   1  -3 -23    1.46    3.51
  -1   3  23    4.77    4.63
   1   3 -23    1.08    7.13
  -1  -3  23   18.37   11.08
  -1  -3  23   23.25   11.06
  -1   3  22   33.53   11.37
  -1  -3  22   41.85   13.17
   1  -3 -22   43.95   13.40
   1   3 -22   28.58   10.42
  -1   3  22   33.60   11.46
  -1  -3  22   77.69   20.26
  -1   3  21   -6.16    6.86
  -1  -3  21   -1.37    4.15
  -1  -3  21   -1.12    4.02
   1  -3 -21    9.00    8.11
   1   3 -21    2.10    4.80
  -1   3  21    1.65    6.10
  -1  -3  20   23.43   10.75
  -1  -3  20   17.70    7.32
  -1   3  20   21.14    8.46
  -1   3  20   18.44    8.66
   1   3 -20   31.76    9.65
   1  -3 -20   45.12   12.95
  -1  -3  19   -1.89    4.58
  -1  -3  19   -3.16    3.78
  -1   3  19    1.45    4.27
   1  -3 -19   -5.06    5.39
  -1   3  19    0.11    4.12
   1   3 -19    2.28    5.66
  -1  -3  18    1.32    5.63
  -1  -3  18    7.49    6.37
   1  -3 -18    2.28    4.75
  -1   3  18   10.52    5.34
   1   3 -18    9.13    8.01
  -1   3  18    5.96    5.20
  -1   3  17   -4.66    6.23
   1  -3 -17   -3.83    5.41
  -1  -3  17    7.22    7.15
  -1   3  17   -2.35    4.73
  -1  -3  17    3.51    6.29
   1   3 -17    4.30    3.15
  -1   3  16   41.66   10.09
   1   3 -16   47.49   11.63
  -1  -3  16   53.23   12.21
   1  -3 -16   68.98   14.28
  -1  -3  16   45.88   12.64
  -1   3  16   34.16   11.32
  -1   3  15    2.98    4.29
   1   3 -15    5.17    5.63
   1  -3 -15   11.41    5.60
  -1  -3  15    1.42    4.94
  -1   3  15    5.25    4.99
  -1  -3  15    5.44    5.23
   1  -3 -14    3.02    5.58
   1   3 -14    4.12    7.10
  -1   3  14   -2.04    6.35
  -1   3  14    6.08    3.37
  -1  -3  14    1.70    5.43
  -1  -3  14    0.98    3.10
   1  -3 -13    3.73    2.58
  -1   3  13   -0.46    2.39
   1   3 -13    3.16    4.41
   1  -3 -13    1.46    2.10
  -1  -3  13   -0.54    2.57
   1  -3 -13    2.37    3.30
  -1  -3  13    3.69    5.81
  -1   3  13    1.82    3.17
  -1   3  12   75.82   13.61
  -1  -3  12   55.16   12.01
   1   3 -12   79.95   19.17
   1  -3 -12   59.79   11.82
  -1   3  12   58.53   10.18
  -1  -3  12   73.73   12.79
   1  -3 -12   51.92   10.00
   1  -3 -12   66.32   11.36
   1   3 -12   36.20    8.83
  -1   3  12   72.99   15.05
  -1   3  12   54.60   10.74
  -1   3  11   25.35    8.79
   1   3 -11   24.72   14.39
  -1   3  11   26.23    7.28
  -1   3  11   26.97    7.11
  -1  -3  11   27.41    7.80
   1  -3 -11   20.74    6.33
   1  -3 -11   28.90    7.28
   1   3 -11   21.91    6.47
  -1   3  11   20.00    5.95
   1  -3 -11   21.08    7.31
  -1  -3  11   16.05    7.44
  -1   3  10   22.47    7.82
   1  -3 -10   22.98    6.24
  -1   3  10   16.55    4.83
   1  -3 -10   10.92    8.32
  -1   3  10   20.97    7.84
  -1  -3  10   24.15    5.75
   1  -3 -10   25.26    6.67
   1   3 -10   14.87    5.57
  -1  -3  10   16.63    6.16
   1   3 -10   19.09    6.37
   1  -3 -10   13.77    6.03
  -1   3  10   18.11    5.90
   1   3 -10   21.19    7.35
  -1  -3  10   25.79    7.02
   1   3 -10   17.25    5.56
  -1   3   9    9.27    4.92
   1  -3  -9   -0.08    2.67
  -1  -3   9    0.01    3.26
  -1   3   9   -0.30    2.97
  -1   3   9    2.22    4.90
   1   3  -9   -0.67    6.17
   1  -3  -9    4.73    3.01
   1  -3  -9    3.02    3.03
  -1   3   9    8.76    4.12
  -1  -3   9   -1.25    3.40
   1   3  -9   10.82    3.91
   1   3  -9   -0.69    3.10
   1   3  -9    5.66    3.37
  -1  -3   9   10.86    3.58
  -1   3   8   21.13    6.21
   1   3  -8   17.14    5.85
   1  -3  -8   22.78    5.57
  -1  -3   8   21.49    6.00
   1   3  -8   23.91    6.85
   1  -3  -8   18.98   10.35
   1  -3  -8   16.04    4.28
  -1  -3   8   20.07    6.18
  -1   3   8   13.11    4.82
  -1   3   8   13.17    3.43
   1  -3  -8   28.47    6.13
   1   3  -8   15.93    6.18
   1   3  -8    8.20    3.69
  -1  -3   8   12.64    3.38
   1   3  -8   17.75   10.46
  -1   3   7   13.21    4.49
   1   3  -7    0.70    3.42
   1  -3  -7    7.72    4.13
   1  -3  -7    4.82    2.72
  -1   3   7    5.98    2.73
  -1   3   7   13.83    4.23
  -1   3   7   13.13    8.14
   1   3  -7    6.29    5.30
   1   3  -7    0.87    3.59
  -1  -3   7    7.04    3.04
   1   3  -7    3.57    2.78
   1  -3  -7   -1.59    6.87
   1  -3  -7    3.49    2.44
   1   3  -7   18.95    8.97
  -1  -3   7    5.17    2.95
  -1  -3   7    3.61    2.30
  -1  -3   6   60.24    8.37
   1   3  -6   70.02    9.01
   1   3  -6   55.74    8.71
   1  -3  -6   68.28    8.48
   1   3  -6   48.27   16.02
   1   3  -6   81.99    9.86
   1  -3  -6   60.08    9.54
  -1   3   6   65.30    9.03
  -1  -3   6   70.85    9.72
   1  -3  -6   73.07   11.06
  -1   3   6   65.72    7.76
   1  -3  -6   55.17   13.47
   1   3  -6   69.52   11.12
  -1   3   6   56.61    8.09
  -1  -3   6   62.16   14.07
   1  -3  -6   67.56    8.77
  -1  -3   6   60.67    8.62
  -1   3   6   83.39   15.48
  -1  -3   5  335.74   18.73
   1  -3  -5  337.35   20.72
  -1   3   5  342.51   16.29
   1   3  -5  343.91   33.81
   1  -3  -5  332.11   31.12
   1  -3  -5  285.00   18.96
  -1   3   5  326.57   12.34
  -1   3   5  335.30   17.90
  -1  -3   5  358.40   22.88
   1   3  -5  314.55   18.13
  -1  -3   5  329.31   18.55
   1   3  -5  339.62   18.64
   1   3  -5  346.77   27.85
  -1  -3   5  374.30   34.09
   1   3  -5  317.73   19.05
   1  -3  -5  328.30   17.77
  -1   3   5  293.48   27.89
  -1   3   5  329.13   18.89
   1  -3  -5  307.68   11.44
  -1  -3   5  327.35   19.94
   1  -3  -5  339.01   17.20
   1  -3  -4    2.70    2.24
  -1  -3   4    5.06    2.99
   1  -3  -4    2.72    1.35
  -1   3   4   -3.33    2.49
   1   3  -4    2.86    4.36
   1   3  -4    2.28    3.16
   1   3  -4    0.17    1.53
   1  -3  -4   -5.75    6.42
  -1  -3   4   -0.55    2.87
  -1  -3   4   -3.48    8.41
  -1   3   4   -1.61    2.61
  -1  -3   4    4.49    2.64
   1  -3  -4    0.68    2.11
  -1   3   4    0.87    1.59
   1   3  -4    1.71    2.11
  -1   3   4    0.84    0.83
  -1   3   4   -3.72    4.08
  -1  -3   4    3.78    2.47
   1  -3  -4   -2.23    3.92
   1   3  -4   -4.66   10.18
   1  -3  -4   -0.48    2.63
  -1  -3   3   28.81    9.66
   1  -3  -3   21.40    4.31
  -1   3   3   21.06    3.75
   1  -3  -3   18.92    4.29
  -1  -3   3   17.32    3.68
   1   3  -3   17.39    3.66
   1   3  -3   20.11    4.74
   1  -3  -3   10.39    3.11
  -1   3   3   23.47    6.92
   1  -3  -3   21.67    3.59
  -1  -3   3   28.75   10.78
   1   3  -3   14.77    3.93
  -1  -3   3   15.73    4.22
   1   3  -3   22.48    8.90
  -1   3   3   21.41    4.71
  -1   3   3   19.67    3.73
  -1   3   3   35.11    9.78
   1  -3  -3   22.11    8.44
  -1  -3   3   25.84    5.23
   1   3  -3   20.05    8.06
  -1  -3   3   20.37    4.03
   1  -3  -2    8.95    2.23
   1   3  -2    9.00    2.95
  -1  -3   2    4.39    1.79
  -1   3   2    7.17    4.96
  -1   3   2   17.57    7.43
   1  -3  -2   -5.74    8.41
  -1  -3   2   20.11   10.31
  -1  -3   2    5.35    2.48
   1   3  -2  -13.24   10.13
   1   3  -2    6.76    2.03
   1   3  -2    5.46    6.87
   1  -3  -2   10.34    2.90
  -1   3   2    5.06    1.36
  -1  -3   2   14.02    3.70
  -1  -3   2    8.83    2.99
  -1   3   2    5.97    2.77
  -1  -3   2    9.98    6.74
   1  -3  -2    3.40    3.84
   1   3  -2    6.13    2.00
  -1   3   1   17.08    3.06
  -1  -3   1   12.42    8.72
   1   3  -1   12.40    3.03
   1  -3  -1   15.03    2.76
  -1  -3   1   15.99    3.52
   1  -3  -1   28.75    8.91
   1  -3  -1   29.66   10.01
   1   3  -1   16.81    3.41
   1   3  -1   15.16    3.47
   1   3  -1   15.62    4.14
   1   3  -1   28.59    9.65
   1  -3  -1   13.24    2.39
  -1  -3   1   15.31    3.23
  -1   3   1   36.08   10.83
  -1  -3   1   17.70    3.87
   1  -3  -1   16.78    2.55
  -1  -3   1   53.86   11.31
   1   3  -1   17.99    4.04
  -1   3   1   14.14    2.61
  -1   3   1   10.19    5.71
  -1  -3   1   20.00    5.27
  -1  -3   0    2.63    2.62
   1  -3   0    5.48    5.87
  -1   3   0   -2.79    4.70
  -1   3   0   -0.11    1.06
  -1  -3   0    2.56    2.55
   1   3   0   -1.43    2.24
  -1  -3   0    2.22    2.08
   1   3   0   13.85    6.83
   1   3   0   -0.14    1.75
   1  -3   0    2.92    1.43
   1   3   0   -1.70    1.54
  -1  -3   0    1.65    1.36
  -1  -3   0    0.36    5.34
  -1   3   0    1.25    1.46
  -1  -3   0    0.95    7.40
   1   3   0   -3.11    3.79
   1  -3   0   -1.17    1.23
   1   3   0    4.91    5.87
   1  -3   0   -0.30    4.22
  -1   3   0    1.41    1.02
  -1   3   0   13.56    7.06
   1  -3   0   -0.45    0.93
   1  -3   1   12.61    2.90
   1   3   1   12.46    3.68
  -1   3  -1    8.00    2.15
  -1  -3  -1   23.09    7.46
   1   3   1   17.06    7.47
  -1  -3  -1   28.77   10.72
  -1  -3  -1   15.52    3.51
  -1  -3  -1    7.41    3.23
  -1   3  -1    9.23    2.37
   1   3   1   14.83    4.89
   1  -3   1    9.57    2.99
  -1  -3  -1   11.11    3.51
  -1   3  -1    8.26    2.52
   1   3   1   11.71    3.32
   1   3   1   14.72    5.98
   1   3   1    9.76    2.91
   1  -3   1   15.04    9.22
   1  -3   1    7.57    2.51
  -1   3  -1    5.81    4.14
   1  -3   1    2.77    4.52
  -1   3  -1   10.53    6.20
  -1  -3  -1   13.85    4.70
   1   3   2   72.81    9.28
   1   3   2   78.00    7.83
   1   3   2   90.45    8.96
   1   3   2   81.36    7.97
  -1  -3  -2   96.37   16.63
  -1  -3  -2   79.24    7.57
  -1   3  -2   81.38    7.46
  -1   3  -2   87.52    7.66
   1  -3   2   90.06   16.12
  -1  -3  -2   86.11    9.63
   1  -3   2   79.06   13.67
   1  -3   2   84.95    8.30
   1   3   2   67.22   14.84
   1  -3   2   88.55    7.56
  -1   3  -2   56.06   12.04
  -1  -3  -2   89.46   11.49
   1  -3   2   91.54    7.93
  -1  -3  -2   90.85   13.42
  -1   3  -2   81.22   12.52
  -1   3  -2   90.50    8.05
  -1  -3  -2   97.29    8.05
   1   3   2   82.82   11.93
   1   3   3    7.35    4.19
  -1   3  -3    4.51    2.56
  -1  -3  -3    4.39    2.25
   1   3   3    2.81    2.56
   1  -3   3    2.07    4.58
  -1  -3  -3    8.58    7.89
  -1  -3  -3    3.34    1.73
   1  -3   3    5.04    1.95
   1  -3   3    4.37    1.93
  -1   3  -3    8.20    7.70
   1   3   3    0.76    2.14
   1   3   3    5.67    3.78
   1  -3   3   10.29    3.65
   1  -3   3    2.51    5.25
  -1  -3  -3   -0.64    4.94
   1   3   3    9.12    7.83
   1   3   3    9.04    2.97
  -1  -3  -3    0.68    3.91
  -1   3  -3    4.42    2.19
  -1  -3  -3    7.50    3.67
  -1   3  -3    2.36    1.32
   1   3   3    5.89    2.68
  -1   3  -3    4.77    7.27
  -1  -3  -4    1.97    1.94
  -1   3  -4    0.77    1.76
   1   3   4   -1.43    2.99
  -1  -3  -4    0.70    1.31
  -1  -3  -4   -1.54    3.21
   1   3   4    0.42    2.58
   1  -3   4   -0.92    1.66
   1   3   4   12.04    6.33
   1  -3   4   -0.40    2.90
  -1   3  -4    9.29    8.52
   1   3   4    1.95    1.72
  -1  -3  -4    3.96    4.61
  -1   3  -4   -0.24    1.91
   1  -3   4    2.04    2.06
   1  -3   4    0.21    2.64
   1   3   4    1.03    1.96
  -1  -3  -4   -6.34    9.22
  -1  -3  -4    1.36    2.93
  -1   3  -4    4.03    1.81
   1   3   4    2.16    2.14
  -1   3  -4    2.57    4.43
  -1  -3  -4   -2.98    2.49
   1  -3   4   -9.67    6.61
   1   3   5  144.94   14.68
   1  -3   5  164.48   13.68
   1   3   5  139.05    9.23
  -1  -3  -5  144.40   22.75
   1  -3   5  151.78   20.97
   1   3   5  138.99   20.19
  -1  -3  -5  132.66   15.08
   1   3   5  131.95   14.83
   1  -3   5  150.00   14.11
  -1   3  -5  136.67   15.76
   1  -3   5  150.84   12.77
   1   3   5  143.25   10.67
   1   3   5  156.16   13.70
  -1   3  -5  137.44   12.56
  -1  -3  -5  129.17   13.41
   1  -3   5  129.91   12.62
  -1   3  -5  143.14   12.46
  -1  -3  -5  168.00   15.43
  -1   3  -5  151.29   13.53
  -1   3  -5  151.35   21.97
  -1  -3  -5  157.06   17.37
   1  -3   6  208.01   15.89
   1  -3   6  230.96   25.83
  -1  -3  -6  221.88   28.49
   1   3   6  192.37   13.17
  -1   3  -6  212.66   26.91
   1  -3   6  199.93   16.19
   1   3   6  212.78   18.90
  -1  -3  -6  217.11   19.60
   1   3   6  197.08   18.14
  -1   3  -6  203.20   15.71
  -1  -3  -6  216.99   17.77
   1  -3   6  227.52   16.96
   1   3   6  219.30   16.92
  -1  -3  -6  186.62   17.18
  -1   3  -6  231.58   18.02
  -1   3  -6  217.71   17.93
   1   3   6  205.98   10.96
  -1   3  -6  215.78   16.20
   1   3   6  245.14   26.94
  -1  -3  -7   92.62   12.75
  -1   3  -7   67.40   11.39
  -1  -3  -7   74.02   11.68
  -1   3  -7   72.27   10.01
  -1  -3  -7   82.89   13.65
   1   3   7   94.91   12.75
  -1   3  -7   89.30   19.55
   1  -3   7   93.94   12.09
   1   3   7   96.60    7.66
   1  -3   7   87.92   11.80
  -1   3  -7   93.40   12.22
   1   3   7   93.87   11.82
   1  -3   7   85.64   11.43
  -1   3  -7   92.62   11.21
   1   3   7   77.32   11.84
  -1  -3  -7   81.59   11.85
  -1  -3  -7   93.57   18.26
   1   3   7   97.98   17.79
   1   3   7   83.64    9.34
   1   3   8    7.57    3.37
  -1   3  -8   -0.92    5.05
   1   3   8   -2.89    3.59
   1   3   8    4.96    2.45
  -1   3  -8   -1.30    2.56
  -1  -3  -8    1.81    3.36
  -1  -3  -8    0.50    3.36
  -1  -3  -8    3.01    2.36
  -1  -3  -8    1.86    6.17
  -1   3  -8    1.82    3.20
   1  -3   8    4.01    4.05
  -1  -3  -8   -4.72    3.91
   1   3   8    9.74    4.76
   1  -3   8    2.27    1.97
  -1   3  -8    4.60    4.20
  -1   3  -8    1.42    2.29
   1   3   8   -3.78    3.88
   1  -3   8    3.42    3.28
   1  -3   9   13.64    4.79
  -1  -3  -9   22.86    9.73
  -1   3  -9   22.61    6.64
  -1  -3  -9   12.57    4.61
  -1  -3  -9   16.55    7.61
  -1   3  -9   39.39   14.51
   1  -3   9   25.51    8.36
  -1   3  -9   23.89    6.18
   1   3   9   29.62    7.78
  -1   3  -9   22.04    6.71
  -1  -3  -9   32.17    7.79
   1   3   9   21.66    7.81
   1  -3   9   15.05    4.55
   1   3   9   12.53    7.99
   1   3   9   26.21    7.36
  -1  -3 -10   63.67   11.07
  -1  -3 -10   74.36   13.13
   1   3  10   74.69   11.35
  -1   3 -10   77.18   17.42
  -1   3 -10   71.40   11.77
   1  -3  10   80.46   12.70
  -1  -3 -10   50.72   15.67
   1  -3  10   72.43   11.95
   1   3  10   75.36   13.87
  -1  -3 -10   86.66   13.00
   1   3  10   59.45   11.76
   1  -3  10   72.31   12.52
   1   3  11    6.13    5.57
  -1   3 -11    3.48    3.60
  -1  -3 -11   -0.17    3.53
   1   3  11    0.96    5.10
   1   3  11    2.42    2.68
  -1  -3 -11    6.01    4.62
  -1  -3 -11    0.80    6.07
   1  -3  11    3.88    2.65
   1  -3  11   -3.79    4.93
  -1   3 -12   49.28   15.77
   1  -3  12   36.68    9.37
  -1   3 -12   46.66   11.12
   1  -3  12   26.14    7.71
  -1  -3 -12   40.94   10.72
   1   3  12   34.92    9.49
   1   3  12   44.73   10.37
   1  -3  13   20.30    6.46
   1   3  13    6.85    4.32
   1   3  13    3.76    4.94
  -1  -3 -13    7.04    4.78
   1  -3  13    6.55    4.44
  -1   3 -13    5.56    5.42
   1  -3  14   72.41   13.69
  -1  -3 -14   68.40   13.63
   1   3  14   79.03   15.30
   1   3  14   73.98   12.88
   1  -3  14   57.59   13.25
  -1   3 -14   77.74   14.11
  -1  -3 -15    6.90    3.16
   1  -3  15    7.45    3.52
   1   3  15   10.16    6.33
   1   3  15    8.18    6.71
  -1   3 -15   22.68    7.77
   1  -3  15    8.23    4.53
  -1  -3 -16   -2.71    5.03
   1   3  16    7.42    5.84
   1   3  16    0.17    3.28
   1  -3  16    8.55    5.02
  -1   3 -16   14.99    6.34
   1  -3  16    5.80    5.14
  -1  -3 -17   19.66    6.74
  -1   3 -17   10.86    5.18
   1   3  17    9.84    7.95
   1  -3  17   26.21   10.44
   1  -3  17    5.05    3.96
   1   3  17   18.93    7.46
  -1   3 -18   17.01    9.02
   1  -3  18    5.62    6.19
   1  -3  18   -2.01    4.19
  -1  -3 -18    1.60    3.42
   1   3  18    3.66    4.31
   1   3  18   10.94    7.39
   1  -3  19   -4.94    6.89
   1   3  19    5.06    5.77
   1   3  19   -5.27    5.36
  -1   3 -19   12.12    7.58
   1  -3  19   -0.86    5.00
  -1  -3 -19    6.66    5.36
   1   3  20    5.29    5.50
  -1  -3 -20    9.22    6.86
   1  -3  20    5.48    7.82
   1   3  20   10.70    9.69
  -1   3 -20    5.64    4.63
   1  -3  20    3.05    6.75
   1  -3  21   -5.48    7.47
  -1   3 -21   -0.89    5.13
   1   3  21    1.64    6.70
   1  -3  21    0.96    3.97
  -1  -3 -21   15.84    9.14
   1   3  21   -9.94    8.62
   1  -3  22   -2.24    4.63
   1   3  22    4.96    4.91
   1  -3  22   -1.70    5.94
  -1  -3 -22    4.19    7.38
   1   3  22   -0.22    5.17
  -1   3 -22   15.96    8.06
   1   3  23   32.20   14.68
   1  -3  23   33.18   13.31
  -1   3 -23   42.97   14.43
   1  -3  23   19.70   12.64
   1   3  23   37.06   13.09
  -1  -3 -23   36.54   13.59
   1  -3  24   24.13   12.82
  -1   3 -24   20.76    8.26
   1   3  24    8.11    4.63
   1   3  24   28.82   11.49
  -1  -3 -24   36.39   12.96
   1  -3  24   15.60    6.00
   1  -3  25   -3.37    8.39
  -1   3 -25   17.94   10.24
   1   3  25    3.08    6.49
  -1  -3 -25   -7.45    7.95
   1  -3  25    4.88   10.74
   1   3  25   -0.30    6.33
   1  -3  26   24.98    9.12
  -1  -3 -26    3.60    6.60
   1  -3  26   46.24   18.02
   1   3  26   32.58   11.63
   1   3  26   20.76   11.18
  -1   3 -26    0.96    5.80
  -1   3 -27   47.28   16.63
   1  -3  27    8.53    9.42
   1   3  27   12.08   10.75
  -1  -3 -27   39.86   14.63
   1  -3  27   10.88   10.51
   1   3  27   13.82   12.05
   1   3  28    2.89    7.13
   1   3  28   12.44    9.63
   1  -3  28  -11.21   11.20
   1  -3  28    8.39    8.41
  -1   3 -28    7.13    7.79
  -1  -3 -28  -14.81   11.93
  -1  -3 -29    8.70   11.18
  -1   3 -29   18.50   11.05
   1  -3  29    8.18    8.90
   1  -3  29   21.65   15.72
   1   3  29   -0.25   10.24
   1   3  29    9.12    6.98
  -1  -3 -30    4.81    8.99
   1   3  30   -4.05    8.93
  -1   3 -30   -0.48    4.79
   1  -3  30   -5.14    9.27
   1   3  30   -3.63    9.75
   1  -3  30    1.58    5.46
  -1  -4  31   17.37   10.33
  -1  -4  31    2.47    8.20
  -1  -4  31   -2.06    8.49
   1   4 -31   -5.41   16.86
  -1   4  31   -5.50    6.79
   1   4 -31   -5.31    9.16
  -1   4  31   -1.66    5.95
   1  -4 -31   -9.06   10.40
  -1  -4  30   11.82   13.24
  -1   4  30    4.88    6.63
  -1  -4  30   -2.57    7.93
  -1   4  30  -10.21   12.94
   1   4 -30   33.91   37.82
   1   4 -30   -0.57    7.16
   1  -4 -30   -9.38    9.21
  -1  -4  30   13.90   12.54
  -1  -4  29    7.18    8.36
   1   4 -29   43.99   16.86
  -1   4  29    5.84    8.29
   1   4 -29   44.62   26.59
  -1   4  29   12.90    8.53
  -1  -4  29    6.47    5.27
  -1  -4  29   14.87   11.15
   1  -4 -29   19.78   10.96
  -1  -4  28    5.56    6.00
  -1   4  28    7.70    6.53
  -1  -4  28    8.64    6.74
   1   4 -28   -0.45    7.39
  -1   4  28   18.60   11.03
  -1  -4  28    8.67    8.41
   1  -4 -28   -7.17    7.39
   1  -4 -27    9.82    7.05
   1   4 -27   -7.76   12.15
  -1   4  27    6.61    6.30
  -1  -4  27  -12.85   10.96
   1   4 -27  -16.13    9.75
  -1  -4  27    7.88    7.05
  -1   4  27    9.74    7.81
  -1  -4  27   -6.08    4.19
  -1   4  26   10.31    5.47
  -1   4  26   18.67   10.98
  -1  -4  26    7.05    6.75
   1   4 -26   -7.86   14.17
  -1  -4  26    5.84    4.70
   1   4 -26    2.99    5.74
   1  -4 -26   13.53   11.51
  -1  -4  26  -13.52    5.68
  -1   4  25   -0.21    1.35
  -1  -4  25   -2.93    5.19
   1   4 -25   -3.43    8.05
  -1   4  25    9.12    7.15
   1  -4 -25   -6.89    7.96
  -1  -4  25    9.38    9.23
  -1  -4  25    5.38    5.65
  -1   4  25    2.69    6.25
  -1   4  24   50.99    6.15
  -1  -4  24   53.88   16.13
  -1   4  24   49.47   14.63
   1  -4 -24   32.82   12.59
   1   4 -24   22.90   16.74
   1   4 -24   74.52   18.44
  -1  -4  24   53.08   16.47
  -1   4  24   56.76   16.39
   1  -4 -23    4.73    7.09
  -1  -4  23    3.23    5.62
   1   4 -23    1.26    3.64
  -1   4  23    4.90    2.54
  -1  -4  23   -1.82    5.79
  -1   4  23    0.31    4.59
  -1   4  23    6.34    8.24
  -1   4  22   19.66    8.40
  -1  -4  22   13.62   11.05
   1   4 -22    7.79   11.96
   1   4 -22    2.70    7.01
   1  -4 -22   18.69    9.84
  -1   4  22    6.16    2.35
  -1   4  22   11.40    8.65
  -1  -4  22    3.50    8.88
  -1  -4  21   13.44    6.55
  -1   4  21    6.28    5.87
  -1   4  21    5.30    6.49
   1   4 -21   -4.59    6.47
  -1  -4  21    9.68    8.32
   1  -4 -21    6.28    6.52
  -1  -4  20   11.33    6.69
   1   4 -20    4.74    8.72
  -1   4  20    2.51    6.02
  -1  -4  20   -3.76    6.46
  -1   4  20   -8.49    7.30
   1  -4 -20   -2.89    4.83
   1   4 -20   11.65    7.72
  -1   4  19   29.20    9.64
   1   4 -19   23.85   11.73
   1   4 -19   14.20    9.36
  -1  -4  19   17.60    6.09
  -1  -4  19   21.63    8.74
  -1   4  19   36.59   12.21
   1  -4 -19   24.44    9.62
   1   4 -18   19.06   10.58
   1   4 -18   34.16   12.04
   1  -4 -18   36.96   11.60
  -1  -4  18   53.28   13.56
  -1   4  18   74.27   15.85
  -1  -4  18   29.86   10.37
  -1   4  18   65.63   13.57
  -1   4  18   37.58    4.34
   1   4 -17    8.37   14.81
  -1  -4  17   14.45    7.41
  -1   4  17    8.47    2.08
   1  -4 -17   11.19    5.93
  -1   4  17   18.43    7.54
  -1   4  17    8.36    6.17
   1   4 -17   15.22    7.31
  -1  -4  17    1.12    7.47
   1   4 -16   21.15   16.59
   1   4 -16   -1.71    5.78
  -1   4  16   11.81    6.48
  -1  -4  16    9.87    7.14
   1  -4 -16    5.48    4.53
  -1   4  16    4.88    1.16
  -1  -4  16    4.46    3.77
  -1   4  16   -3.49    4.01
  -1   4  15   58.87   13.68
  -1   4  15   54.74   11.37
  -1  -4  15   61.85   13.30
  -1  -4  15   51.20   11.92
   1  -4 -15   61.56   11.97
   1   4 -15   47.01   11.60
   1   4 -15   29.97   16.18
   1   4 -14   -2.70    7.97
  -1  -4  14    3.02    3.99
  -1   4  14    6.83    4.50
  -1   4  14   14.27    6.63
   1  -4 -14    9.67    5.90
  -1  -4  14    5.04    4.91
   1   4 -14    1.68    5.06
  -1  -4  13  139.52   19.64
  -1   4  13  154.96   19.52
   1  -4 -13  138.63   19.34
   1   4 -13  136.81   18.05
   1  -4 -13  121.17   16.14
   1   4 -13  128.15   30.35
   1  -4 -13  152.98   18.35
  -1   4  13  141.30   16.75
  -1  -4  13  152.37   17.90
   1   4 -13  128.96   19.94
   1   4 -12    8.92    7.37
   1   4 -12   -8.07   11.79
  -1  -4  12   -0.68    2.83
   1  -4 -12    2.52    3.90
   1  -4 -12    0.36    2.54
   1  -4 -12    4.84    5.81
  -1   4  12   -0.88    2.81
  -1   4  12    4.03    6.15
  -1  -4  12    3.96    5.32
  -1   4  12   -1.28    3.03
   1   4 -12    1.68    3.95
   1   4 -11  232.08   24.46
   1  -4 -11  239.18   23.79
   1   4 -11  226.78   35.74
  -1   4  11  218.41   19.10
   1  -4 -11  225.50   20.38
   1   4 -11  256.56   22.68
  -1  -4  11  189.28   20.84
   1  -4 -11  262.07   22.17
  -1  -4  11  234.29   21.10
  -1   4  11  226.17   22.37
  -1   4  11  239.52   22.20
   1  -4 -10   19.90    6.25
   1   4 -10   22.65   12.50
   1   4 -10   18.89    6.89
   1  -4 -10   16.41    5.21
   1  -4 -10   19.60    7.74
   1   4 -10    3.85    3.37
  -1   4  10   18.18    6.37
  -1  -4  10   22.48    7.72
  -1   4  10   16.13    5.78
  -1   4  10   18.05    4.76
  -1  -4  10   17.95    7.19
  -1  -4   9    4.55    3.79
   1   4  -9    2.69    2.48
   1  -4  -9   -0.05    2.52
   1   4  -9    4.65    4.88
  -1  -4   9    4.08    2.56
   1   4  -9    2.44   10.21
  -1   4   9    2.84    2.90
  -1   4   9    1.70    2.35
   1  -4  -9   -1.22    2.27
  -1  -4   9   -0.89    2.17
   1  -4  -9    5.08    3.36
   1   4  -9   -2.41    3.56
  -1   4   9    0.65    0.85
   1   4  -9  -13.54    7.32
   1  -4  -9   10.22   10.32
  -1   4   9   -1.26    2.47
   1   4  -8   16.30    4.47
  -1   4   8   12.55    5.36
   1   4  -8   12.10    5.05
   1  -4  -8   20.05    6.21
   1   4  -8   18.70    6.52
   1  -4  -8   13.16    4.17
  -1   4   8   25.67    7.02
  -1  -4   8   10.32    3.95
  -1   4   8   15.59    4.11
  -1   4   8   10.29    4.25
   1  -4  -8   22.71    7.76
   1  -4  -8   10.02    4.26
   1   4  -8   33.92   14.63
  -1  -4   8    8.70    9.97
   1  -4  -8   19.13   11.77
  -1  -4   8    5.92    2.84
  -1   4   8   26.87   10.24
  -1  -4   8   14.55    6.01
   1  -4  -7    9.59    9.86
  -1  -4   7   25.04    6.26
  -1  -4   7   33.38    7.95
   1  -4  -7   28.61    7.72
  -1   4   7   20.98    5.18
  -1   4   7   28.88    6.45
  -1   4   7   25.89    6.39
   1   4  -7   38.39   14.90
  -1  -4   7   26.96    6.87
   1  -4  -7   22.72    5.45
  -1  -4   7   22.95    6.18
   1   4  -7   18.61    5.75
   1   4  -7   29.45    7.00
   1   4  -7   26.92    6.86
  -1  -4   7   34.63   11.00
  -1   4   7   27.65    4.61
   1  -4  -7   29.44    3.96
  -1   4   7   27.90   10.35
   1  -4  -7   28.50    7.48
   1  -4  -7   18.52    5.54
   1   4  -7   27.56   10.06
  -1   4   6   18.05    8.55
  -1  -4   6   37.03    7.46
   1   4  -6   36.99    9.50
   1  -4  -6   21.98   12.59
  -1  -4   6   36.90    8.03
  -1   4   6   32.88    4.30
   1   4  -6   41.87    8.10
  -1   4   6   18.83    5.78
   1  -4  -6   26.05    6.77
  -1   4   6   25.13    5.41
   1   4  -6   28.07    6.37
  -1  -4   6   28.04    6.25
   1  -4  -6   27.69    6.47
  -1  -4   6   24.98    7.42
   1  -4  -6   28.23    3.95
   1  -4  -6   23.29    4.73
  -1   4   6   21.04    4.93
   1   4  -6   23.62    5.51
  -1  -4   6   36.75   11.70
   1  -4  -6   26.28    9.31
   1   4  -6   32.51   12.27
   1  -4  -5  289.03   26.22
   1  -4  -5  265.76   13.53
   1   4  -5  262.16   18.92
   1   4  -5  249.00   28.07
   1  -4  -5  285.29   18.64
   1   4  -5  268.19   18.16
   1  -4  -5  269.90   17.89
  -1   4   5  264.87   19.39
   1   4  -5  277.29   18.14
  -1   4   5  262.71   16.44
  -1  -4   5  230.69   17.90
   1   4  -5  268.87   33.41
  -1   4   5  279.44   12.38
  -1  -4   5  265.17   17.89
   1  -4  -5  252.48   30.15
  -1  -4   5  273.80   18.20
  -1  -4   5  313.63   34.78
  -1   4   5  268.38   18.29
  -1   4   5  276.45   30.09
  -1   4   4   43.11    6.14
   1  -4  -4   33.53    5.99
   1  -4  -4   33.03    4.97
  -1  -4   4   37.44    6.58
  -1  -4   4   24.56    6.75
  -1   4   4   40.32    6.27
  -1  -4   4   41.43    7.40
   1  -4  -4   36.51    9.20
   1   4  -4   40.11    6.93
   1   4  -4   40.39    6.61
  -1  -4   4   37.70    6.64
   1  -4  -4   36.56   13.50
  -1   4   4   42.51    7.24
  -1   4   4   42.21    4.74
   1   4  -4   61.51   20.07
  -1   4   4    7.48    7.87
   1  -4  -4   38.34    3.90
  -1  -4   4   36.33    8.56
   1  -4  -4   37.84    6.50
  -1  -4   4   34.77    7.70
   1   4  -4   38.64   11.08
   1   4  -4   33.29    6.96
   1  -4  -3   22.47    3.15
  -1  -4   3   13.89    7.66
  -1  -4   3   21.03    4.79
   1   4  -3   24.52    5.01
   1  -4  -3   26.48    4.87
  -1   4   3   26.74    5.66
  -1  -4   3   24.82    5.31
  -1   4   3   23.02    7.38
   1   4  -3   16.78    4.30
   1  -4  -3   25.81    8.26
   1   4  -3   23.23    5.48
   1   4  -3   22.65   10.91
   1  -4  -3   12.15   10.15
   1   4  -3   12.38    5.38
  -1  -4   3   17.82    5.13
  -1   4   3   25.36    9.47
  -1  -4   3   41.33   11.38
   1  -4  -3   21.36    4.25
   1  -4  -3   15.69    4.33
   1  -4  -3   25.44    6.32
  -1   4   3   20.75    3.65
  -1  -4   3   23.42    5.19
  -1   4   3   21.46    4.08
   1  -4  -2  241.85   11.37
  -1   4   2  227.83   12.67
  -1  -4   2  269.11   16.99
   1   4  -2  213.64   25.84
   1   4  -2  231.36   15.25
  -1  -4   2  244.70   30.48
  -1  -4   2  248.14   15.40
   1  -4  -2  278.31   29.17
  -1  -4   2  212.86   26.27
   1  -4  -2  250.03   13.71
  -1   4   2  212.49   16.04
   1  -4  -2  247.92   11.76
  -1   4   2  226.69   12.00
  -1   4   2  236.63   23.88
  -1   4   2  239.54   25.97
   1   4  -2  243.90   16.24
  -1  -4   2  219.32   14.30
   1  -4  -2  223.24   24.05
  -1  -4   2  222.89   17.00
   1   4  -2  244.12   27.92
   1   4  -2  248.43   14.83
   1   4  -1  -15.58    8.16
   1  -4  -1    3.70    5.68
  -1   4   1   -3.69    5.61
   1  -4  -1    2.23    1.83
   1  -4  -1   -1.49    4.91
   1   4  -1    3.41    2.42
  -1  -4   1   16.58   10.74
  -1  -4   1    5.02    3.38
  -1  -4   1    0.00    2.23
  -1  -4   1   -5.85    8.58
  -1  -4   1    4.08    2.39
   1  -4  -1    2.54    1.28
   1   4  -1    3.32    5.16
  -1  -4   1    2.93    1.69
   1  -4  -1    1.28    1.59
  -1   4   1    1.57    1.18
   1   4  -1    6.64    3.35
  -1   4   1    1.81    7.27
   1   4  -1   -0.54    1.85
  -1   4   1    1.60    1.35
   1  -4   0    4.44    5.99
  -1  -4   0    4.95    2.53
  -1   4   0    8.32    5.01
  -1  -4   0    2.49    1.61
   1  -4   0    6.05    2.39
  -1   4   0    2.16    4.39
  -1  -4   0   13.90    9.43
  -1   4   0    6.96    3.24
  -1   4   0    5.57    1.97
   1   4   0    5.30    8.86
   1  -4   0   13.28    9.44
  -1   4   0    5.56    2.26
   1   4   0   -1.25    7.61
   1   4   0    5.19    2.46
   1  -4   0    2.68    1.45
   1   4   0    3.56    2.44
   1  -4   0    1.65    1.44
  -1  -4   0    3.38    2.26
   1   4   0   -1.94    2.18
  -1  -4   0    2.86    1.48
  -1   4  -1   48.11    6.60
   1   4   1   52.25    7.39
  -1  -4  -1   60.47   13.12
  -1  -4  -1   44.55    6.86
  -1  -4  -1   48.28    6.83
  -1  -4  -1   58.68   17.25
   1   4   1   47.88   13.27
   1   4   1   46.12    7.35
   1  -4   1   48.37    5.89
   1  -4   1   54.83   14.64
   1   4   1   47.39    7.16
  -1   4  -1   44.03   11.78
   1  -4   1   56.95   15.07
  -1  -4  -1   40.60    6.65
  -1   4  -1   46.60    5.57
   1   4   1   28.39    9.91
   1  -4   1   56.11    6.55
   1  -4   1   43.95    6.21
  -1   4  -1   45.20    5.79
  -1  -4  -1   46.25    6.40
   1   4   1   51.35    9.42
  -1   4  -1   57.62   14.49
   1   4   2   -0.76    2.13
   1  -4   2    0.82    1.41
   1  -4   2   -8.11    6.88
   1   4   2   -0.87    4.68
   1   4   2    2.36    1.63
   1   4   2  -13.81    9.42
  -1   4  -2    2.85    2.83
  -1   4  -2   -1.00    2.19
  -1  -4  -2    0.52    2.41
   1   4   2    0.37    2.46
  -1   4  -2    2.92    2.21
  -1  -4  -2    7.75    6.07
  -1  -4  -2   -4.05    4.55
  -1  -4  -2   -4.01    5.14
  -1  -4  -2    0.42    1.32
  -1   4  -2    5.26    4.97
   1   4   2    9.85    7.55
   1  -4   2    1.45    1.46
  -1  -4  -2    2.04    3.18
  -1   4  -2    1.13    5.37
   1  -4   2    1.97    7.08
   1  -4   2   -3.14    3.13
   1  -4   3  195.26   25.91
   1  -4   3  187.57   14.06
   1  -4   3  198.60   13.58
   1   4   3  181.17   17.48
   1   4   3  204.74   15.52
  -1  -4  -3  185.70   18.38
   1  -4   3  192.23   13.15
   1   4   3  189.42   13.31
  -1  -4  -3  183.42   12.73
  -1   4  -3  187.27   13.27
   1   4   3  205.28   26.91
  -1   4  -3  207.05   14.66
   1   4   3  225.09   21.52
  -1  -4  -3  176.93   21.50
  -1   4  -3  192.14   13.52
  -1   4  -3  156.39   23.26
  -1   4  -3  220.89   25.13
  -1  -4  -3  197.39   12.95
   1  -4   3  162.28   20.25
   1   4   3  187.17   16.97
  -1  -4  -3  193.46   26.44
  -1  -4  -3  187.86   18.31
   1   4   3  177.73   13.15
  -1  -4  -4  255.53   21.22
  -1   4  -4  254.19   26.45
   1   4   4  210.27   26.46
   1  -4   4  242.74   23.06
  -1  -4  -4  151.29   25.05
   1   4   4  231.43   17.75
  -1   4  -4  224.85   15.24
  -1   4  -4  239.78   16.95
  -1  -4  -4  184.55   22.86
  -1   4  -4  259.87   16.52
  -1  -4  -4  235.09   13.76
   1  -4   4  250.77   16.00
  -1   4  -4  255.83   31.03
   1  -4   4  236.71   17.16
   1  -4   4  235.02   15.95
  -1  -4  -4  245.98   20.37
   1   4   4  256.26   21.04
   1   4   4  233.35   14.68
   1  -4   4  230.59   28.40
   1   4   4  265.60   22.97
   1   4   4  247.13   19.09
  -1  -4  -4  227.05   13.73
   1   4   4  245.04   15.14
  -1   4  -5   20.70    9.23
  -1   4  -5   32.41    6.68
   1  -4   5   22.13    4.93
  -1   4  -5   29.68    6.82
   1   4   5   21.89    7.18
   1   4   5   24.26    4.78
  -1  -4  -5   23.25    6.63
  -1  -4  -5   16.66    6.04
   1  -4   5   32.26    6.77
   1   4   5   25.14    5.04
   1  -4   5   37.76   12.51
   1   4   5   19.94    5.63
  -1  -4  -5   33.37   13.73
   1  -4   5   29.31    7.64
   1  -4   5   25.96    6.05
  -1   4  -5   23.14    5.68
  -1  -4  -5   31.49    5.16
   1   4   5   26.52    6.53
  -1  -4  -5   47.27   12.75
  -1  -4  -5   20.62    5.98
  -1   4  -5   19.27    7.16
  -1  -4  -5   25.89    4.79
   1   4   5   40.49   13.36
   1   4   6  280.17   20.89
   1   4   6  282.12   23.09
  -1  -4  -6  271.81   24.23
   1   4   6  288.33   15.46
  -1   4  -6  231.01   31.71
   1   4   6  273.73   23.36
  -1  -4  -6  306.92   23.40
  -1  -4  -6  238.01   31.75
  -1   4  -6  253.74   18.49
   1   4   6  277.09   32.17
  -1   4  -6  265.82   26.78
  -1   4  -6  263.89   18.75
   1  -4   6  269.60   21.74
   1  -4   6  277.99   19.70
  -1  -4  -6  311.31   27.50
   1   4   6  257.00   16.06
   1  -4   6  272.19   20.31
  -1  -4  -6  262.63   21.64
   1  -4   6  303.68   34.22
  -1   4  -6  242.52   19.22
   1  -4   6  261.34   18.50
   1   4   7   -2.11    1.96
   1   4   7   -2.62    1.73
  -1  -4  -7    8.31    6.02
  -1   4  -7    3.79    5.13
  -1  -4  -7   -7.33    7.80
  -1   4  -7   -3.26    8.81
   1   4   7    8.10    7.11
  -1   4  -7   -0.61    2.32
   1  -4   7    1.12    2.44
  -1  -4  -7   -4.77    4.55
   1   4   7   -2.42    4.61
   1  -4   7    1.24    2.62
   1  -4   7    2.25    5.95
  -1   4  -7   -1.25    2.45
  -1   4  -7   -3.33    4.28
  -1  -4  -7    0.59    2.92
  -1  -4  -7   19.59   12.81
   1   4   7   -6.45    4.23
   1  -4   7   -2.23    3.26
   1   4   7    1.28    2.80
   1   4   8    9.41    3.00
   1  -4   8    4.02    3.85
   1   4   8    4.25    6.03
   1   4   8    8.85    5.80
   1  -4   8   11.66    5.87
   1  -4   8    3.79    2.88
  -1  -4  -8   11.21    5.75
  -1  -4  -8   -0.63    4.05
   1   4   8    9.99    2.86
  -1   4  -8   14.63    7.53
  -1  -4  -8    2.71    5.89
   1   4   8   10.12    4.30
   1   4   8   10.93    5.07
  -1   4  -8   10.89    5.18
  -1   4  -8   26.73   11.75
  -1   4  -8    6.88    3.80
  -1  -4  -8   11.65    5.83
  -1  -4  -8   14.68    5.44
  -1   4  -8    7.53    5.12
   1  -4   9    8.95    4.76
  -1   4  -9    9.19    4.90
   1   4   9    6.43    3.32
   1   4   9   14.27    5.89
  -1  -4  -9    8.74    6.31
   1  -4   9    7.66    4.74
   1  -4   9   12.79    5.13
  -1  -4  -9   20.08   10.43
  -1   4  -9   23.12   14.34
  -1   4  -9   17.25    6.12
  -1  -4  -9    7.76    3.65
  -1  -4  -9    6.78    5.31
   1   4   9   10.95    3.18
  -1  -4  -9    5.09    4.20
   1   4   9   15.14    6.98
  -1   4  -9   15.25    5.81
   1   4   9    0.73    3.33
   1   4   9    9.14    8.27
  -1   4  -9   14.72    6.27
   1   4  10    1.14    1.71
  -1  -4 -10    9.35    4.30
   1   4  10   -2.63    5.66
   1   4  10    3.00    5.09
   1  -4  10   10.47    4.48
  -1   4 -10    5.63    3.39
   1  -4  10   14.19    6.26
  -1  -4 -10    1.12    5.43
  -1  -4 -10   10.26    6.44
  -1   4 -10    2.53    3.24
   1   4  10    4.01    1.30
   1   4  10    7.41    4.88
   1   4  10   14.56    6.04
  -1  -4 -10   10.37    5.34
  -1   4 -10   22.71   13.57
   1   4  11  136.70   14.23
  -1   4 -11  129.28   16.79
  -1  -4 -11  130.85   17.07
   1   4  11  131.86   18.05
  -1   4 -11  135.96   17.88
  -1  -4 -11  118.19   17.09
   1   4  11  109.23   17.01
   1   4  11  137.71   10.08
   1  -4  11  137.74   18.34
   1  -4  11  128.91   16.42
  -1   4 -11  123.58   24.02
   1   4  11  129.36   16.07
  -1  -4 -11  133.56   19.65
  -1   4 -12   -3.38    8.32
   1   4  12   -1.70    2.25
   1   4  12    0.60    1.15
   1   4  12   -3.18    4.48
  -1  -4 -12   -5.29    5.91
  -1   4 -12    0.38    4.75
  -1   4 -12  -14.01   12.02
   1   4  12    6.68    3.96
   1  -4  12   -3.93    5.94
   1  -4  12   -3.00    5.48
   1   4  13   50.83   10.74
  -1  -4 -13   64.36   12.93
  -1   4 -13   28.09   15.99
   1   4  13   69.83   14.58
  -1   4 -13   44.73   11.21
   1  -4  13   55.63   12.74
  -1   4 -13   42.57    9.61
   1  -4  13   64.17   12.36
  -1  -4 -14   89.86   15.31
   1   4  14   92.50   16.17
   1   4  14   84.40   14.62
  -1   4 -14   87.09   23.89
  -1   4 -14   63.43   13.16
   1  -4  14   88.45   15.87
   1  -4  14   80.04   13.95
   1   4  15    3.93    5.38
   1   4  15    6.85    5.06
   1  -4  15    4.77    3.52
  -1   4 -15  -18.36   15.01
   1  -4  15   -4.10    4.16
  -1   4 -15  -10.42    6.80
  -1  -4 -15   -2.54    4.84
  -1  -4 -16    4.08    5.12
   1  -4  16    3.41    4.95
   1   4  16    0.01    3.11
   1   4  16    6.16    6.64
   1  -4  16   -0.87    4.10
  -1   4 -16    0.81    4.81
  -1  -4 -17   -0.43    3.99
  -1   4 -17   23.87   20.25
   1  -4  17    8.14    7.55
  -1   4 -17   14.24    7.16
   1   4  17    9.36    5.17
   1  -4  17    5.42    3.67
   1   4  17    8.36    6.34
   1  -4  18   -8.66    8.30
   1  -4  18   -3.47    5.03
  -1  -4 -18    6.77    5.16
  -1   4 -18    8.89    7.31
   1   4  18   -0.30    3.89
  -1   4 -18   -1.28   10.58
   1   4  18    7.18    6.34
  -1   4 -19    9.40   13.05
  -1  -4 -19    1.57    5.63
   1  -4  19   10.22    9.52
  -1   4 -19   -0.98    6.83
   1  -4  19    3.73    5.60
   1   4  19    5.04    6.35
   1   4  19    9.89    8.15
   1   4  20   46.34   14.81
   1  -4  20   32.96   10.99
  -1   4 -20   36.91   11.38
  -1   4 -20   39.45   19.99
  -1  -4 -20   49.70   14.19
   1   4  20   36.83   11.51
   1  -4  20   46.68   13.85
  -1   4 -21   11.84   15.64
   1  -4  21    6.99    7.74
   1   4  21    3.41    5.90
  -1   4 -21   -0.84    4.94
   1  -4  21   10.10    9.87
   1   4  21   14.99   11.27
  -1  -4 -21   -1.65    3.80
   1  -4  22    3.29    5.83
  -1  -4 -22    7.10    6.75
  -1   4 -22   -3.96   10.28
   1   4  22   -2.45    5.70
   1  -4  22    6.20    8.15
  -1   4 -22   -2.35    5.88
   1   4  22   -4.05    7.43
  -1   4 -23   -1.15    6.56
  -1  -4 -23   19.86    9.99
   1   4  23    2.12    8.80
   1  -4  23    7.93    5.36
  -1   4 -23   32.86   20.50
   1  -4  23    2.88    5.20
   1   4  23   21.16   13.33
  -1  -4 -24    4.96    5.90
  -1   4 -24    2.95    7.85
   1   4  24   11.89    8.11
   1  -4  24   -2.47    4.93
   1   4  24   -0.36    9.51
   1  -4  24    1.86    6.39
  -1   4 -24    7.70   14.37
   1   4  25    0.76    6.81
  -1  -4 -25    0.20    4.54
   1  -4  25  -11.99    9.17
   1  -4  25   -4.06    6.90
  -1   4 -25   10.49    9.64
  -1   4 -25   -2.56   11.32
   1   4  25    1.42    7.25
   1  -4  26   22.57   14.42
   1   4  26   -1.32    9.79
   1   4  26   12.79   10.04
   1  -4  26   13.26    9.82
  -1   4 -26  -10.34    9.63
  -1  -4 -26    3.94    7.85
  -1   4 -26   36.64   27.69
   1   4  27   12.05    7.99
   1  -4  27    6.38    5.13
  -1   4 -27  -12.22    9.22
   1  -4  27   34.08   13.80
  -1   4 -27   31.64   27.73
   1   4  27    3.90    6.27
  -1  -4 -27    5.63    6.46
   1  -4  28   22.20   10.02
   1  -4  28   18.91   11.71
   1   4  28    8.04    8.11
   1   4  28    5.05   11.56
  -1   4 -28   43.95   27.28
  -1  -4 -28   27.68   16.16
  -1   4 -28   17.00   11.13
  -1   4 -29    6.46    9.39
   1  -4  29   -7.67    6.67
  -1   4 -29   25.00   25.52
   1  -4  29  -11.74   11.90
   1   4  29   14.96    9.87
  -1  -4 -29   24.80   11.05
   1   4  29   -3.94    8.52
   1  -4  30   23.27   17.42
  -1   4 -30    9.56   12.91
   1   4  30   27.24   14.94
   1   4  30   -7.67   11.57
   1  -4  30   11.96    9.04
  -1  -4 -30   22.13   15.69
  -1  -5  30  -13.32   11.04
  -1   5  30   -0.44    6.02
  -1   5  30    2.50    6.95
   1   5 -30   -3.77    6.04
  -1  -5  30    1.35    6.01
   1  -5 -30   -2.41    4.46
  -1  -5  30    1.80    7.47
   1   5 -30   10.98   13.96
   1   5 -29   47.86   31.89
  -1  -5  29   -4.08    4.81
   1   5 -29  -15.23   11.40
  -1   5  29   14.30    9.39
  -1  -5  29    5.82    7.99
   1  -5 -29   17.29   12.00
  -1  -5  29   22.77   12.66
  -1   5  29    0.78    8.09
   1   5 -29   -2.73   10.26
  -1   5  28    0.82    4.41
  -1  -5  28   24.45   12.79
  -1  -5  28    4.40   10.08
   1   5 -28   19.94   13.03
  -1  -5  28    9.63   12.76
  -1   5  28   -7.61    7.85
   1  -5 -28   24.42   14.88
   1   5 -28   -1.66    7.63
   1   5 -28   18.08   19.97
   1  -5 -27    4.21    6.84
  -1   5  27   -7.46   10.04
   1   5 -27  -13.19    9.40
  -1  -5  27    2.19    8.82
  -1   5  27   15.07    9.57
   1   5 -27    9.29   18.63
  -1  -5  27  -17.04   10.24
   1   5 -27   28.71   16.66
  -1  -5  27    7.37    7.40
   1   5 -26  -11.72   20.51
  -1   5  26   -5.31    7.65
  -1  -5  26   10.17    8.33
   1   5 -26   10.97    4.91
  -1  -5  26    3.53    5.87
  -1  -5  26    4.53    6.74
   1  -5 -26    2.59    6.53
  -1   5  26   -2.31    5.79
  -1  -5  25    0.25    7.38
  -1   5  25    3.06    7.01
   1   5 -25  -20.87   23.39
   1  -5 -25    1.15    4.24
  -1  -5  25   -1.94    5.31
   1   5 -25   24.51   12.57
  -1  -5  25   12.41    5.99
  -1   5  25   14.84    9.10
   1   5 -24   25.49   16.43
   1  -5 -24    6.11    5.78
  -1  -5  24    5.25    5.81
  -1  -5  24   13.08    9.83
  -1   5  24   -2.15    7.80
  -1  -5  24    6.55    5.32
  -1   5  24    1.50    6.42
   1   5 -24   18.86   11.35
   1   5 -24   24.49   12.00
   1  -5 -23   24.91   10.98
  -1   5  23    6.99    6.35
   1   5 -23    8.81   12.13
   1   5 -23    3.46    7.63
  -1   5  23   -2.28    5.16
  -1  -5  23   13.35    6.24
   1   5 -23   12.68    6.57
  -1  -5  23   16.55   10.45
  -1   5  22    0.68    3.95
   1   5 -22   34.74   21.12
  -1   5  22    7.80    7.54
   1  -5 -22    1.56    6.18
   1   5 -22    5.43    4.61
  -1  -5  22   24.31   10.54
  -1  -5  22   -3.82    6.45
   1   5 -22   13.63    9.57
  -1  -5  21    1.32    6.05
  -1  -5  21   -1.09    6.62
  -1   5  21    1.82    7.22
   1   5 -21    9.47   11.14
   1   5 -21    4.01   11.44
   1   5 -21    3.52    5.75
   1  -5 -21    2.07    4.39
  -1   5  21    3.59    3.52
  -1   5  20   37.07   11.27
   1   5 -20   42.85   18.55
  -1  -5  20   34.55   12.14
   1   5 -20   69.15   15.51
   1  -5 -20   46.12   12.52
  -1   5  20   43.51   12.51
  -1  -5  20   57.91   15.71
   1   5 -19   -3.98   12.84
   1   5 -19   -0.38    4.93
  -1   5  19   -3.25    3.48
  -1   5  19    0.24    3.33
   1   5 -19   -3.94    4.49
  -1  -5  19   -2.42    4.33
   1  -5 -19   10.75    6.08
  -1  -5  19   14.33   10.34
  -1  -5  18   12.49    6.84
   1   5 -18   12.13    7.10
   1   5 -18   12.85   11.22
   1  -5 -18   17.45    7.39
  -1   5  18   37.68   11.82
  -1  -5  18   14.64    3.42
  -1   5  18   13.06    6.80
   1   5 -18   16.43    7.93
   1   5 -17  -13.67   10.40
  -1  -5  17   -2.56    4.58
  -1  -5  17    4.36    4.57
  -1   5  17  -10.00    7.27
   1   5 -17    0.30    4.38
   1  -5 -17    1.80    2.92
  -1   5  17    2.73    4.41
  -1  -5  16    2.83    4.73
   1   5 -16    8.31   10.89
  -1   5  16    1.37    4.80
   1   5 -16    4.88    6.09
  -1  -5  16   -1.51    6.36
   1   5 -16   10.18    8.17
   1  -5 -16    0.70    4.39
  -1   5  16    2.74    3.14
  -1   5  15   17.10    6.35
   1   5 -15   13.33    7.49
   1   5 -15   22.15   13.08
   1   5 -15   18.51    6.70
  -1  -5  15   37.06    9.63
   1  -5 -15   25.63    8.53
  -1  -5  15   32.78   10.68
  -1   5  15   29.80    8.00
  -1   5  14    6.22    6.15
   1   5 -14    8.38    6.27
   1   5 -14    1.07   13.11
  -1  -5  14    2.49    3.76
   1  -5 -14   -6.75    6.05
  -1   5  14    2.52    5.15
  -1  -5  14    6.30    6.40
   1   5 -14   -1.40    5.83
  -1   5  13    1.34    2.04
  -1  -5  13    6.05    6.60
   1   5 -13  -12.18   10.14
   1  -5 -13   -1.73    2.39
   1  -5 -13    1.64    5.06
  -1   5  13   10.48    4.89
   1  -5 -13    3.07    4.07
   1   5 -13    5.33    5.90
   1   5 -13   -1.36    5.02
  -1  -5  13    6.82    5.79
  -1   5  13    6.02    3.33
   1   5 -12  391.62   34.37
   1   5 -12  339.11   28.25
   1  -5 -12  332.96   26.74
  -1   5  12  311.91   20.29
   1  -5 -12  306.33   25.91
  -1  -5  12  348.84   29.63
  -1  -5  12  344.20   28.16
  -1   5  12  297.40   28.38
   1   5 -12  368.91   50.67
  -1   5  12  327.43   24.54
   1  -5 -12  319.36   29.62
  -1   5  12  379.59   29.45
   1  -5 -11   -2.21    3.50
  -1   5  11    3.52    3.17
  -1  -5  11    3.41    3.56
  -1   5  11   -1.39    2.24
  -1   5  11    2.16    5.63
   1  -5 -11   -2.51    2.56
   1   5 -11   -0.20    9.54
  -1   5  11   -1.59    2.93
   1   5 -11   -4.03    3.72
   1  -5 -11   -7.44    5.17
  -1  -5  11    0.94    2.70
   1  -5 -10   20.75    8.19
   1  -5 -10   17.99    8.86
  -1  -5  10   12.80    6.03
   1   5 -10    3.34    6.75
  -1   5  10    3.19    5.03
  -1   5  10   16.49    5.35
  -1   5  10   11.76    3.65
   1   5 -10   14.01    5.58
   1  -5 -10   21.68    6.70
  -1   5  10    2.82    2.53
  -1  -5  10    9.32    4.58
   1   5 -10   12.68    8.50
   1  -5 -10   14.73    6.41
  -1   5  10   30.54   15.03
  -1   5   9    2.41    2.11
   1  -5  -9   -1.71    2.05
  -1  -5   9    1.22    2.45
   1  -5  -9    2.14    3.64
   1   5  -9    0.66    4.81
  -1   5   9    1.90    3.27
  -1  -5   9   -4.23    4.41
  -1   5   9   -0.63    1.37
   1   5  -9   16.39    9.10
   1   5  -9   -1.36    4.03
  -1   5   9    7.92    5.56
  -1   5   9  -11.56   10.91
   1  -5  -9    3.42    4.51
   1  -5  -9    1.76    2.70
   1   5  -8    6.44    8.42
   1   5  -8   -1.37    3.76
   1  -5  -8    2.65    5.04
   1   5  -8    5.81    3.78
   1  -5  -8    7.84    5.00
  -1  -5   8   -1.55    2.12
   1  -5  -8    1.38    1.21
   1   5  -8   -1.51    8.25
  -1   5   8    5.04    3.57
  -1   5   8   -0.37    2.36
  -1  -5   8    8.27   13.10
  -1  -5   8    4.12    3.43
  -1  -5   8   -5.60    5.01
  -1   5   8    2.50    1.96
  -1   5   8    6.23   11.09
   1   5  -8    7.92    4.97
  -1  -5   8    1.88    4.05
   1  -5  -8    1.82    5.42
   1  -5  -8    8.56    4.83
  -1   5   8    2.00    4.38
   1  -5  -7   38.21    8.51
   1   5  -7   29.69   13.97
   1  -5  -7   30.87    5.15
   1   5  -7   39.14    8.90
  -1   5   7   35.38    6.97
  -1  -5   7   39.82    8.41
   1  -5  -7   37.22    7.74
  -1   5   7   39.36    8.90
  -1   5   7   36.22    5.65
   1  -5  -7   31.37    8.20
   1   5  -7   25.71   12.18
   1  -5  -7   39.62   12.37
  -1   5   7   38.55   10.99
  -1  -5   7   38.10    7.81
   1   5  -7   37.11    7.64
  -1  -5   7   33.92   10.85
  -1  -5   7   19.39    7.08
  -1  -5   7   41.18    8.08
  -1   5   7   38.15    7.91
   1  -5  -7   37.05   14.22
   1   5  -7   30.87    7.33
   1   5  -6   21.33    9.12
   1   5  -6   26.85   10.90
  -1  -5   6   19.91    5.46
   1  -5  -6   21.22   10.64
   1  -5  -6   24.23    6.73
  -1   5   6   37.26   14.52
  -1   5   6   24.05    4.67
   1  -5  -6   35.26    7.21
   1   5  -6   23.04    6.26
  -1  -5   6   50.15   11.73
   1   5  -6   29.36    7.00
  -1   5   6   27.38    5.63
   1  -5  -6   21.23    8.99
  -1  -5   6   34.63    9.01
  -1  -5   6   12.78    8.68
  -1   5   6   37.73    7.64
  -1   5   6   26.21    6.00
  -1  -5   6   22.66    5.15
   1   5  -6   29.36    6.90
   1  -5  -6   22.53    4.38
  -1  -5   5   22.91    6.80
   1  -5  -5   22.09    6.79
  -1   5   5   13.90    5.52
   1   5  -5   19.15    5.64
  -1   5   5   13.95    4.22
   1  -5  -5   21.16    4.70
   1  -5  -5   20.76    7.31
  -1  -5   5   16.50    7.80
  -1  -5   5   20.66    5.51
   1   5  -5    6.10   11.02
   1  -5  -5   31.66   13.51
  -1  -5   5   20.80   11.87
  -1   5   5   25.59   11.48
   1   5  -5   13.39   11.09
   1   5  -5   16.45    5.14
  -1   5   5   19.99    5.44
   1  -5  -5    9.32    3.16
  -1  -5   5   13.54    5.20
   1  -5  -5   12.41    2.77
   1   5  -5   20.58    6.18
  -1  -5   5   21.18    5.47
  -1   5   5   16.15    3.59
   1   5  -4   67.64   20.78
  -1  -5   4   66.87   10.32
  -1  -5   4   52.70    8.42
  -1   5   4   58.16   13.29
  -1   5   4   64.47    7.98
   1  -5  -4   65.54   10.48
   1   5  -4   64.72    9.19
   1   5  -4   61.12   17.31
   1   5  -4   61.02    9.15
   1  -5  -4   68.99    6.15
  -1   5   4   71.76    7.45
  -1  -5   4   65.20    9.89
   1  -5  -4   77.58   21.71
   1  -5  -4   59.06    9.17
   1   5  -4   60.96    9.48
  -1   5   4   55.23    9.40
  -1  -5   4   76.09   17.80
  -1   5   4  104.41   20.03
   1  -5  -4   70.93   15.01
  -1   5   4   66.66    8.97
  -1  -5   4   62.20   10.56
   1  -5  -4   56.77    7.74
  -1  -5   4   45.36   13.76
  -1  -5   3   17.06   14.07
   1  -5  -3   18.72    3.41
  -1   5   3   15.33    8.64
  -1  -5   3   19.88    5.71
   1   5  -3   15.59    8.83
   1  -5  -3   17.72    4.80
  -1   5   3   19.71    3.98
   1   5  -3   21.76    5.32
  -1   5   3   12.63    7.50
   1   5  -3   19.86    5.34
   1  -5  -3   13.76    3.82
  -1  -5   3    4.90    5.22
  -1  -5   3   15.35    6.04
   1  -5  -3   16.98   13.71
  -1  -5   3   16.54    5.14
   1  -5  -3   12.40    6.06
  -1   5   3   13.58    3.40
   1   5  -3   26.56   13.47
   1   5  -3   21.78    5.70
  -1   5   3   12.59    4.11
  -1  -5   3   22.93    5.56
   1   5  -2    1.22    9.09
   1   5  -2   18.22    4.44
  -1  -5   2   20.40    8.40
   1  -5  -2   20.42    3.98
   1  -5  -2   26.90   11.50
   1   5  -2   24.46    9.56
   1   5  -2   15.71    4.10
   1   5  -2   17.94    4.87
   1  -5  -2   23.21    4.44
   1  -5  -2   28.17    5.31
  -1   5   2   21.92    9.16
  -1  -5   2   52.59   18.52
  -1  -5   2   30.46    7.74
  -1   5   2   23.37    4.53
  -1   5   2   27.32    7.23
  -1  -5   2   19.61    4.83
  -1   5   2   29.01   10.77
  -1  -5   2   16.01    3.93
   1  -5  -2   43.17   14.11
  -1   5   2   21.75    4.19
   1  -5  -2   22.77    4.95
  -1  -5   2   22.48    5.79
  -1   5   1   20.29    4.68
   1   5  -1   18.73    5.18
  -1   5   1   27.39    4.78
  -1  -5   1   21.20    9.57
  -1  -5   1    2.47   12.13
  -1  -5   1   15.65    4.47
   1  -5  -1   24.78   13.13
  -1   5   1   37.86   10.82
  -1  -5   1   23.14    4.97
  -1  -5   1   16.64    5.98
   1  -5  -1   26.38    5.34
   1   5  -1   19.47    5.00
   1   5  -1   14.33    9.93
   1   5  -1   21.84   11.46
  -1  -5   1   30.54    6.37
   1  -5  -1   17.70    9.14
   1  -5  -1   26.17    4.26
  -1   5   1   18.78    6.31
   1   5  -1   23.70    5.21
  -1  -5   0   51.70    8.80
   1  -5   0   34.85    6.20
   1   5   0   52.09   14.33
  -1   5   0   60.82   16.04
  -1  -5   0   34.64   14.33
   1   5   0   47.43   16.48
   1   5   0   42.19    7.75
  -1  -5   0   55.34   18.17
  -1   5   0   49.20   14.25
   1  -5   0   54.38   15.09
   1   5   0   40.00    9.44
   1  -5   0   55.39    6.87
  -1  -5   0   46.16    7.13
  -1  -5   0   60.17    9.15
  -1   5   0   51.34    7.29
  -1   5   0   52.31    6.77
   1  -5   0   36.60    6.01
   1   5   0   52.48    7.63
   1  -5   0   34.52   13.49
  -1  -5   0   50.36    8.16
  -1   5   0   57.64    7.21
   1  -5   1   15.91   11.68
   1  -5   1    0.90    1.61
  -1  -5  -1    4.11    3.67
   1  -5   1    4.03    2.49
   1   5   1    2.55    5.05
   1  -5   1    2.99    7.47
   1   5   1    8.60    4.77
  -1   5  -1    2.10    6.13
  -1   5  -1    6.43    2.54
   1   5   1   -2.57    8.89
  -1  -5  -1  -12.30    9.66
   1  -5   1    7.79    3.32
   1   5   1    4.17    2.96
  -1   5  -1    4.79    2.91
  -1   5  -1    5.15    2.60
   1   5   1    1.07    1.64
  -1  -5  -1    0.90    2.54
  -1  -5  -1    1.07    2.12
  -1   5  -1    2.76    5.53
  -1  -5  -1    8.70    3.16
  -1  -5  -1    5.72    7.00
  -1   5  -2   37.16    6.59
  -1  -5  -2   37.25    6.53
  -1  -5  -2   33.98   13.12
   1   5   2   34.82    7.24
  -1  -5  -2   24.52    5.93
   1   5   2   36.14    6.82
   1   5   2   18.94    6.69
  -1  -5  -2   35.89    6.73
   1  -5   2   37.90    5.77
  -1  -5  -2   34.93    7.24
   1   5   2   41.40    7.29
   1  -5   2   45.27    7.19
   1   5   2   40.98    8.98
   1  -5   2   32.95    5.85
   1  -5   2   17.92    6.61
  -1   5  -2   37.97    5.81
  -1   5  -2   42.50    6.48
  -1   5  -2   34.79   13.07
   1   5   2   32.50    9.14
   1  -5   2   49.38   13.58
  -1   5  -2   49.26   15.14
   1   5   3  104.20   17.04
  -1   5  -3  111.36   10.91
  -1  -5  -3  103.65   19.52
   1  -5   3  116.16   11.49
   1  -5   3  136.76   12.95
  -1  -5  -3  116.40   23.00
   1  -5   3   91.07   20.63
  -1   5  -3  115.46   20.31
   1   5   3  109.64   11.40
  -1   5  -3  112.47   11.01
   1   5   3  130.31   13.27
  -1  -5  -3  130.38   16.67
   1   5   3  111.28   12.10
   1   5   3  116.00   14.98
  -1  -5  -3  115.91   11.88
   1  -5   3  104.39   18.92
   1   5   3  130.61   22.58
  -1  -5  -3  100.97   12.66
   1  -5   3  112.92   11.14
  -1   5  -3  107.35   11.39
  -1   5  -3  121.06   21.12
  -1  -5  -3  130.78   11.29
  -1   5  -4  161.62   14.74
   1  -5   4  161.60   14.20
  -1  -5  -4  172.58   25.45
  -1  -5  -4  133.38   25.85
   1   5   4  140.53   12.61
   1   5   4  141.24   17.68
  -1   5  -4  144.33   13.32
   1  -5   4  144.62   28.70
  -1   5  -4  133.54   21.80
   1  -5   4  147.49   13.17
   1   5   4  169.27   16.03
   1   5   4  144.45   13.24
  -1   5  -4  163.94   26.65
   1   5   4  145.17   15.91
  -1   5  -4  163.22   14.14
  -1  -5  -4  141.54   12.28
   1   5   4  121.86   22.72
   1  -5   4  178.24   23.68
  -1  -5  -4  161.97   18.12
   1   5   4  145.43   19.99
   1  -5   4  149.58   14.41
  -1  -5  -4  170.20   19.14
  -1  -5  -4  138.78   12.17
  -1  -5  -5   -0.69    1.83
   1  -5   5   -1.26    2.77
   1   5   5   -0.58    1.86
  -1   5  -5   -0.39    2.17
  -1  -5  -5   -0.79    1.49
  -1  -5  -5    0.61    5.21
   1   5   5   -3.04    4.01
   1   5   5    3.84    3.03
  -1  -5  -5   -2.72    3.14
  -1   5  -5   10.48    7.30
   1  -5   5   -5.61    3.17
   1  -5   5   -3.87    3.99
  -1  -5  -5    5.07    9.51
   1   5   5   -1.74    2.39
   1   5   5   -5.26    7.25
   1  -5   5   -4.78    3.95
   1   5   5    1.77    2.83
  -1   5  -5    0.89    2.61
   1  -5   5   10.10   10.62
  -1   5  -5    0.48    3.48
  -1  -5  -5    7.96    7.83
  -1   5  -5  -19.95   12.27
  -1   5  -6    2.99    3.11
   1   5   6    9.58    4.15
   1  -5   6    4.66    2.95
  -1  -5  -6    6.55    2.80
  -1  -5  -6   -1.33    6.35
  -1  -5  -6    2.85   10.48
   1  -5   6    8.65    5.11
   1   5   6    3.37    4.69
   1  -5   6   18.66   13.37
  -1   5  -6    5.96    2.99
   1   5   6   12.95    5.14
   1   5   6   17.28    4.38
  -1  -5  -6    3.94    3.76
  -1   5  -6   -4.17    9.61
  -1  -5  -6    4.47    2.09
  -1   5  -6    5.76    7.91
  -1   5  -6   11.16    3.61
   1  -5   6    7.75    5.51
  -1  -5  -6   13.77    5.58
   1  -5   6    8.02    4.65
   1   5   6   15.76    8.85
   1   5   6    5.72    3.46
   1  -5   7   24.07    6.01
  -1  -5  -7   27.33    5.50
  -1   5  -7   40.12    8.55
   1   5   7   25.00    8.44
   1   5   7   31.78    9.03
   1  -5   7   29.92    7.50
   1   5   7   27.81    5.95
  -1  -5  -7   22.68    7.76
   1  -5   7   42.96   15.25
  -1  -5  -7   32.63   11.22
  -1   5  -7   54.13   16.75
  -1   5  -7   31.70   11.70
  -1   5  -7   24.03    6.49
   1  -5   7   24.37    6.87
  -1   5  -7   33.90    8.06
   1   5   7   25.15    6.13
  -1  -5  -7   35.71    9.64
   1   5   7   41.04   16.20
   1   5   7   29.38    5.72
   1  -5   7   30.81    9.04
  -1  -5  -7   36.91   10.64
  -1  -5  -7   25.63   11.70
  -1   5  -8   30.16    8.02
   1  -5   8   23.87    6.91
   1   5   8   47.06   10.94
   1   5   8   25.64    6.88
  -1  -5  -8   37.42   10.85
   1   5   8    7.76    6.19
   1   5   8   31.37    5.76
   1  -5   8   30.66    7.54
  -1   5  -8   19.89    9.59
   1   5   8   28.32    6.41
   1  -5   8   31.54   13.47
  -1  -5  -8   33.67    8.90
  -1  -5  -8   35.24    9.05
  -1   5  -8   37.81    8.48
  -1   5  -8   23.54   11.90
   1  -5   8   26.08    7.05
  -1   5  -8   31.82    8.31
   1   5   8   38.79    9.96
  -1   5  -9   78.37   16.89
  -1  -5  -9   52.02   12.39
   1   5   9   62.27   13.28
   1   5   9   70.49    9.51
   1   5   9   67.55    8.36
   1   5   9   62.62   10.76
  -1  -5  -9   61.14   11.84
   1  -5   9   74.43   12.29
  -1  -5  -9   64.00   12.16
  -1   5  -9   82.78   24.56
  -1   5  -9   62.42   11.02
   1   5   9   71.07   12.95
   1  -5   9   73.05   11.52
  -1  -5  -9   56.11   13.45
   1   5   9   64.12   18.34
   1   5  10   36.41   14.42
  -1  -5 -10   19.24    7.27
   1   5  10   18.65    4.67
   1   5  10   18.13    4.07
  -1  -5 -10   21.86    8.17
   1  -5  10   18.97    7.20
  -1   5 -10   26.18    8.19
  -1   5 -10   33.05   11.01
   1   5  10   27.71    8.11
   1   5  10   24.83    7.26
  -1  -5 -10   14.26    7.60
  -1   5 -10   35.89   18.50
  -1  -5 -10   -0.06    6.09
   1  -5  10   17.89    7.06
   1   5  10   16.92    6.95
  -1  -5 -11   -3.57    5.08
   1   5  11    4.99    3.73
   1  -5  11    8.84    4.51
   1   5  11    5.25    2.28
  -1   5 -11   17.08   11.88
  -1   5 -11   -0.31    5.33
   1   5  11    9.03    5.80
  -1  -5 -11    0.98    5.20
  -1  -5 -11    4.81    5.33
  -1   5 -11    6.51    4.89
   1   5  11   10.59    6.19
   1   5  11    7.01    7.60
   1  -5  11    5.06    6.15
  -1  -5 -11    1.46    3.69
   1  -5  12    0.05    5.00
   1   5  12   -3.40    5.47
  -1   5 -12    2.68    4.10
   1  -5  12   -0.01    4.08
   1   5  12    3.29    6.84
   1   5  12   11.23    6.67
   1   5  12    1.71    3.43
  -1  -5 -12    3.10    4.79
  -1   5 -12    0.39    3.01
  -1   5 -12    5.92    7.12
   1   5  12    2.21    1.63
   1   5  13   63.84   12.21
   1   5  13   71.29    7.61
   1   5  13   67.80   14.10
  -1   5 -13   73.37   13.84
  -1   5 -13   68.89   15.31
  -1   5 -13   96.40   26.15
  -1  -5 -13   77.33   15.36
   1  -5  13   73.91   14.88
   1  -5  13   67.43   13.18
   1   5  13   57.21   10.17
   1   5  14   11.12    8.49
  -1  -5 -14    0.39    2.82
  -1   5 -14    7.41    5.44
   1   5  14    5.65    4.99
   1  -5  14   11.30    6.91
  -1   5 -14    9.05   13.05
  -1   5 -14    2.12    6.24
   1  -5  14    5.76    5.14
   1   5  14    2.85    2.23
  -1   5 -15    7.76    3.16
   1   5  15   21.57    4.70
   1  -5  15   18.56    8.48
   1  -5  15   22.51    8.26
   1   5  15   17.89    7.54
  -1  -5 -15   23.62    8.92
   1   5  15   29.06   10.85
  -1   5 -15    4.42    5.30
  -1   5 -15    7.47    9.86
   1   5  16   15.34    7.23
  -1   5 -16   17.73    7.31
  -1   5 -16   31.34   16.06
   1  -5  16   12.89    5.09
   1   5  16   21.06    4.37
  -1  -5 -16    7.80    4.31
  -1   5 -16   15.99    8.05
   1  -5  16   28.16   10.83
   1   5  16   18.81    7.44
  -1   5 -17   18.32   11.38
   1   5  17   31.72    9.73
   1  -5  17   44.46   13.28
  -1   5 -17   30.95   10.36
   1   5  17   29.14    9.77
   1   5  17   38.96    6.20
  -1  -5 -17   39.09   10.86
   1  -5  17   24.41    7.35
  -1   5 -17   45.95   12.80
  -1  -5 -18    4.96    5.83
   1   5  18    8.48    2.46
  -1   5 -18    3.84    4.72
   1   5  18   13.68    7.70
   1  -5  18    4.57    7.23
  -1   5 -18    9.90    6.72
   1   5  18    8.84    6.81
   1  -5  18    8.83    6.55
  -1   5 -18   -3.25    9.26
  -1  -5 -19    5.76    7.35
   1   5  19   -1.58    4.06
   1  -5  19    3.70    7.30
   1   5  19    0.57    3.96
  -1   5 -19    2.28    5.90
  -1   5 -19   11.57    9.18
   1  -5  19   14.40   10.41
   1   5  19   -0.08    1.94
  -1   5 -20   -0.79    5.40
   1  -5  20    2.85    6.86
  -1  -5 -20    0.54    4.87
   1  -5  20    4.34    8.59
   1   5  20    6.46    7.77
   1   5  20    2.14    1.52
   1   5  20   -6.60    5.73
  -1   5 -20  -18.43   15.36
  -1   5 -20   -3.14    4.94
   1   5  21   -6.77    7.51
   1  -5  21    3.09    7.03
  -1   5 -21   15.14   10.99
   1   5  21    6.14    2.69
   1  -5  21    0.77    4.67
  -1   5 -21  -18.09   20.15
  -1  -5 -21    7.54    5.85
  -1   5 -21    5.94    6.37
   1   5  21   14.88    9.61
   1   5  22   30.24    5.24
  -1  -5 -22   26.07   11.16
  -1   5 -22   31.91   26.59
   1   5  22   26.53   10.44
  -1   5 -22   42.64   14.49
   1   5  22   34.64   13.31
   1  -5  22   33.29   14.43
   1  -5  22   40.11   13.84
  -1   5 -22   23.50   12.27
  -1   5 -23   -8.96   17.52
   1   5  23   11.62   11.56
   1  -5  23    6.70    5.56
  -1   5 -23   -7.30    5.16
   1  -5  23    3.18    7.99
  -1   5 -23    7.21    7.09
  -1  -5 -23   16.09   10.04
   1   5  23    1.37    6.45
  -1  -5 -24    2.67    3.81
  -1   5 -24   34.28   27.18
   1  -5  24    6.46    6.17
   1  -5  24    5.64    6.96
   1   5  24   10.74    7.90
  -1   5 -24    6.01    8.35
   1   5  24   27.63   12.63
  -1   5 -24   21.27   13.47
   1   5  25  160.49   29.13
  -1   5 -25  152.81   28.86
   1  -5  25  123.69   24.33
   1   5  25  173.92   29.35
  -1   5 -25  171.48   29.45
  -1   5 -25  118.74   46.58
  -1  -5 -25  136.04   25.32
   1  -5  25  149.48   28.93
  -1  -5 -26   29.41   13.66
   1   5  26   15.47   10.25
  -1   5 -26   18.02   12.03
   1  -5  26   16.35    9.68
   1  -5  26   -9.08   10.01
   1   5  26    6.89    9.58
  -1   5 -26   46.94   25.58
  -1   5 -26   15.02   11.13
  -1   5 -27   17.35    9.99
  -1  -5 -27    7.04    6.94
  -1   5 -27   35.08   18.26
   1  -5  27   15.55    6.60
  -1   5 -27   -5.75   11.77
   1   5  27   29.01   11.55
   1  -5  27   22.73   12.65
   1   5  27   19.67   10.05
   1   5  28   13.70   10.71
   1  -5  28   15.42   11.88
   1  -5  28    2.99    5.39
  -1  -5 -28    2.52    5.36
  -1   5 -28  -11.01   10.44
   1   5  28    0.48    7.92
  -1   5 -28  -15.74   14.13
  -1  -5 -29   -5.57   10.52
  -1   5 -29    9.84    8.46
  -1   5 -29   19.65   27.54
   1  -5  29    3.67    9.15
   1  -5  29    1.83    8.00
   1   5  29   -3.75   10.60
  -1   5 -29   -8.89    9.14
   1   5  29   -0.34    4.57
  -1   5 -30   -2.96   16.96
  -1   5 -30   12.96   13.81
  -1  -5 -30   -7.90   13.15
   1  -5  30    3.78    7.43
   1  -5  30   -1.51    7.52
   1  -5  30   14.34   11.11
   1   5  30    5.70    6.44
  -1   5 -30   -4.34    7.55
   1   5  30    7.65    8.39
  -1   6  30   -1.98    7.02
   1   6 -30    3.68   10.89
   1  -6 -30   -4.44    6.55
  -1  -6  30   11.49    9.76
  -1  -6  30   12.71    9.13
   1   6 -30   21.19   11.11
  -1   6  30    8.53    5.54
  -1  -6  30    7.26   10.70
   1   6 -30  -11.87   24.61
   1  -6 -29   18.87   10.96
   1   6 -29   15.28   12.93
  -1  -6  29    5.21    8.32
  -1  -6  29    0.05    8.15
  -1   6  29   12.53   10.68
   1   6 -29    9.80   20.35
  -1   6  29   19.12   12.04
   1   6 -29   27.02   18.71
  -1  -6  29   23.35   15.43
   1  -6 -28   18.18    8.49
   1   6 -28   14.41    9.95
   1   6 -28    5.61   25.81
   1   6 -28   13.56    9.84
  -1  -6  28    5.94    5.41
  -1   6  28   22.29   12.41
  -1  -6  28   12.81   10.53
  -1  -6  28   20.68   12.37
  -1   6  28   11.15    7.79
   1   6 -27   13.66   10.41
   1  -6 -27    3.36    8.24
  -1  -6  27    3.14    8.10
   1   6 -27   -7.43   10.28
  -1   6  27    4.25    6.02
  -1  -6  27  -12.72    9.53
  -1   6  27   -0.65    8.10
  -1  -6  27    5.30    7.98
  -1   6  26   23.23   11.17
  -1   6  26   16.93   10.32
  -1  -6  26   25.66   10.54
  -1  -6  26   15.65   10.53
   1   6 -26    6.77    9.59
  -1  -6  26   17.59   11.30
   1  -6 -26   29.35   12.63
   1   6 -26   17.93   16.26
   1   6 -26   35.61   24.94
   1   6 -25   -3.73    8.56
   1   6 -25   -9.76   12.78
  -1  -6  25   -6.02    5.62
   1  -6 -25  -10.96    5.46
  -1  -6  25    3.44    7.75
   1   6 -25   -1.11    7.62
  -1  -6  25   -3.12    5.73
  -1   6  25   28.35   14.25
  -1   6  25   -5.74    7.13
   1   6 -24    3.90    7.26
  -1   6  24   18.81    9.64
   1  -6 -24    7.64    5.80
   1   6 -24  -22.21   11.63
  -1   6  24    9.60    8.71
  -1  -6  24  -13.16    8.69
  -1  -6  24   -5.53    8.93
   1   6 -24  -19.97   12.41
  -1  -6  24    4.63    7.23
  -1  -6  23   44.58   14.64
  -1  -6  23   45.25   14.77
  -1   6  23   38.60   12.28
   1   6 -23   34.09   16.11
  -1  -6  23   19.21   10.34
   1   6 -23   35.42   13.19
   1   6 -23   75.98   31.61
  -1   6  23   39.13   12.38
   1  -6 -23   35.20   11.35
  -1  -6  22  -12.12   12.64
   1  -6 -22   10.51    8.83
   1   6 -22    0.81    7.32
  -1   6  22    9.70    8.84
   1   6 -22   14.92   16.49
  -1  -6  22   -2.45    4.02
   1   6 -22   10.66    5.55
  -1   6  22   -9.64   11.03
   1   6 -21  143.23   39.24
  -1  -6  21  112.02   21.16
   1   6 -21  132.68   25.18
   1   6 -21  107.78   20.46
  -1  -6  21  132.70   24.07
  -1   6  21  106.92   18.77
   1  -6 -21  115.11   21.12
  -1   6  21  118.93   21.47
  -1  -6  20   19.93   10.67
   1  -6 -20   16.14    8.04
  -1   6  20   29.96   11.45
   1   6 -20   13.98    8.53
  -1  -6  20   15.69    7.70
  -1   6  20   21.17    8.40
   1   6 -20    3.29   18.53
   1   6 -20   12.52    9.04
   1  -6 -19   11.89    6.66
  -1  -6  19   11.09    7.16
  -1   6  19    3.13    5.97
  -1   6  19    8.35    6.88
   1   6 -19   12.01   15.38
   1   6 -19   -3.23    7.18
   1   6 -19    8.87    6.72
  -1  -6  19    6.58    7.25
  -1   6  18   -5.04    3.96
  -1  -6  18    8.70    7.15
  -1   6  18    0.12    5.42
   1   6 -18    0.21    4.65
  -1  -6  18    7.55    7.08
   1   6 -18   -3.40    5.11
   1  -6 -18  -14.85    8.08
   1   6 -17   42.12   14.23
   1   6 -17   19.28    9.95
   1  -6 -17   25.44    8.49
  -1  -6  17   14.48    8.35
  -1   6  17   24.01    8.13
  -1  -6  17   26.76   10.64
  -1   6  17   25.97    9.43
   1   6 -17   24.89   20.24
  -1   6  16   22.06    7.93
  -1  -6  16   22.94    8.23
   1   6 -16   27.15   22.65
  -1  -6  16   33.62   10.90
   1   6 -16   17.27    5.58
   1   6 -16   25.56   10.69
  -1   6  16   20.27    8.07
   1  -6 -16   24.04    8.20
  -1   6  15   22.04    7.72
  -1  -6  15   26.01   10.65
   1  -6 -15   19.08    7.91
  -1   6  15   24.37    8.71
  -1  -6  15   24.94    8.73
   1   6 -15   19.27   19.22
  -1   6  15   25.23    6.90
   1   6 -15   23.79    7.49
   1   6 -14   -5.96    6.01
  -1  -6  14   11.37    5.54
   1  -6 -14   11.04    7.46
  -1   6  14    3.56    3.71
  -1   6  14    2.74    3.27
   1   6 -14    6.06    7.54
  -1   6  14    7.22    3.98
  -1  -6  14   12.59    6.77
  -1   6  13   -7.28    6.46
  -1   6  13    5.08    4.13
   1   6 -13   -0.74    4.29
   1   6 -13  -10.89    9.47
  -1   6  13    1.71    3.08
  -1  -6  13   -1.16    5.39
   1  -6 -13    4.76    5.37
  -1  -6  13    4.16    5.04
  -1  -6  12   24.25    8.01
   1   6 -12   30.47   12.83
  -1   6  12   29.57   10.51
  -1   6  12   46.57    9.54
  -1   6  12   26.16    8.01
  -1   6  12   35.93    7.19
   1  -6 -12   31.64    9.85
   1   6 -12   23.92    8.14
   1  -6 -12   23.30    7.69
   1  -6 -12   34.45    8.75
  -1  -6  12   21.40    7.44
   1   6 -12   43.91   20.02
  -1   6  11   11.11    5.11
   1  -6 -11   12.66    6.19
  -1  -6  11    3.96    4.01
   1   6 -11    6.97    5.38
  -1   6  11   27.04   16.29
  -1   6  11   10.38    3.85
  -1   6  11    9.49    6.99
   1  -6 -11    3.93    4.62
  -1  -6  11   20.09    7.05
   1  -6 -11    3.19    3.16
  -1   6  11    9.94    2.87
   1  -6 -11    3.06    2.89
   1   6 -11  -11.39   15.60
   1   6 -11   16.98   12.91
   1  -6 -10  178.44   20.29
  -1   6  10  192.75   20.18
  -1  -6  10  207.13   22.56
   1   6 -10  210.11   36.31
   1  -6 -10  163.77   21.28
   1  -6 -10  203.95   24.22
   1  -6 -10  215.41   21.05
  -1   6  10  203.76   19.12
  -1   6  10  176.95   21.93
   1   6 -10  158.58   27.32
  -1   6  10  222.83   36.16
  -1   6  10  190.64   14.66
   1   6 -10  176.19   19.41
  -1  -6  10  209.50   21.20
  -1   6   9   15.58    6.12
  -1   6   9    2.99    6.46
  -1   6   9    4.26    2.90
   1   6  -9    7.35    5.51
   1  -6  -9   13.81    8.10
   1  -6  -9    4.59    3.85
   1  -6  -9    9.19    2.89
   1  -6  -9   15.20    6.16
  -1   6   9   12.91    4.53
   1  -6  -9   10.61    5.51
  -1  -6   9   19.70    7.69
   1   6  -9    5.37    7.05
  -1   6   9   11.44    3.88
  -1  -6   9    8.83    4.89
   1   6  -9   20.40   14.14
  -1   6   8   98.67   12.51
  -1  -6   8  125.35   16.33
   1  -6  -8   79.15   13.29
  -1  -6   8   92.80   13.23
   1   6  -8  102.99   14.57
   1   6  -8  136.95   32.89
   1   6  -8  115.05   24.79
  -1   6   8   96.39   12.83
  -1   6   8  105.46   14.55
   1  -6  -8  112.15   14.03
  -1   6   8   94.14   20.09
   1  -6  -8   86.58    9.14
  -1   6   8  103.51   10.36
  -1   6   7   59.34   11.27
   1   6  -7   43.25   18.62
  -1   6   7   53.21   19.13
  -1   6   7   50.67    9.19
  -1  -6   7   47.60   11.56
  -1  -6   7   58.30   10.39
   1   6  -7   30.44   12.07
   1  -6  -7   56.92    7.69
   1   6  -7   55.42   10.35
  -1   6   7   59.84    7.66
  -1  -6   7   38.60    9.12
   1  -6  -7   59.53   11.09
  -1  -6   7   52.52    9.85
  -1   6   7   49.09    8.97
  -1  -6   7   56.83   10.77
   1   6  -7   57.53   10.69
   1   6  -7   54.79    9.84
   1  -6  -7   60.85   11.23
   1   6  -6    7.43    8.13
  -1   6   6    6.65    3.99
   1   6  -6    8.22   12.49
  -1  -6   6    5.45    8.68
   1   6  -6    6.70    3.57
   1   6  -6    8.15    4.24
   1  -6  -6    6.32    6.07
  -1  -6   6    8.02    4.06
  -1   6   6    9.20    5.43
   1  -6  -6   12.94    6.66
   1  -6  -6    4.93    1.21
  -1   6   6    7.23    2.93
  -1  -6   6    3.24    4.54
  -1  -6   6    9.25    5.12
   1  -6  -6    5.70    2.55
   1   6  -6    3.06    3.72
  -1   6   6    6.12    2.40
  -1   6   6   16.62   11.20
  -1  -6   6    4.59    3.06
   1  -6  -5   42.49   10.29
  -1   6   5   38.17    7.34
   1   6  -5   58.42   16.94
  -1  -6   5   40.11    8.48
   1  -6  -5   47.21   15.01
  -1   6   5   43.74    8.47
   1   6  -5   35.81    7.57
  -1  -6   5   35.08    7.62
   1   6  -5   29.01    7.62
  -1   6   5   23.30    8.30
  -1  -6   5   25.18   13.86
   1  -6  -5   44.87   10.07
   1  -6  -5   32.88    4.78
  -1  -6   5   35.54    8.26
   1   6  -5   28.04    6.39
  -1   6   5   31.59    8.50
  -1  -6   5   30.47    8.78
  -1  -6   5   65.98   18.23
  -1   6   5   35.30   12.73
   1  -6  -5   41.09    7.32
   1   6  -5   21.61   15.59
  -1   6   5   33.77    5.67
  -1   6   4   -2.95    5.73
   1  -6  -4    0.56    4.00
   1   6  -4   13.91   11.35
  -1  -6   4   -2.85   16.12
  -1  -6   4    0.93    2.73
  -1   6   4    5.13    2.82
   1   6  -4   -1.25    3.36
   1   6  -4    1.04    1.82
  -1   6   4    2.57    3.09
  -1  -6   4    1.88    3.02
  -1   6   4    3.61    8.89
  -1  -6   4   -1.82    2.34
   1  -6  -4    3.54    2.72
   1   6  -4   -4.20    2.85
   1  -6  -4    5.34    9.84
   1  -6  -4   -0.29    2.68
  -1  -6   4    2.31    3.17
   1   6  -4   14.57   13.93
   1  -6  -4   -6.02   10.14
  -1  -6   4   -5.12    7.99
  -1  -6   3   49.48    8.45
   1   6  -3   47.22   17.06
  -1   6   3   45.47    7.02
  -1  -6   3   46.41   15.56
   1   6  -3   42.08   16.26
   1   6  -3   50.71    8.53
  -1   6   3   66.15   16.26
   1   6  -3   61.31   10.13
  -1  -6   3   42.45    9.70
   1  -6  -3   58.90   18.63
   1  -6  -3   43.79    6.08
  -1  -6   3   47.46   17.15
  -1   6   3   53.28    9.17
  -1   6   3   44.33    6.71
  -1  -6   3   58.74    9.77
   1  -6  -3   42.65   14.65
   1   6  -3   57.24    9.25
   1  -6  -3   59.89    8.88
   1  -6  -3   36.27    7.37
  -1  -6   3   54.82    9.24
   1  -6  -3   58.07    7.25
  -1   6   3   35.36   11.84
  -1  -6   2   10.51   10.91
  -1   6   2    4.68    2.60
   1  -6  -2   -1.48    2.56
   1   6  -2    0.79    2.08
   1  -6  -2    1.16    1.84
  -1  -6   2    0.73    2.90
  -1   6   2    2.06    1.83
   1  -6  -2    1.75    3.44
  -1   6   2    4.15    7.71
   1   6  -2    5.39    2.76
   1   6  -2    0.50    1.82
   1   6  -2  -29.02   15.74
   1  -6  -2  -14.50    9.73
  -1  -6   2    0.04    2.02
   1  -6  -2    7.50    7.74
  -1  -6   2  -20.32   14.07
  -1  -6   2    2.75    3.38
  -1   6   2   -3.68    7.61
  -1  -6   2   -1.66    3.00
  -1   6   2    1.80    2.51
   1  -6  -2    3.07    3.18
   1   6  -2  -15.41   12.84
   1  -6  -1   29.33    6.41
  -1  -6   1   31.07    7.66
   1   6  -1   36.60    7.20
  -1  -6   1   45.76   16.12
  -1   6   1   31.92    5.70
   1   6  -1   37.75   16.84
  -1  -6   1   27.61   15.01
  -1  -6   1   34.38    6.85
   1   6  -1   25.17   12.88
   1  -6  -1   28.61    7.72
   1  -6  -1   32.02    5.50
  -1   6   1   45.85   15.42
   1   6  -1   35.97    6.67
  -1  -6   1   21.52    5.22
  -1   6   1   32.00   11.68
  -1   6   1   23.71    7.96
   1  -6  -1   22.86   12.46
  -1   6   1   29.66    6.08
   1  -6  -1   30.84    9.46
   1   6  -1   32.12    6.08
  -1  -6   1   25.16    7.04
  -1  -6   0    0.05    1.93
   1  -6   0    2.00   11.21
   1   6   0   -0.67    5.86
   1  -6   0    1.13    2.29
   1  -6   0    1.74    2.31
  -1   6   0    3.72    2.58
   1  -6   0    3.55    6.69
  -1  -6   0   -1.88    3.58
  -1   6   0   -3.38    8.56
   1   6   0    3.94    4.87
  -1  -6   0  -10.53    8.91
  -1   6   0   -2.23    2.79
  -1  -6   0   -2.46    3.18
   1   6   0   -1.83    2.64
  -1   6   0   11.08    6.47
   1   6   0    0.90    2.91
  -1   6   0   -2.92    1.55
  -1  -6   0   -4.83    2.73
  -1  -6   0    2.50   12.78
   1   6   0    2.04    6.26
   1  -6   0   -1.10    3.17
  -1   6  -1   22.54    5.28
   1  -6   1   13.70    3.35
  -1  -6  -1   16.62    5.86
   1  -6   1   16.06    4.54
  -1  -6  -1    4.35    2.50
  -1   6  -1   12.99    3.99
   1  -6   1    6.75    9.56
  -1   6  -1   19.96   11.62
   1   6   1   44.02   16.68
  -1  -6  -1   17.48    5.70
   1   6   1   12.89    3.74
  -1  -6  -1   19.41   13.56
   1   6   1   14.04    3.71
   1   6   1   20.74   12.50
   1  -6   1  -10.08    9.06
  -1  -6  -1   22.92   14.27
   1   6   1   13.30    6.92
   1  -6   1   11.04    3.78
  -1   6  -1   13.44    4.16
  -1   6  -1   18.36    7.48
  -1  -6  -1   22.72    4.95
   1  -6   2   15.79   14.62
  -1  -6  -2    1.34    1.66
   1   6   2   -7.10    5.72
   1   6   2    1.42    2.23
   1  -6   2   -0.43    2.49
  -1   6  -2    5.40   10.92
  -1   6  -2    0.63    2.99
   1  -6   2    4.70   10.24
  -1   6  -2   -0.45    2.30
   1  -6   2    1.26    1.92
   1   6   2    2.59    6.23
  -1   6  -2    1.38    1.91
   1   6   2    2.20    1.95
  -1  -6  -2   -5.80    5.00
  -1  -6  -2   -8.68    9.56
   1  -6   2   -0.59    2.05
  -1  -6  -2   13.77    9.70
   1   6   2   -5.04    8.23
  -1  -6  -2    1.65    1.91
  -1  -6  -2    0.27    2.77
  -1   6  -2   -1.07    6.45
   1   6   3    8.78   10.64
  -1  -6  -3   11.53    6.93
  -1  -6  -3   -2.97   10.05
  -1  -6  -3   20.12   13.47
  -1  -6  -3    9.62    4.13
   1  -6   3   18.19   13.75
   1  -6   3   12.83    4.42
  -1  -6  -3    8.94    3.91
  -1   6  -3   11.76    3.44
   1   6   3   19.32    6.00
   1   6   3    3.88    2.57
  -1   6  -3    8.11    4.19
  -1   6  -3   11.82   10.04
   1  -6   3   -1.78    6.40
   1  -6   3   11.68    4.65
   1   6   3    6.08    3.80
   1   6   3    3.05    6.60
  -1   6  -3   12.84    4.82
   1  -6   3    5.46    2.63
  -1  -6  -3    9.23    2.86
   1   6   3    3.67    2.77
  -1   6  -3    9.71   13.53
  -1   6  -4    3.04    4.13
  -1  -6  -4   14.17   12.70
   1  -6   4    2.07    2.19
   1  -6   4    9.91   12.29
  -1  -6  -4   -2.92    5.18
  -1  -6  -4    2.18    1.82
   1   6   4   -6.16    7.02
   1   6   4    0.71    3.04
  -1   6  -4    3.87    3.43
   1   6   4   -2.77    2.85
   1  -6   4    2.32    4.22
   1  -6   4    3.37    2.30
   1   6   4   -0.02    1.68
   1  -6   4    3.48   10.38
   1   6   4   -4.51    2.89
   1   6   4   -3.47    2.68
  -1   6  -4   -1.22    3.41
  -1  -6  -4   -0.08    1.93
  -1  -6  -4    0.41    8.92
  -1  -6  -4   -8.83    6.55
  -1   6  -4   15.41    6.88
   1   6   4   -0.25    3.60
  -1   6  -4    1.85    6.07
  -1   6  -5    0.24   10.20
   1   6   5    2.78    5.41
   1   6   5    7.52    4.16
   1   6   5   10.53   11.63
   1   6   5    4.78    3.51
  -1  -6  -5    0.94    2.08
   1   6   5    9.55    4.44
   1  -6   5   -4.19    5.39
  -1   6  -5    5.86    8.62
   1  -6   5    1.22    2.78
  -1  -6  -5    8.29    5.23
   1  -6   5    3.46    3.29
   1  -6   5    2.82    1.99
  -1  -6  -5    3.03    6.28
   1   6   5   -4.53    5.65
  -1  -6  -5    0.44    2.80
  -1   6  -5   -1.92    2.74
  -1   6  -5    6.28    4.27
  -1   6  -5    3.47    2.72
   1  -6   5   15.94   15.54
   1   6   5    1.26    3.15
  -1  -6  -6    9.67    6.94
  -1   6  -6   17.40   13.18
  -1  -6  -6    4.69    2.06
  -1  -6  -6    6.34    4.92
   1   6   6    2.87    2.56
   1  -6   6   13.06    5.81
  -1  -6  -6    3.71    1.69
  -1   6  -6   15.65   12.00
   1   6   6    7.50    3.52
   1  -6   6   12.60    4.77
  -1   6  -6    4.57    1.65
   1   6   6    5.45    4.19
   1   6   6    9.73    3.76
  -1   6  -6   -1.18    3.01
   1  -6   6    4.70    3.53
   1  -6   6    6.87    7.35
   1   6   6    8.87    9.54
  -1   6  -6    3.62    2.31
   1   6   6    8.95    4.31
   1   6   7    1.14    1.65
   1   6   7   -1.23    2.86
   1  -6   7    5.45    2.80
  -1  -6  -7   -2.67    3.11
  -1   6  -7    3.43    4.74
   1   6   7   -3.89    7.80
  -1   6  -7   -0.60    3.03
   1   6   7    0.66    2.35
  -1   6  -7    1.89    2.40
   1   6   7   -0.45    3.01
   1  -6   7    3.26    3.05
   1   6   7    8.77    3.10
   1  -6   7    0.72    2.40
  -1  -6  -7    1.45    4.12
  -1   6  -7   18.86   11.02
  -1  -6  -7   -0.95    2.52
   1  -6   7   -2.56    4.78
  -1   6  -7   -2.49    7.16
  -1  -6  -7   -3.42    4.93
  -1  -6  -8    2.20    4.21
  -1  -6  -8   -2.15    4.58
   1   6   8    5.05    3.97
   1   6   8    3.41    3.43
  -1   6  -8   13.18    8.48
  -1  -6  -8    0.34    1.54
  -1   6  -8   -0.17   11.15
   1   6   8    3.22    3.55
   1   6   8   -0.04    4.43
   1   6   8    3.85    4.68
   1  -6   8    3.95    5.02
   1   6   8   -1.13    8.02
   1   6   8    2.49    2.59
  -1   6  -8    1.55    2.75
   1  -6   8   -0.09    2.65
   1  -6   8    1.55    2.62
  -1  -6  -9  149.88   19.19
  -1   6  -9  144.40   31.81
   1   6   9  153.79   13.67
   1   6   9  162.13   15.75
   1  -6   9  176.32   18.74
  -1   6  -9  148.20   17.30
  -1   6  -9  131.43   23.40
  -1  -6  -9  138.19   21.60
   1   6   9  173.48   19.37
  -1  -6  -9  147.80   19.79
   1  -6   9  156.98   20.51
   1   6   9  167.43   21.11
   1   6   9  186.95   32.13
   1  -6   9  149.92   18.17
   1   6   9  138.20   20.37
   1  -6  10    2.84    4.79
  -1  -6 -10   12.75    9.54
   1   6  10    2.43    2.40
   1   6  10   -7.28   12.46
   1   6  10   -2.70    2.84
   1  -6  10   -3.60    4.32
  -1  -6 -10   -0.99    5.45
   1   6  10   -2.67    1.99
  -1  -6 -10    1.43    5.41
  -1  -6 -10    5.27    5.44
  -1   6 -10   -9.59    7.74
   1   6  10   -6.29    8.30
   1   6  10   -0.48    3.42
  -1   6 -10    4.51   12.21
  -1   6 -10   14.59    6.40
   1   6  11   22.74    6.19
   1   6  11   27.34    5.73
   1  -6  11   31.85    9.09
  -1   6 -11   32.09   15.33
   1   6  11   19.05    7.04
  -1  -6 -11   32.99    9.28
   1  -6  11   29.99    8.29
  -1   6 -11   19.64    7.09
   1   6  11   16.90    7.90
   1   6  11    2.03    7.43
  -1  -6 -11   23.00   10.76
  -1   6 -11   32.00   14.78
   1   6  12   30.66    7.35
  -1  -6 -12   57.03   15.30
  -1   6 -12   35.40   14.79
   1  -6  12   32.01    9.04
   1   6  12   41.68   10.70
  -1  -6 -12   23.44    9.88
  -1   6 -12   42.17   14.10
   1   6  12   40.49   10.49
   1   6  12   29.65   12.48
   1  -6  12   25.04    7.69
   1   6  12   33.93    6.12
  -1   6 -12   18.98    7.70
  -1   6 -13    4.81    9.40
   1   6  13    3.35    4.51
  -1  -6 -13    1.37    5.42
  -1  -6 -13    2.15    2.79
   1   6  13  -11.65    7.17
   1   6  13    6.59    4.52
  -1   6 -13    0.81    3.46
   1  -6  13    8.48    5.54
  -1   6 -13   10.87   15.94
   1  -6  13    3.87    5.00
   1   6  13    2.59    1.95
   1   6  13   -3.52    4.93
  -1   6 -14   -5.12    5.13
   1   6  14    6.20    2.77
  -1   6 -14   -7.40   12.67
  -1  -6 -14   13.68    7.80
  -1   6 -14   -4.48    5.86
   1   6  14   11.44    6.51
   1   6  14    3.62    3.94
   1  -6  14    8.31    7.00
   1  -6  14    6.44    5.59
   1  -6  15   12.19    5.59
   1   6  15   11.71    5.82
   1   6  15   20.24    4.90
  -1   6 -15    8.12    3.33
  -1  -6 -15   21.59    9.51
  -1   6 -15   30.26   12.21
   1   6  15   11.95    7.44
   1  -6  15   17.05    5.85
   1  -6  16   -6.36    6.34
  -1  -6 -16    0.72    5.10
   1  -6  16   -4.05    5.47
  -1   6 -16    0.77    4.41
   1   6  16    5.86    4.98
  -1   6 -16    6.46   16.07
   1   6  16   -3.19    4.37
   1   6  16   -1.61    1.70
  -1  -6 -17    2.26    5.33
   1   6  17   -0.79    5.08
  -1   6 -17   13.00    4.07
   1  -6  17    2.16    3.00
   1   6  17    6.00    2.76
  -1   6 -17   -2.31    9.50
  -1   6 -17   18.43    9.77
   1   6  17    7.21    3.63
   1  -6  17    7.17    7.83
  -1   6 -18   -1.63    4.49
   1  -6  18   -0.52    3.35
   1   6  18    7.25    7.39
  -1  -6 -18   -5.53    4.07
   1  -6  18   -1.56    4.61
  -1   6 -18    0.42    5.73
   1   6  18    0.74    1.71
   1   6  18   -1.56    3.76
  -1   6 -19   26.10   24.56
  -1  -6 -19    8.59    5.95
  -1   6 -19   43.75   16.80
   1   6  19   39.15   12.34
   1  -6  19   11.37    8.89
   1   6  19   16.90    3.87
  -1   6 -19   21.46    9.42
   1   6  19   23.95   10.60
   1  -6  19   27.75   10.06
  -1   6 -20   36.36   13.20
  -1   6 -20   30.84   17.45
   1   6  20   28.92    5.12
  -1  -6 -20   35.07   10.83
   1  -6  20   12.40    5.64
   1   6  20   33.91   11.05
  -1   6 -20   25.80    8.00
   1  -6  20   10.67    5.36
   1   6  20   32.24   12.71
   1  -6  21   43.64   15.46
   1   6  21   16.70    3.65
  -1  -6 -21   36.93   13.20
  -1   6 -21   20.21    9.58
   1   6  21   36.76   12.35
   1   6  21   24.37   10.88
  -1   6 -21   16.09   11.38
  -1   6 -21   28.63   19.54
   1  -6  21   30.14   12.30
  -1  -6 -22   13.85    3.76
   1   6  22   16.02    8.47
   1  -6  22   18.25    9.98
   1   6  22   46.46   14.59
  -1   6 -22   39.10   14.83
   1  -6  22   14.38    5.73
  -1   6 -22   20.47   10.08
  -1   6 -22   36.31   17.57
   1   6  23   11.95   10.47
   1  -6  23    3.11    8.66
  -1   6 -23    3.93   22.16
   1   6  23    4.68    9.87
  -1  -6 -23  -11.73   10.56
  -1   6 -23  -11.78    8.79
   1  -6  23   -8.20    6.91
  -1   6 -23    9.34    6.97
  -1   6 -24   22.87   14.42
   1  -6  24   -8.88    9.68
   1   6  24   -0.72    4.65
   1  -6  24   -7.50    8.71
  -1   6 -24  -10.93   11.01
   1   6  24  -10.93    9.80
  -1  -6 -24   -4.51    6.68
  -1   6 -24   16.06   11.93
  -1   6 -25   11.87   10.76
   1   6  25    5.56    9.09
  -1  -6 -25   16.28   11.30
  -1   6 -25   10.88   12.65
   1   6  25   19.75   12.51
   1  -6  25  -10.42   11.96
   1  -6  25    7.45    3.95
[truncated: 4,557,452 more chars]
