# Supplementary material for: An Auxiliary Approach for the Stereoselective Synthesis of Topologically Chiral Catenanes
Source: Chem. 2019 Jun 13;5(6):1512–20. doi: 10.1016/j.chempr.2019.03.008 (PMC6588264; doi:10.1016/j.chempr.2019.03.008)
Supplement: Data S2. ZIP File Containing Modelled Structures in MOL Format [file mmc3.zip]

Archive with 12 entries (9 files):
- 1 Modelled Structures/
- 1 Modelled Structures/DFT631G_RSmt_IIb_gas.mol
- __MACOSX/
- __MACOSX/1 Modelled Structures/
- __MACOSX/1 Modelled Structures/._DFT631G_RSmt_IIb_gas.mol
- 1 Modelled Structures/DFT631G_SSmt_IIb_gas.mol
- __MACOSX/1 Modelled Structures/._DFT631G_SSmt_IIb_gas.mol
- 1 Modelled Structures/DFT631G_RSmt_Ib_gas.mol
- __MACOSX/1 Modelled Structures/._DFT631G_RSmt_Ib_gas.mol
- 1 Modelled Structures/DFT631G_SSmt_Ib_gas.mol
- __MACOSX/1 Modelled Structures/._DFT631G_SSmt_Ib_gas.mol
- __MACOSX/._1 Modelled Structures
