# Supplementary material for: An Auxiliary Approach for the Stereoselective Synthesis of Topologically Chiral Catenanes
Source: Chem. 2019 Jun 13;5(6):1512–20. doi: 10.1016/j.chempr.2019.03.008 (PMC6588264; doi:10.1016/j.chempr.2019.03.008)
Supplement: Data S2. ZIP File Containing Modelled Structures in MOL Format [file mmc3.zip › 1 Modelled Structures/DFT631G_RSmt_IIb_gas.mol]

Title Card Required

Created by GaussView 6.0.16
163173  0  0  0  0  0  0  0  0  0    0
    2.8221   -4.3467   -1.0768 C   0  0  0  0  0  0  0  0  0  0  0  0
    3.6601   -6.0846    0.9337 C   0  0  0  0  0  0  0  0  0  0  0  0
    2.7231   -3.9714    0.2345 N   0  0  0  0  0  0  0  0  0  0  0  0
    3.3679   -5.6036   -1.4091 C   0  0  0  0  0  0  0  0  0  0  0  0
    3.7952   -6.4673   -0.4043 C   0  0  0  0  0  0  0  0  0  0  0  0
    3.1127   -4.8320    1.2238 C   0  0  0  0  0  0  0  0  0  0  0  0
    3.4622   -5.8743   -2.4534 H   0  0  0  0  0  0  0  0  0  0  0  0
    4.2206   -7.4330   -0.6551 H   0  0  0  0  0  0  0  0  0  0  0  0
    3.9445   -6.7642    1.7270 H   0  0  0  0  0  0  0  0  0  0  0  0
    2.8345   -4.3798    2.6112 C   0  0  0  0  0  0  0  0  0  0  0  0
    2.0654   -3.4791    5.1073 C   0  0  0  0  0  0  0  0  0  0  0  0
    1.9655   -3.3283    2.7173 N   0  0  0  0  0  0  0  0  0  0  0  0
    3.3700   -4.9890    3.7496 C   0  0  0  0  0  0  0  0  0  0  0  0
    2.9773   -4.5312    5.0107 C   0  0  0  0  0  0  0  0  0  0  0  0
    1.5718   -2.8744    3.9407 C   0  0  0  0  0  0  0  0  0  0  0  0
    4.0885   -5.7940    3.6619 H   0  0  0  0  0  0  0  0  0  0  0  0
    3.3823   -4.9895    5.9064 H   0  0  0  0  0  0  0  0  0  0  0  0
    1.7407   -3.1134    6.0747 H   0  0  0  0  0  0  0  0  0  0  0  0
    2.2994   -3.4523   -2.1364 C   0  0  0  0  0  0  0  0  0  0  0  0
    1.1295   -1.7696   -4.0887 C   0  0  0  0  0  0  0  0  0  0  0  0
    2.6356   -2.0888   -2.2200 C   0  0  0  0  0  0  0  0  0  0  0  0
    1.4069   -3.9710   -3.0999 C   0  0  0  0  0  0  0  0  0  0  0  0
    0.8244   -3.1439   -4.0546 C   0  0  0  0  0  0  0  0  0  0  0  0
    2.0790   -1.2517   -3.1913 C   0  0  0  0  0  0  0  0  0  0  0  0
    3.3292   -1.6683   -1.5015 H   0  0  0  0  0  0  0  0  0  0  0  0
    1.1260   -5.0195   -3.0643 H   0  0  0  0  0  0  0  0  0  0  0  0
    0.1011   -3.5282   -4.7639 H   0  0  0  0  0  0  0  0  0  0  0  0
    2.3353   -0.1984   -3.1962 H   0  0  0  0  0  0  0  0  0  0  0  0
    0.5932   -1.7239    3.9869 C   0  0  0  0  0  0  0  0  0  0  0  0
    0.6690   -1.1695    3.0466 H   0  0  0  0  0  0  0  0  0  0  0  0
    0.8765   -1.0465    4.8037 H   0  0  0  0  0  0  0  0  0  0  0  0
   -0.8797   -2.1632    4.1932 C   0  0  0  0  0  0  0  0  0  0  0  0
   -0.9491   -2.7919    5.0931 H   0  0  0  0  0  0  0  0  0  0  0  0
   -1.1942   -2.7851    3.3457 H   0  0  0  0  0  0  0  0  0  0  0  0
   -1.8639   -0.9707    4.3511 C   0  0  0  0  0  0  0  0  0  0  0  0
   -2.8361   -1.3876    4.6479 H   0  0  0  0  0  0  0  0  0  0  0  0
   -1.5248   -0.3517    5.1940 H   0  0  0  0  0  0  0  0  0  0  0  0
   -2.0536   -0.0897    3.1255 C   0  0  0  0  0  0  0  0  0  0  0  0
   -2.4184    1.5555    0.8439 C   0  0  0  0  0  0  0  0  0  0  0  0
   -2.9492   -0.4471    2.1039 C   0  0  0  0  0  0  0  0  0  0  0  0
   -1.3531    1.1232    2.9794 C   0  0  0  0  0  0  0  0  0  0  0  0
   -1.5223    1.9340    1.8566 C   0  0  0  0  0  0  0  0  0  0  0  0
   -3.1364    0.3574    0.9719 C   0  0  0  0  0  0  0  0  0  0  0  0
   -3.5158   -1.3706    2.1837 H   0  0  0  0  0  0  0  0  0  0  0  0
   -0.6611    1.4386    3.7562 H   0  0  0  0  0  0  0  0  0  0  0  0
   -0.9591    2.8509    1.7369 H   0  0  0  0  0  0  0  0  0  0  0  0
   -3.8309    0.0419    0.2027 H   0  0  0  0  0  0  0  0  0  0  0  0
    0.3961   -1.0351   -5.0022 O   0  0  0  0  0  0  0  0  0  0  0  0
   -2.5660    2.4468   -0.2177 O   0  0  0  0  0  0  0  0  0  0  0  0
   -2.9612    1.9373   -1.5453 C   0  0  0  0  0  0  0  0  0  0  0  0
   -2.4152    1.0094   -1.7195 H   0  0  0  0  0  0  0  0  0  0  0  0
   -4.0420    1.7430   -1.5539 H   0  0  0  0  0  0  0  0  0  0  0  0
   -2.5770    3.0027   -2.5802 C   0  0  0  0  0  0  0  0  0  0  0  0
   -1.6579    3.4830   -2.2241 H   0  0  0  0  0  0  0  0  0  0  0  0
   -3.3524    3.7789   -2.6155 H   0  0  0  0  0  0  0  0  0  0  0  0
   -2.3205    2.4308   -4.0012 C   0  0  0  0  0  0  0  0  0  0  0  0
   -3.1231    1.7279   -4.2770 H   0  0  0  0  0  0  0  0  0  0  0  0
   -2.3766    3.2554   -4.7271 H   0  0  0  0  0  0  0  0  0  0  0  0
   -0.9467    1.7382   -4.1031 C   0  0  0  0  0  0  0  0  0  0  0  0
   -0.8930    0.9346   -3.3646 H   0  0  0  0  0  0  0  0  0  0  0  0
   -0.1695    2.4564   -3.8069 H   0  0  0  0  0  0  0  0  0  0  0  0
   -0.5647    1.1657   -5.4800 C   0  0  0  0  0  0  0  0  0  0  0  0
   -1.3586    0.5207   -5.8812 H   0  0  0  0  0  0  0  0  0  0  0  0
   -0.4218    1.9811   -6.2047 H   0  0  0  0  0  0  0  0  0  0  0  0
    0.7335    0.3482   -5.4171 C   0  0  0  0  0  0  0  0  0  0  0  0
    1.4424    0.8100   -4.7247 H   0  0  0  0  0  0  0  0  0  0  0  0
    1.1974    0.2536   -6.4055 H   0  0  0  0  0  0  0  0  0  0  0  0
    2.6206    1.2662    0.6943 C   0  0  0  0  0  0  0  0  0  0  0  0
    3.3969    0.5626    1.0503 H   0  0  0  0  0  0  0  0  0  0  0  0
    2.1937    1.7261    1.5955 H   0  0  0  0  0  0  0  0  0  0  0  0
    3.1822    2.3646   -0.1048 N   0  0  0  0  0  0  0  0  0  0  0  0
    3.4332    3.6221    0.6088 C   0  0  0  0  0  0  0  0  0  0  0  0
    4.0184    4.2639   -0.0611 H   0  0  0  0  0  0  0  0  0  0  0  0
    4.0678    3.4752    1.5032 H   0  0  0  0  0  0  0  0  0  0  0  0
    2.1740    4.3795    1.0151 C   0  0  0  0  0  0  0  0  0  0  0  0
   -0.0856    5.9791    1.7048 C   0  0  0  0  0  0  0  0  0  0  0  0
    1.0592    4.4589    0.1668 C   0  0  0  0  0  0  0  0  0  0  0  0
    2.1306    5.0856    2.2286 C   0  0  0  0  0  0  0  0  0  0  0  0
    1.0220    5.8683    2.5661 C   0  0  0  0  0  0  0  0  0  0  0  0
   -0.0482    5.2459    0.5055 C   0  0  0  0  0  0  0  0  0  0  0  0
    1.0517    3.8811   -0.7497 H   0  0  0  0  0  0  0  0  0  0  0  0
    2.9736    5.0256    2.9136 H   0  0  0  0  0  0  0  0  0  0  0  0
    1.0168    6.4076    3.5106 H   0  0  0  0  0  0  0  0  0  0  0  0
   -0.8934    5.2673   -0.1733 H   0  0  0  0  0  0  0  0  0  0  0  0
   -1.2244    6.9288    2.0692 C   0  0  0  0  0  0  0  0  0  0  0  0
   -0.9070    7.9507    1.8061 H   0  0  0  0  0  0  0  0  0  0  0  0
   -1.3440    6.9314    3.1627 H   0  0  0  0  0  0  0  0  0  0  0  0
   -2.5998    6.6742    1.4168 C   0  0  0  0  0  0  0  0  0  0  0  0
   -2.4850    6.6165    0.3251 H   0  0  0  0  0  0  0  0  0  0  0  0
   -3.2337    7.5537    1.6021 H   0  0  0  0  0  0  0  0  0  0  0  0
   -3.3288    5.4139    1.9212 C   0  0  0  0  0  0  0  0  0  0  0  0
   -2.6505    4.5543    1.8732 H   0  0  0  0  0  0  0  0  0  0  0  0
   -3.5919    5.5486    2.9821 H   0  0  0  0  0  0  0  0  0  0  0  0
   -4.5914    5.0811    1.1044 C   0  0  0  0  0  0  0  0  0  0  0  0
   -5.2837    5.9381    1.1150 H   0  0  0  0  0  0  0  0  0  0  0  0
   -4.2910    4.9308    0.0574 H   0  0  0  0  0  0  0  0  0  0  0  0
   -5.3197    3.8127    1.5911 C   0  0  0  0  0  0  0  0  0  0  0  0
   -4.5823    3.0087    1.7073 H   0  0  0  0  0  0  0  0  0  0  0  0
   -5.7498    3.9896    2.5892 H   0  0  0  0  0  0  0  0  0  0  0  0
   -6.4252    3.3358    0.6300 C   0  0  0  0  0  0  0  0  0  0  0  0
   -6.0097    3.2827   -0.3883 H   0  0  0  0  0  0  0  0  0  0  0  0
   -7.2345    4.0822    0.5928 H   0  0  0  0  0  0  0  0  0  0  0  0
   -7.0111    1.9574    0.9961 C   0  0  0  0  0  0  0  0  0  0  0  0
   -7.3981    1.9840    2.0268 H   0  0  0  0  0  0  0  0  0  0  0  0
   -6.2036    1.2118    0.9888 H   0  0  0  0  0  0  0  0  0  0  0  0
   -8.1390    1.5152    0.0470 C   0  0  0  0  0  0  0  0  0  0  0  0
   -7.7816    1.5566   -0.9925 H   0  0  0  0  0  0  0  0  0  0  0  0
   -8.9666    2.2361    0.1178 H   0  0  0  0  0  0  0  0  0  0  0  0
   -8.7011    0.0966    0.3319 C   0  0  0  0  0  0  0  0  0  0  0  0
   -9.6643   -0.0022   -0.1881 H   0  0  0  0  0  0  0  0  0  0  0  0
   -8.9187    0.0093    1.4049 H   0  0  0  0  0  0  0  0  0  0  0  0
   -7.8026   -1.0512   -0.0976 C   0  0  0  0  0  0  0  0  0  0  0  0
   -6.1909   -3.2407   -0.9295 C   0  0  0  0  0  0  0  0  0  0  0  0
   -7.1191   -1.8481    0.8381 C   0  0  0  0  0  0  0  0  0  0  0  0
   -7.6512   -1.3656   -1.4602 C   0  0  0  0  0  0  0  0  0  0  0  0
   -6.8536   -2.4377   -1.8704 C   0  0  0  0  0  0  0  0  0  0  0  0
   -6.3295   -2.9289    0.4319 C   0  0  0  0  0  0  0  0  0  0  0  0
   -7.2193   -1.6267    1.8970 H   0  0  0  0  0  0  0  0  0  0  0  0
   -8.1670   -0.7676   -2.2068 H   0  0  0  0  0  0  0  0  0  0  0  0
   -6.7546   -2.6576   -2.9307 H   0  0  0  0  0  0  0  0  0  0  0  0
   -5.8155   -3.5363    1.1699 H   0  0  0  0  0  0  0  0  0  0  0  0
   -5.3960   -4.4515   -1.3741 C   0  0  0  0  0  0  0  0  0  0  0  0
   -5.9495   -5.3770   -1.1897 H   0  0  0  0  0  0  0  0  0  0  0  0
   -5.1771   -4.4026   -2.4481 H   0  0  0  0  0  0  0  0  0  0  0  0
   -4.1658   -4.6639   -0.6093 O   0  0  0  0  0  0  0  0  0  0  0  0
   -3.1227   -3.7364   -0.7193 C   0  0  0  0  0  0  0  0  0  0  0  0
   -1.0219   -1.8815   -0.6941 C   0  0  0  0  0  0  0  0  0  0  0  0
   -2.1664   -3.7714    0.3041 C   0  0  0  0  0  0  0  0  0  0  0  0
   -2.9907   -2.8123   -1.7630 C   0  0  0  0  0  0  0  0  0  0  0  0
   -1.9360   -1.8952   -1.7546 C   0  0  0  0  0  0  0  0  0  0  0  0
   -1.1265   -2.8456    0.3188 C   0  0  0  0  0  0  0  0  0  0  0  0
   -2.2782   -4.5025    1.0966 H   0  0  0  0  0  0  0  0  0  0  0  0
   -3.7053   -2.7807   -2.5753 H   0  0  0  0  0  0  0  0  0  0  0  0
   -1.8303   -1.1818   -2.5604 H   0  0  0  0  0  0  0  0  0  0  0  0
   -0.4249   -2.8004    1.1437 H   0  0  0  0  0  0  0  0  0  0  0  0
    4.0996    1.9897   -1.2145 C   0  0  0  0  0  0  0  0  0  0  0  0
    5.5863    2.1684   -0.9057 C   0  0  0  0  0  0  0  0  0  0  0  0
    8.3266    2.4541   -0.2629 C   0  0  0  0  0  0  0  0  0  0  0  0
    6.2936    1.1463   -0.2532 C   0  0  0  0  0  0  0  0  0  0  0  0
    6.2964    3.3405   -1.2379 C   0  0  0  0  0  0  0  0  0  0  0  0
    7.6462    3.4859   -0.9242 C   0  0  0  0  0  0  0  0  0  0  0  0
    7.6492    1.2760    0.0742 C   0  0  0  0  0  0  0  0  0  0  0  0
    5.7803    0.2227    0.0002 H   0  0  0  0  0  0  0  0  0  0  0  0
    5.7940    4.1509   -1.7560 H   0  0  0  0  0  0  0  0  0  0  0  0
    8.1934    4.3851   -1.1826 H   0  0  0  0  0  0  0  0  0  0  0  0
    8.1572    0.4606    0.5752 H   0  0  0  0  0  0  0  0  0  0  0  0
    9.6725    2.6944    0.0066 O   0  0  0  0  0  0  0  0  0  0  0  0
   10.4404    1.6669    0.6822 C   0  0  0  0  0  0  0  0  0  0  0  0
   11.4441    2.0789    0.7824 H   0  0  0  0  0  0  0  0  0  0  0  0
   10.4778    0.7431    0.0920 H   0  0  0  0  0  0  0  0  0  0  0  0
   10.0295    1.4493    1.6756 H   0  0  0  0  0  0  0  0  0  0  0  0
    3.9301    0.9182   -1.3763 H   0  0  0  0  0  0  0  0  0  0  0  0
    3.6415    2.6842   -2.5115 C   0  0  0  0  0  0  0  0  0  0  0  0
    4.3504    2.4876   -3.3217 H   0  0  0  0  0  0  0  0  0  0  0  0
    3.5876    3.7728   -2.3595 H   0  0  0  0  0  0  0  0  0  0  0  0
    2.3620    2.1755   -2.9528 O   0  0  0  0  0  0  0  0  0  0  0  0
    1.7357    2.0378   -2.1815 H   0  0  0  0  0  0  0  0  0  0  0  0
    1.7317   -2.3580    1.0157 Cu  0  0  0  0  0  0  0  0  0  0  0  0
   -0.2257    0.3110   -1.3299 N   0  0  0  0  0  0  0  0  0  0  0  0
   -0.0483   -0.8539   -0.5920 N   0  0  0  0  0  0  0  0  0  0  0  0
    1.0695   -0.7979    0.2259 C   0  0  0  0  0  0  0  0  0  0  0  0
    1.5348    0.5038   -0.0112 C   0  0  0  0  0  0  0  0  0  0  0  0
    0.7495    1.1252   -0.9582 N   0  0  0  0  0  0  0  0  0  0  0  0
  1  3  4  0  0  0  0
  1  4  4  0  0  0  0
  1 19  1  0  0  0  0
  2  5  4  0  0  0  0
  2  6  4  0  0  0  0
  2  9  1  0  0  0  0
  3  6  4  0  0  0  0
  4  5  4  0  0  0  0
  4  7  1  0  0  0  0
  5  8  1  0  0  0  0
  6 10  1  0  0  0  0
 10 12  4  0  0  0  0
 10 13  4  0  0  0  0
 11 14  4  0  0  0  0
 11 15  4  0  0  0  0
 11 18  1  0  0  0  0
 12 15  4  0  0  0  0
 12158  1  0  0  0  0
 13 14  4  0  0  0  0
 13 16  1  0  0  0  0
 14 17  1  0  0  0  0
 15 29  1  0  0  0  0
 19 21  4  0  0  0  0
 19 22  4  0  0  0  0
 20 23  4  0  0  0  0
 20 24  4  0  0  0  0
 20 48  1  0  0  0  0
 21 24  4  0  0  0  0
 21 25  1  0  0  0  0
 22 23  4  0  0  0  0
 22 26  1  0  0  0  0
 23 27  1  0  0  0  0
 24 28  1  0  0  0  0
 29 30  1  0  0  0  0
 29 31  1  0  0  0  0
 29 32  1  0  0  0  0
 32 33  1  0  0  0  0
 32 34  1  0  0  0  0
 32 35  1  0  0  0  0
 35 36  1  0  0  0  0
 35 37  1  0  0  0  0
 35 38  1  0  0  0  0
 38 40  4  0  0  0  0
 38 41  4  0  0  0  0
 39 42  4  0  0  0  0
 39 43  4  0  0  0  0
 39 49  1  0  0  0  0
 40 43  4  0  0  0  0
 40 44  1  0  0  0  0
 41 42  4  0  0  0  0
 41 45  1  0  0  0  0
 42 46  1  0  0  0  0
 43 47  1  0  0  0  0
 48 65  1  0  0  0  0
 49 50  1  0  0  0  0
 50 51  1  0  0  0  0
 50 52  1  0  0  0  0
 50 53  1  0  0  0  0
 53 54  1  0  0  0  0
 53 55  1  0  0  0  0
 53 56  1  0  0  0  0
 56 57  1  0  0  0  0
 56 58  1  0  0  0  0
 56 59  1  0  0  0  0
 59 60  1  0  0  0  0
 59 61  1  0  0  0  0
 59 62  1  0  0  0  0
 62 63  1  0  0  0  0
 62 64  1  0  0  0  0
 62 65  1  0  0  0  0
 65 66  1  0  0  0  0
 65 67  1  0  0  0  0
 68 69  1  0  0  0  0
 68 70  1  0  0  0  0
 68 71  1  0  0  0  0
 68162  1  0  0  0  0
 71 72  1  0  0  0  0
 71136  1  0  0  0  0
 72 73  1  0  0  0  0
 72 74  1  0  0  0  0
 72 75  1  0  0  0  0
 75 77  4  0  0  0  0
 75 78  4  0  0  0  0
 76 79  4  0  0  0  0
 76 80  4  0  0  0  0
 76 85  1  0  0  0  0
 77 80  4  0  0  0  0
 77 81  1  0  0  0  0
 78 79  4  0  0  0  0
 78 82  1  0  0  0  0
 79 83  1  0  0  0  0
 80 84  1  0  0  0  0
 85 86  1  0  0  0  0
 85 87  1  0  0  0  0
 85 88  1  0  0  0  0
 88 89  1  0  0  0  0
 88 90  1  0  0  0  0
 88 91  1  0  0  0  0
 91 92  1  0  0  0  0
 91 93  1  0  0  0  0
 91 94  1  0  0  0  0
 94 95  1  0  0  0  0
 94 96  1  0  0  0  0
 94 97  1  0  0  0  0
 97 98  1  0  0  0  0
 97 99  1  0  0  0  0
 97100  1  0  0  0  0
100101  1  0  0  0  0
100102  1  0  0  0  0
100103  1  0  0  0  0
103104  1  0  0  0  0
103105  1  0  0  0  0
103106  1  0  0  0  0
106107  1  0  0  0  0
106108  1  0  0  0  0
106109  1  0  0  0  0
109110  1  0  0  0  0
109111  1  0  0  0  0
109112  1  0  0  0  0
112114  4  0  0  0  0
112115  4  0  0  0  0
113116  4  0  0  0  0
113117  4  0  0  0  0
113122  1  0  0  0  0
114117  4  0  0  0  0
114118  1  0  0  0  0
115116  4  0  0  0  0
115119  1  0  0  0  0
116120  1  0  0  0  0
117121  1  0  0  0  0
122123  1  0  0  0  0
122124  1  0  0  0  0
122125  1  0  0  0  0
125126  1  0  0  0  0
126128  4  0  0  0  0
126129  4  0  0  0  0
127130  4  0  0  0  0
127131  4  0  0  0  0
127160  1  0  0  0  0
128131  4  0  0  0  0
128132  1  0  0  0  0
129130  4  0  0  0  0
129133  1  0  0  0  0
130134  1  0  0  0  0
131135  1  0  0  0  0
136137  1  0  0  0  0
136152  1  0  0  0  0
136153  1  0  0  0  0
137139  4  0  0  0  0
137140  4  0  0  0  0
138141  4  0  0  0  0
138142  4  0  0  0  0
138147  1  0  0  0  0
139142  4  0  0  0  0
139143  1  0  0  0  0
140141  4  0  0  0  0
140144  1  0  0  0  0
141145  1  0  0  0  0
142146  1  0  0  0  0
147148  1  0  0  0  0
148149  1  0  0  0  0
148150  1  0  0  0  0
148151  1  0  0  0  0
153154  1  0  0  0  0
153155  1  0  0  0  0
153156  1  0  0  0  0
156157  1  0  0  0  0
158161  1  0  0  0  0
159160  1  0  0  0  0
159163  1  0  0  0  0
160161  1  0  0  0  0
161162  4  0  0  0  0
162163  4  0  0  0  0
M  END
