# Supplementary material for: An Auxiliary Approach for the Stereoselective Synthesis of Topologically Chiral Catenanes
Source: Chem. 2019 Jun 13;5(6):1512–20. doi: 10.1016/j.chempr.2019.03.008 (PMC6588264; doi:10.1016/j.chempr.2019.03.008)
Supplement: Data S2. ZIP File Containing Modelled Structures in MOL Format [file mmc3.zip › 1 Modelled Structures/DFT631G_SSmt_IIb_gas.mol]

Title Card Required

Created by GaussView 6.0.16
163173  0  0  0  0  0  0  0  0  0    0
   -2.7763   -4.5861    1.5073 C   0  0  0  0  0  0  0  0  0  0  0  0
   -3.6080   -6.4796   -0.3589 C   0  0  0  0  0  0  0  0  0  0  0  0
   -2.7877   -4.2748    0.1772 N   0  0  0  0  0  0  0  0  0  0  0  0
   -3.2040   -5.8584    1.9356 C   0  0  0  0  0  0  0  0  0  0  0  0
   -3.6306   -6.8005    1.0018 C   0  0  0  0  0  0  0  0  0  0  0  0
   -3.1724   -5.2087   -0.7444 C   0  0  0  0  0  0  0  0  0  0  0  0
   -3.2073   -6.0825    2.9951 H   0  0  0  0  0  0  0  0  0  0  0  0
   -3.9668   -7.7796    1.3252 H   0  0  0  0  0  0  0  0  0  0  0  0
   -3.8917   -7.2184   -1.0976 H   0  0  0  0  0  0  0  0  0  0  0  0
   -3.0073   -4.8092   -2.1670 C   0  0  0  0  0  0  0  0  0  0  0  0
   -2.4391   -3.9791   -4.7418 C   0  0  0  0  0  0  0  0  0  0  0  0
   -2.2433   -3.6928   -2.3719 N   0  0  0  0  0  0  0  0  0  0  0  0
   -3.5360   -5.5243   -3.2448 C   0  0  0  0  0  0  0  0  0  0  0  0
   -3.2456   -5.1008   -4.5456 C   0  0  0  0  0  0  0  0  0  0  0  0
   -1.9482   -3.2706   -3.6335 C   0  0  0  0  0  0  0  0  0  0  0  0
   -4.1701   -6.3866   -3.0817 H   0  0  0  0  0  0  0  0  0  0  0  0
   -3.6478   -5.6415   -5.3954 H   0  0  0  0  0  0  0  0  0  0  0  0
   -2.1950   -3.6398   -5.7418 H   0  0  0  0  0  0  0  0  0  0  0  0
   -2.2429   -3.5991    2.4803 C   0  0  0  0  0  0  0  0  0  0  0  0
   -1.0291   -1.7184    4.2182 C   0  0  0  0  0  0  0  0  0  0  0  0
   -2.7292   -2.2841    2.5839 C   0  0  0  0  0  0  0  0  0  0  0  0
   -1.1750   -3.9741    3.3244 C   0  0  0  0  0  0  0  0  0  0  0  0
   -0.5710   -3.0495    4.1698 C   0  0  0  0  0  0  0  0  0  0  0  0
   -2.1534   -1.3558    3.4577 C   0  0  0  0  0  0  0  0  0  0  0  0
   -3.5634   -1.9747    1.9641 H   0  0  0  0  0  0  0  0  0  0  0  0
   -0.7790   -4.9840    3.2738 H   0  0  0  0  0  0  0  0  0  0  0  0
    0.2844   -3.3199    4.7773 H   0  0  0  0  0  0  0  0  0  0  0  0
   -2.5404   -0.3458    3.4872 H   0  0  0  0  0  0  0  0  0  0  0  0
   -1.0849   -2.0373   -3.7827 C   0  0  0  0  0  0  0  0  0  0  0  0
   -1.0708   -1.5159   -2.8207 H   0  0  0  0  0  0  0  0  0  0  0  0
   -1.5449   -1.3673   -4.5224 H   0  0  0  0  0  0  0  0  0  0  0  0
    0.3726   -2.3345   -4.2203 C   0  0  0  0  0  0  0  0  0  0  0  0
    0.3613   -2.9521   -5.1305 H   0  0  0  0  0  0  0  0  0  0  0  0
    0.8709   -2.9274   -3.4425 H   0  0  0  0  0  0  0  0  0  0  0  0
    1.2062   -1.0556   -4.5109 C   0  0  0  0  0  0  0  0  0  0  0  0
    2.1396   -1.3813   -4.9921 H   0  0  0  0  0  0  0  0  0  0  0  0
    0.6708   -0.4548   -5.2595 H   0  0  0  0  0  0  0  0  0  0  0  0
    1.5461   -0.1754   -3.3157 C   0  0  0  0  0  0  0  0  0  0  0  0
    2.2201    1.4790   -1.1138 C   0  0  0  0  0  0  0  0  0  0  0  0
    2.4905   -0.5833   -2.3583 C   0  0  0  0  0  0  0  0  0  0  0  0
    0.9643    1.0963   -3.1519 C   0  0  0  0  0  0  0  0  0  0  0  0
    1.2922    1.9171   -2.0704 C   0  0  0  0  0  0  0  0  0  0  0  0
    2.8286    0.2246   -1.2655 C   0  0  0  0  0  0  0  0  0  0  0  0
    2.9774   -1.5492   -2.4597 H   0  0  0  0  0  0  0  0  0  0  0  0
    0.2444    1.4534   -3.8843 H   0  0  0  0  0  0  0  0  0  0  0  0
    0.8297    2.8880   -1.9421 H   0  0  0  0  0  0  0  0  0  0  0  0
    3.5566   -0.1280   -0.5446 H   0  0  0  0  0  0  0  0  0  0  0  0
   -0.2729   -0.8760    5.0090 O   0  0  0  0  0  0  0  0  0  0  0  0
    2.5185    2.3687   -0.0802 O   0  0  0  0  0  0  0  0  0  0  0  0
    2.8619    1.8369    1.2571 C   0  0  0  0  0  0  0  0  0  0  0  0
    2.1963    0.9954    1.4556 H   0  0  0  0  0  0  0  0  0  0  0  0
    3.9062    1.4970    1.2567 H   0  0  0  0  0  0  0  0  0  0  0  0
    2.6450    2.9662    2.2724 C   0  0  0  0  0  0  0  0  0  0  0  0
    1.7590    3.5261    1.9502 H   0  0  0  0  0  0  0  0  0  0  0  0
    3.4934    3.6619    2.2343 H   0  0  0  0  0  0  0  0  0  0  0  0
    2.4233    2.4717    3.7285 C   0  0  0  0  0  0  0  0  0  0  0  0
    2.5415    3.3286    4.4080 H   0  0  0  0  0  0  0  0  0  0  0  0
    3.2086    1.7507    4.0072 H   0  0  0  0  0  0  0  0  0  0  0  0
    1.0305    1.8382    3.9153 C   0  0  0  0  0  0  0  0  0  0  0  0
    0.9337    0.9897    3.2358 H   0  0  0  0  0  0  0  0  0  0  0  0
    0.2690    2.5636    3.5963 H   0  0  0  0  0  0  0  0  0  0  0  0
    0.6624    1.3555    5.3312 C   0  0  0  0  0  0  0  0  0  0  0  0
    1.4596    0.7373    5.7661 H   0  0  0  0  0  0  0  0  0  0  0  0
    0.5191    2.2126    6.0051 H   0  0  0  0  0  0  0  0  0  0  0  0
   -0.6324    0.5273    5.3205 C   0  0  0  0  0  0  0  0  0  0  0  0
   -1.3322    0.9340    4.5849 H   0  0  0  0  0  0  0  0  0  0  0  0
   -1.1129    0.5075    6.3052 H   0  0  0  0  0  0  0  0  0  0  0  0
   -3.1099    0.8053    0.0078 C   0  0  0  0  0  0  0  0  0  0  0  0
   -3.8880    0.5039    0.7210 H   0  0  0  0  0  0  0  0  0  0  0  0
   -3.4494    0.4182   -0.9667 H   0  0  0  0  0  0  0  0  0  0  0  0
   -3.0256    2.2730    0.0043 N   0  0  0  0  0  0  0  0  0  0  0  0
   -2.6017    2.8808   -1.2564 C   0  0  0  0  0  0  0  0  0  0  0  0
   -3.4671    3.1662   -1.8875 H   0  0  0  0  0  0  0  0  0  0  0  0
   -2.0685    2.0956   -1.8086 H   0  0  0  0  0  0  0  0  0  0  0  0
   -1.6589    4.0767   -1.1510 C   0  0  0  0  0  0  0  0  0  0  0  0
    0.2713    6.1733   -1.1357 C   0  0  0  0  0  0  0  0  0  0  0  0
   -0.9399    4.3832    0.0146 C   0  0  0  0  0  0  0  0  0  0  0  0
   -1.4255    4.8555   -2.2974 C   0  0  0  0  0  0  0  0  0  0  0  0
   -0.4673    5.8742   -2.2940 C   0  0  0  0  0  0  0  0  0  0  0  0
   -0.0038    5.4232    0.0205 C   0  0  0  0  0  0  0  0  0  0  0  0
   -1.1106    3.8035    0.9130 H   0  0  0  0  0  0  0  0  0  0  0  0
   -1.9823    4.6480   -3.2092 H   0  0  0  0  0  0  0  0  0  0  0  0
   -0.2865    6.4438   -3.2023 H   0  0  0  0  0  0  0  0  0  0  0  0
    0.5349    5.6356    0.9394 H   0  0  0  0  0  0  0  0  0  0  0  0
    1.3197    7.2767   -1.1413 C   0  0  0  0  0  0  0  0  0  0  0  0
    0.9520    8.1339   -0.5561 H   0  0  0  0  0  0  0  0  0  0  0  0
    1.4433    7.6417   -2.1703 H   0  0  0  0  0  0  0  0  0  0  0  0
    2.7056    6.8696   -0.5807 C   0  0  0  0  0  0  0  0  0  0  0  0
    2.5992    6.5842    0.4758 H   0  0  0  0  0  0  0  0  0  0  0  0
    3.3572    7.7562   -0.5922 H   0  0  0  0  0  0  0  0  0  0  0  0
    3.3843    5.7147   -1.3386 C   0  0  0  0  0  0  0  0  0  0  0  0
    2.7126    4.8480   -1.3404 H   0  0  0  0  0  0  0  0  0  0  0  0
    3.5382    6.0031   -2.3903 H   0  0  0  0  0  0  0  0  0  0  0  0
    4.7264    5.2848   -0.7128 C   0  0  0  0  0  0  0  0  0  0  0  0
    5.4559    6.1077   -0.7775 H   0  0  0  0  0  0  0  0  0  0  0  0
    4.5654    5.0969    0.3599 H   0  0  0  0  0  0  0  0  0  0  0  0
    5.3076    4.0076   -1.3487 C   0  0  0  0  0  0  0  0  0  0  0  0
    4.5259    3.2386   -1.3365 H   0  0  0  0  0  0  0  0  0  0  0  0
    5.5540    4.1958   -2.4051 H   0  0  0  0  0  0  0  0  0  0  0  0
    6.5507    3.4625   -0.6189 C   0  0  0  0  0  0  0  0  0  0  0  0
    6.3302    3.3937    0.4580 H   0  0  0  0  0  0  0  0  0  0  0  0
    7.3854    4.1745   -0.7159 H   0  0  0  0  0  0  0  0  0  0  0  0
    6.9957    2.0750   -1.1220 C   0  0  0  0  0  0  0  0  0  0  0  0
    7.2064    2.1275   -2.2016 H   0  0  0  0  0  0  0  0  0  0  0  0
    6.1630    1.3664   -1.0056 H   0  0  0  0  0  0  0  0  0  0  0  0
    8.2406    1.5412   -0.3909 C   0  0  0  0  0  0  0  0  0  0  0  0
    8.0505    1.5243    0.6924 H   0  0  0  0  0  0  0  0  0  0  0  0
    9.0728    2.2432   -0.5471 H   0  0  0  0  0  0  0  0  0  0  0  0
    8.7010    0.1322   -0.8477 C   0  0  0  0  0  0  0  0  0  0  0  0
    9.7199   -0.0350   -0.4705 H   0  0  0  0  0  0  0  0  0  0  0  0
    8.7716    0.1205   -1.9435 H   0  0  0  0  0  0  0  0  0  0  0  0
    7.8226   -1.0190   -0.3871 C   0  0  0  0  0  0  0  0  0  0  0  0
    6.2607   -3.2294    0.4815 C   0  0  0  0  0  0  0  0  0  0  0  0
    7.0172   -1.7389   -1.2868 C   0  0  0  0  0  0  0  0  0  0  0  0
    7.8167   -1.4188    0.9616 C   0  0  0  0  0  0  0  0  0  0  0  0
    7.0434   -2.5010    1.3910 C   0  0  0  0  0  0  0  0  0  0  0  0
    6.2526   -2.8311   -0.8636 C   0  0  0  0  0  0  0  0  0  0  0  0
    7.0007   -1.4480   -2.3333 H   0  0  0  0  0  0  0  0  0  0  0  0
    8.4280   -0.8805    1.6811 H   0  0  0  0  0  0  0  0  0  0  0  0
    7.0584   -2.7882    2.4398 H   0  0  0  0  0  0  0  0  0  0  0  0
    5.6450   -3.3797   -1.5759 H   0  0  0  0  0  0  0  0  0  0  0  0
    5.5022   -4.4599    0.9375 C   0  0  0  0  0  0  0  0  0  0  0  0
    6.0561   -5.3729    0.6993 H   0  0  0  0  0  0  0  0  0  0  0  0
    5.3418   -4.4413    2.0232 H   0  0  0  0  0  0  0  0  0  0  0  0
    4.2351   -4.6691    0.2384 O   0  0  0  0  0  0  0  0  0  0  0  0
    3.1715   -3.7880    0.4608 C   0  0  0  0  0  0  0  0  0  0  0  0
    0.9879   -2.0433    0.6696 C   0  0  0  0  0  0  0  0  0  0  0  0
    2.1058   -3.8828   -0.4446 C   0  0  0  0  0  0  0  0  0  0  0  0
    3.1180   -2.8540    1.5029 C   0  0  0  0  0  0  0  0  0  0  0  0
    2.0219   -1.9940    1.6127 C   0  0  0  0  0  0  0  0  0  0  0  0
    1.0245   -3.0112   -0.3442 C   0  0  0  0  0  0  0  0  0  0  0  0
    2.1609   -4.6203   -1.2371 H   0  0  0  0  0  0  0  0  0  0  0  0
    3.9236   -2.7704    2.2207 H   0  0  0  0  0  0  0  0  0  0  0  0
    1.9745   -1.2718    2.4162 H   0  0  0  0  0  0  0  0  0  0  0  0
    0.2256   -3.0160   -1.0765 H   0  0  0  0  0  0  0  0  0  0  0  0
   -3.8919    3.0651    0.9024 C   0  0  0  0  0  0  0  0  0  0  0  0
   -5.3630    3.1183    0.4771 C   0  0  0  0  0  0  0  0  0  0  0  0
   -8.0360    3.2569   -0.4416 C   0  0  0  0  0  0  0  0  0  0  0  0
   -6.2910    2.1097    0.7824 C   0  0  0  0  0  0  0  0  0  0  0  0
   -5.8172    4.2056   -0.2985 C   0  0  0  0  0  0  0  0  0  0  0  0
   -7.1303    4.2794   -0.7570 C   0  0  0  0  0  0  0  0  0  0  0  0
   -7.6177    2.1690    0.3336 C   0  0  0  0  0  0  0  0  0  0  0  0
   -5.9947    1.2600    1.3887 H   0  0  0  0  0  0  0  0  0  0  0  0
   -5.1250    5.0079   -0.5387 H   0  0  0  0  0  0  0  0  0  0  0  0
   -7.4783    5.1161   -1.3517 H   0  0  0  0  0  0  0  0  0  0  0  0
   -8.3039    1.3729    0.5971 H   0  0  0  0  0  0  0  0  0  0  0  0
   -9.3278    3.4191   -0.9416 O   0  0  0  0  0  0  0  0  0  0  0  0
  -10.3243    2.4134   -0.6320 C   0  0  0  0  0  0  0  0  0  0  0  0
  -11.2386    2.7576   -1.1147 H   0  0  0  0  0  0  0  0  0  0  0  0
  -10.4867    2.3308    0.4496 H   0  0  0  0  0  0  0  0  0  0  0  0
  -10.0421    1.4325   -1.0341 H   0  0  0  0  0  0  0  0  0  0  0  0
   -3.5029    4.0879    0.8391 H   0  0  0  0  0  0  0  0  0  0  0  0
   -3.6983    2.6279    2.3731 C   0  0  0  0  0  0  0  0  0  0  0  0
   -4.2292    3.3317    3.0207 H   0  0  0  0  0  0  0  0  0  0  0  0
   -2.3175    2.6362    2.7914 O   0  0  0  0  0  0  0  0  0  0  0  0
   -1.7514    2.0685    2.1837 H   0  0  0  0  0  0  0  0  0  0  0  0
   -1.9369   -2.6474   -0.7397 Cu  0  0  0  0  0  0  0  0  0  0  0  0
    0.1288    0.0760    1.4452 N   0  0  0  0  0  0  0  0  0  0  0  0
   -0.0559   -1.0816    0.6978 N   0  0  0  0  0  0  0  0  0  0  0  0
   -1.2648   -1.0840    0.0179 C   0  0  0  0  0  0  0  0  0  0  0  0
   -1.7975    0.1625    0.3711 C   0  0  0  0  0  0  0  0  0  0  0  0
   -0.9475    0.8134    1.2330 N   0  0  0  0  0  0  0  0  0  0  0  0
   -4.1450    1.6350    2.5434 H   0  0  0  0  0  0  0  0  0  0  0  0
  1  3  4  0  0  0  0
  1  4  4  0  0  0  0
  1 19  1  0  0  0  0
  2  5  4  0  0  0  0
  2  6  4  0  0  0  0
  2  9  1  0  0  0  0
  3  6  4  0  0  0  0
  4  5  4  0  0  0  0
  4  7  1  0  0  0  0
  5  8  1  0  0  0  0
  6 10  1  0  0  0  0
 10 12  4  0  0  0  0
 10 13  4  0  0  0  0
 11 14  4  0  0  0  0
 11 15  4  0  0  0  0
 11 18  1  0  0  0  0
 12 15  4  0  0  0  0
 12157  1  0  0  0  0
 13 14  4  0  0  0  0
 13 16  1  0  0  0  0
 14 17  1  0  0  0  0
 15 29  1  0  0  0  0
 19 21  4  0  0  0  0
 19 22  4  0  0  0  0
 20 23  4  0  0  0  0
 20 24  4  0  0  0  0
 20 48  1  0  0  0  0
 21 24  4  0  0  0  0
 21 25  1  0  0  0  0
 22 23  4  0  0  0  0
 22 26  1  0  0  0  0
 23 27  1  0  0  0  0
 24 28  1  0  0  0  0
 29 30  1  0  0  0  0
 29 31  1  0  0  0  0
 29 32  1  0  0  0  0
 32 33  1  0  0  0  0
 32 34  1  0  0  0  0
 32 35  1  0  0  0  0
 35 36  1  0  0  0  0
 35 37  1  0  0  0  0
 35 38  1  0  0  0  0
 38 40  4  0  0  0  0
 38 41  4  0  0  0  0
 39 42  4  0  0  0  0
 39 43  4  0  0  0  0
 39 49  1  0  0  0  0
 40 43  4  0  0  0  0
 40 44  1  0  0  0  0
 41 42  4  0  0  0  0
 41 45  1  0  0  0  0
 42 46  1  0  0  0  0
 43 47  1  0  0  0  0
 48 65  1  0  0  0  0
 49 50  1  0  0  0  0
 50 51  1  0  0  0  0
 50 52  1  0  0  0  0
 50 53  1  0  0  0  0
 53 54  1  0  0  0  0
 53 55  1  0  0  0  0
 53 56  1  0  0  0  0
 56 57  1  0  0  0  0
 56 58  1  0  0  0  0
 56 59  1  0  0  0  0
 59 60  1  0  0  0  0
 59 61  1  0  0  0  0
 59 62  1  0  0  0  0
 62 63  1  0  0  0  0
 62 64  1  0  0  0  0
 62 65  1  0  0  0  0
 65 66  1  0  0  0  0
 65 67  1  0  0  0  0
 68 69  1  0  0  0  0
 68 70  1  0  0  0  0
 68 71  1  0  0  0  0
 68161  1  0  0  0  0
 71 72  1  0  0  0  0
 71136  1  0  0  0  0
 72 73  1  0  0  0  0
 72 74  1  0  0  0  0
 72 75  1  0  0  0  0
 75 77  4  0  0  0  0
 75 78  4  0  0  0  0
 76 79  4  0  0  0  0
 76 80  4  0  0  0  0
 76 85  1  0  0  0  0
 77 80  4  0  0  0  0
 77 81  1  0  0  0  0
 78 79  4  0  0  0  0
 78 82  1  0  0  0  0
 79 83  1  0  0  0  0
 80 84  1  0  0  0  0
 85 86  1  0  0  0  0
 85 87  1  0  0  0  0
 85 88  1  0  0  0  0
 88 89  1  0  0  0  0
 88 90  1  0  0  0  0
 88 91  1  0  0  0  0
 91 92  1  0  0  0  0
 91 93  1  0  0  0  0
 91 94  1  0  0  0  0
 94 95  1  0  0  0  0
 94 96  1  0  0  0  0
 94 97  1  0  0  0  0
 97 98  1  0  0  0  0
 97 99  1  0  0  0  0
 97100  1  0  0  0  0
100101  1  0  0  0  0
100102  1  0  0  0  0
100103  1  0  0  0  0
103104  1  0  0  0  0
103105  1  0  0  0  0
103106  1  0  0  0  0
106107  1  0  0  0  0
106108  1  0  0  0  0
106109  1  0  0  0  0
109110  1  0  0  0  0
109111  1  0  0  0  0
109112  1  0  0  0  0
112114  4  0  0  0  0
112115  4  0  0  0  0
113116  4  0  0  0  0
113117  4  0  0  0  0
113122  1  0  0  0  0
114117  4  0  0  0  0
114118  1  0  0  0  0
115116  4  0  0  0  0
115119  1  0  0  0  0
116120  1  0  0  0  0
117121  1  0  0  0  0
122123  1  0  0  0  0
122124  1  0  0  0  0
122125  1  0  0  0  0
125126  1  0  0  0  0
126128  4  0  0  0  0
126129  4  0  0  0  0
127130  4  0  0  0  0
127131  4  0  0  0  0
127159  1  0  0  0  0
128131  4  0  0  0  0
128132  1  0  0  0  0
129130  4  0  0  0  0
129133  1  0  0  0  0
130134  1  0  0  0  0
131135  1  0  0  0  0
136137  1  0  0  0  0
136152  1  0  0  0  0
136153  1  0  0  0  0
137139  4  0  0  0  0
137140  4  0  0  0  0
138141  4  0  0  0  0
138142  4  0  0  0  0
138147  1  0  0  0  0
139142  4  0  0  0  0
139143  1  0  0  0  0
140141  4  0  0  0  0
140144  1  0  0  0  0
141145  1  0  0  0  0
142146  1  0  0  0  0
147148  1  0  0  0  0
148149  1  0  0  0  0
148150  1  0  0  0  0
148151  1  0  0  0  0
153154  1  0  0  0  0
153155  1  0  0  0  0
153163  1  0  0  0  0
155156  1  0  0  0  0
157160  1  0  0  0  0
158159  1  0  0  0  0
158162  1  0  0  0  0
159160  1  0  0  0  0
160161  4  0  0  0  0
161162  4  0  0  0  0
M  END
