# Supplementary material for: An Auxiliary Approach for the Stereoselective Synthesis of Topologically Chiral Catenanes
Source: Chem. 2019 Jun 13;5(6):1512–20. doi: 10.1016/j.chempr.2019.03.008 (PMC6588264; doi:10.1016/j.chempr.2019.03.008)
Supplement: Data S2. ZIP File Containing Modelled Structures in MOL Format [file mmc3.zip › 1 Modelled Structures/DFT631G_RSmt_Ib_gas.mol]

Title Card Required

Created by GaussView 6.0.16
163170  0  0  0  0  0  0  0  0  0    0
   -1.4751   -4.9217    1.4449 C   0  0  0  0  0  0  0  0  0  0  0  0
   -1.7254   -6.7553   -0.6235 C   0  0  0  0  0  0  0  0  0  0  0  0
   -1.5213   -4.4742    0.1515 N   0  0  0  0  0  0  0  0  0  0  0  0
   -1.5690   -6.2894    1.7349 C   0  0  0  0  0  0  0  0  0  0  0  0
   -1.6952   -7.2131    0.6924 C   0  0  0  0  0  0  0  0  0  0  0  0
   -1.6379   -5.3774   -0.8711 C   0  0  0  0  0  0  0  0  0  0  0  0
   -1.5582   -6.6150    2.7682 H   0  0  0  0  0  0  0  0  0  0  0  0
   -1.7632   -8.2745    0.9050 H   0  0  0  0  0  0  0  0  0  0  0  0
   -1.7869   -7.4568   -1.4462 H   0  0  0  0  0  0  0  0  0  0  0  0
   -1.6180   -4.7988   -2.2259 C   0  0  0  0  0  0  0  0  0  0  0  0
   -1.4592   -3.5657   -4.6870 C   0  0  0  0  0  0  0  0  0  0  0  0
   -1.1324   -3.5190   -2.3074 N   0  0  0  0  0  0  0  0  0  0  0  0
   -2.0675   -5.4835   -3.3627 C   0  0  0  0  0  0  0  0  0  0  0  0
   -1.9884   -4.8583   -4.6065 C   0  0  0  0  0  0  0  0  0  0  0  0
   -1.0332   -2.9103   -3.5257 C   0  0  0  0  0  0  0  0  0  0  0  0
   -2.4938   -6.4754   -3.2751 H   0  0  0  0  0  0  0  0  0  0  0  0
   -2.3395   -5.3657   -5.4985 H   0  0  0  0  0  0  0  0  0  0  0  0
   -1.3759   -3.0610   -5.6431 H   0  0  0  0  0  0  0  0  0  0  0  0
   -1.2831   -3.9085    2.5079 C   0  0  0  0  0  0  0  0  0  0  0  0
   -0.6928   -1.8457    4.3345 C   0  0  0  0  0  0  0  0  0  0  0  0
   -2.0415   -2.7257    2.5300 C   0  0  0  0  0  0  0  0  0  0  0  0
   -0.2736   -4.0742    3.4763 C   0  0  0  0  0  0  0  0  0  0  0  0
    0.0263   -3.0527    4.3735 C   0  0  0  0  0  0  0  0  0  0  0  0
   -1.7742   -1.7077    3.4495 C   0  0  0  0  0  0  0  0  0  0  0  0
   -2.8211   -2.5787    1.7920 H   0  0  0  0  0  0  0  0  0  0  0  0
    0.3242   -4.9805    3.4815 H   0  0  0  0  0  0  0  0  0  0  0  0
    0.8419   -3.1445    5.0810 H   0  0  0  0  0  0  0  0  0  0  0  0
   -2.3729   -0.8054    3.4248 H   0  0  0  0  0  0  0  0  0  0  0  0
   -0.4210   -1.5313   -3.5747 C   0  0  0  0  0  0  0  0  0  0  0  0
   -0.6182   -1.0281   -2.6236 H   0  0  0  0  0  0  0  0  0  0  0  0
   -0.9184   -0.9471   -4.3608 H   0  0  0  0  0  0  0  0  0  0  0  0
    1.1006   -1.5633   -3.8706 C   0  0  0  0  0  0  0  0  0  0  0  0
    1.2643   -2.0892   -4.8226 H   0  0  0  0  0  0  0  0  0  0  0  0
    1.6130   -2.1439   -3.0932 H   0  0  0  0  0  0  0  0  0  0  0  0
    1.7520   -0.1557   -3.9684 C   0  0  0  0  0  0  0  0  0  0  0  0
    2.7265   -0.2715   -4.4613 H   0  0  0  0  0  0  0  0  0  0  0  0
    1.1405    0.4701   -4.6337 H   0  0  0  0  0  0  0  0  0  0  0  0
    1.9551    0.5511   -2.6398 C   0  0  0  0  0  0  0  0  0  0  0  0
    2.3153    1.7842   -0.1217 C   0  0  0  0  0  0  0  0  0  0  0  0
    3.1199    0.3389   -1.8868 C   0  0  0  0  0  0  0  0  0  0  0  0
    0.9834    1.4238   -2.1100 C   0  0  0  0  0  0  0  0  0  0  0  0
    1.1544    2.0353   -0.8689 C   0  0  0  0  0  0  0  0  0  0  0  0
    3.3112    0.9462   -0.6370 C   0  0  0  0  0  0  0  0  0  0  0  0
    3.8949   -0.3212   -2.2667 H   0  0  0  0  0  0  0  0  0  0  0  0
    0.0746    1.6185   -2.6716 H   0  0  0  0  0  0  0  0  0  0  0  0
    0.3943    2.6840   -0.4512 H   0  0  0  0  0  0  0  0  0  0  0  0
    4.2190    0.7419   -0.0836 H   0  0  0  0  0  0  0  0  0  0  0  0
   -0.2191   -0.8546    5.1792 O   0  0  0  0  0  0  0  0  0  0  0  0
    2.3757    2.4112    1.1280 O   0  0  0  0  0  0  0  0  0  0  0  0
    3.5715    2.2668    1.9588 C   0  0  0  0  0  0  0  0  0  0  0  0
    3.7427    1.2058    2.1879 H   0  0  0  0  0  0  0  0  0  0  0  0
    4.4386    2.6392    1.3973 H   0  0  0  0  0  0  0  0  0  0  0  0
    3.3509    3.0966    3.2279 C   0  0  0  0  0  0  0  0  0  0  0  0
    2.7743    3.9821    2.9316 H   0  0  0  0  0  0  0  0  0  0  0  0
    4.3285    3.4620    3.5724 H   0  0  0  0  0  0  0  0  0  0  0  0
    2.6570    2.3896    4.4142 C   0  0  0  0  0  0  0  0  0  0  0  0
    3.3423    1.6454    4.8484 H   0  0  0  0  0  0  0  0  0  0  0  0
    2.5015    3.1461    5.1981 H   0  0  0  0  0  0  0  0  0  0  0  0
    1.3108    1.7048    4.1007 C   0  0  0  0  0  0  0  0  0  0  0  0
    1.4926    0.7481    3.5947 H   0  0  0  0  0  0  0  0  0  0  0  0
    0.7389    2.3149    3.3910 H   0  0  0  0  0  0  0  0  0  0  0  0
    0.4626    1.4549    5.3656 C   0  0  0  0  0  0  0  0  0  0  0  0
    1.0782    1.0170    6.1627 H   0  0  0  0  0  0  0  0  0  0  0  0
    0.0884    2.4162    5.7460 H   0  0  0  0  0  0  0  0  0  0  0  0
   -0.7297    0.5257    5.1313 C   0  0  0  0  0  0  0  0  0  0  0  0
   -1.1934    0.7280    4.1617 H   0  0  0  0  0  0  0  0  0  0  0  0
   -1.4877    0.6261    5.9156 H   0  0  0  0  0  0  0  0  0  0  0  0
   -2.4082   -1.0269   -0.5818 C   0  0  0  0  0  0  0  0  0  0  0  0
   -2.9784    0.0604   -0.7447 C   0  0  0  0  0  0  0  0  0  0  0  0
   -3.7111    1.3260   -0.9073 C   0  0  0  0  0  0  0  0  0  0  0  0
   -4.5268    1.2049   -1.6316 H   0  0  0  0  0  0  0  0  0  0  0  0
   -3.0526    2.1046   -1.3082 H   0  0  0  0  0  0  0  0  0  0  0  0
   -4.3227    1.8733    0.3473 N   0  0  0  0  0  0  0  0  0  0  0  0
   -3.3092    2.3542    1.3076 C   0  0  0  0  0  0  0  0  0  0  0  0
   -2.5471    1.5828    1.5056 H   0  0  0  0  0  0  0  0  0  0  0  0
   -3.7968    2.5468    2.2651 H   0  0  0  0  0  0  0  0  0  0  0  0
   -2.6000    3.6269    0.8598 C   0  0  0  0  0  0  0  0  0  0  0  0
   -1.1707    5.9752    0.0998 C   0  0  0  0  0  0  0  0  0  0  0  0
   -1.3957    3.9825    1.4906 C   0  0  0  0  0  0  0  0  0  0  0  0
   -3.0980    4.4839   -0.1329 C   0  0  0  0  0  0  0  0  0  0  0  0
   -2.3880    5.6298   -0.5121 C   0  0  0  0  0  0  0  0  0  0  0  0
   -0.7026    5.1411    1.1313 C   0  0  0  0  0  0  0  0  0  0  0  0
   -0.9929    3.3377    2.2664 H   0  0  0  0  0  0  0  0  0  0  0  0
   -4.0383    4.2358   -0.6132 H   0  0  0  0  0  0  0  0  0  0  0  0
   -2.7845    6.2664   -1.2997 H   0  0  0  0  0  0  0  0  0  0  0  0
    0.2209    5.3902    1.6456 H   0  0  0  0  0  0  0  0  0  0  0  0
   -0.3719    7.1745   -0.3790 C   0  0  0  0  0  0  0  0  0  0  0  0
    0.1073    7.6743    0.4750 H   0  0  0  0  0  0  0  0  0  0  0  0
   -1.0586    7.9064   -0.8241 H   0  0  0  0  0  0  0  0  0  0  0  0
    0.7226    6.8235   -1.4286 C   0  0  0  0  0  0  0  0  0  0  0  0
    1.0489    7.7520   -1.9204 H   0  0  0  0  0  0  0  0  0  0  0  0
    0.2710    6.1963   -2.2107 H   0  0  0  0  0  0  0  0  0  0  0  0
    1.9516    6.1073   -0.8396 C   0  0  0  0  0  0  0  0  0  0  0  0
    1.6246    5.2492   -0.2385 H   0  0  0  0  0  0  0  0  0  0  0  0
    2.4692    6.7931   -0.1497 H   0  0  0  0  0  0  0  0  0  0  0  0
    2.9460    5.5970   -1.9002 C   0  0  0  0  0  0  0  0  0  0  0  0
    2.4302    4.8691   -2.5441 H   0  0  0  0  0  0  0  0  0  0  0  0
    3.2629    6.4247   -2.5535 H   0  0  0  0  0  0  0  0  0  0  0  0
    4.1822    4.9236   -1.2727 C   0  0  0  0  0  0  0  0  0  0  0  0
    3.8373    4.2110   -0.5106 H   0  0  0  0  0  0  0  0  0  0  0  0
    4.7821    5.6802   -0.7432 H   0  0  0  0  0  0  0  0  0  0  0  0
    5.0704    4.1753   -2.2839 C   0  0  0  0  0  0  0  0  0  0  0  0
    5.4606    4.8839   -3.0313 H   0  0  0  0  0  0  0  0  0  0  0  0
    4.4509    3.4506   -2.8325 H   0  0  0  0  0  0  0  0  0  0  0  0
    6.2432    3.4251   -1.6234 C   0  0  0  0  0  0  0  0  0  0  0  0
    6.8659    4.1384   -1.0605 H   0  0  0  0  0  0  0  0  0  0  0  0
    5.8401    2.7137   -0.8889 H   0  0  0  0  0  0  0  0  0  0  0  0
    7.1268    2.6704   -2.6319 C   0  0  0  0  0  0  0  0  0  0  0  0
    7.5654    3.3929   -3.3354 H   0  0  0  0  0  0  0  0  0  0  0  0
    6.5000    1.9944   -3.2313 H   0  0  0  0  0  0  0  0  0  0  0  0
    8.2785    1.8561   -1.9857 C   0  0  0  0  0  0  0  0  0  0  0  0
    8.8304    2.5073   -1.2947 H   0  0  0  0  0  0  0  0  0  0  0  0
    8.9871    1.5737   -2.7769 H   0  0  0  0  0  0  0  0  0  0  0  0
    7.8437    0.5968   -1.2553 C   0  0  0  0  0  0  0  0  0  0  0  0
    7.1004   -1.8034    0.0754 C   0  0  0  0  0  0  0  0  0  0  0  0
    7.4019   -0.5304   -1.9762 C   0  0  0  0  0  0  0  0  0  0  0  0
    7.8904    0.5006    0.1446 C   0  0  0  0  0  0  0  0  0  0  0  0
    7.5192   -0.6802    0.8016 C   0  0  0  0  0  0  0  0  0  0  0  0
    7.0396   -1.7112   -1.3259 C   0  0  0  0  0  0  0  0  0  0  0  0
    7.3610   -0.4851   -3.0613 H   0  0  0  0  0  0  0  0  0  0  0  0
    8.2280    1.3538    0.7263 H   0  0  0  0  0  0  0  0  0  0  0  0
    7.5706   -0.7278    1.8868 H   0  0  0  0  0  0  0  0  0  0  0  0
    6.7102   -2.5718   -1.8989 H   0  0  0  0  0  0  0  0  0  0  0  0
    6.7877   -3.1101    0.7751 C   0  0  0  0  0  0  0  0  0  0  0  0
    7.5997   -3.8309    0.6429 H   0  0  0  0  0  0  0  0  0  0  0  0
    6.6502   -2.9573    1.8528 H   0  0  0  0  0  0  0  0  0  0  0  0
    5.6412   -3.8208    0.2061 O   0  0  0  0  0  0  0  0  0  0  0  0
    4.3546   -3.2981    0.3723 C   0  0  0  0  0  0  0  0  0  0  0  0
    1.7264   -2.3260    0.4859 C   0  0  0  0  0  0  0  0  0  0  0  0
    3.3639   -3.8421   -0.4575 C   0  0  0  0  0  0  0  0  0  0  0  0
    4.0158   -2.3062    1.3002 C   0  0  0  0  0  0  0  0  0  0  0  0
    2.7038   -1.8299    1.3575 C   0  0  0  0  0  0  0  0  0  0  0  0
    2.0577   -3.3608   -0.4022 C   0  0  0  0  0  0  0  0  0  0  0  0
    3.6417   -4.6239   -1.1546 H   0  0  0  0  0  0  0  0  0  0  0  0
    4.7581   -1.8833    1.9649 H   0  0  0  0  0  0  0  0  0  0  0  0
    2.4482   -1.0523    2.0689 H   0  0  0  0  0  0  0  0  0  0  0  0
    1.2964   -3.7573   -1.0628 H   0  0  0  0  0  0  0  0  0  0  0  0
    0.3943   -1.7991    0.4277 N   0  0  0  0  0  0  0  0  0  0  0  0
    0.1817   -0.6864    1.0053 N   0  0  0  0  0  0  0  0  0  0  0  0
   -0.3795    0.2631    1.3597 N   0  0  0  0  0  0  0  0  0  0  0  0
   -5.3938    0.9705    0.8380 C   0  0  0  0  0  0  0  0  0  0  0  0
   -6.6376    1.0994   -0.0427 C   0  0  0  0  0  0  0  0  0  0  0  0
   -9.0110    1.3373   -1.5439 C   0  0  0  0  0  0  0  0  0  0  0  0
   -7.1195    2.3565   -0.4311 C   0  0  0  0  0  0  0  0  0  0  0  0
   -7.3660   -0.0407   -0.4285 C   0  0  0  0  0  0  0  0  0  0  0  0
   -8.5405    0.0702   -1.1707 C   0  0  0  0  0  0  0  0  0  0  0  0
   -8.2981    2.4860   -1.1765 C   0  0  0  0  0  0  0  0  0  0  0  0
   -6.5482    3.2383   -0.1625 H   0  0  0  0  0  0  0  0  0  0  0  0
   -7.0000   -1.0265   -0.1540 H   0  0  0  0  0  0  0  0  0  0  0  0
   -9.1025   -0.8037   -1.4794 H   0  0  0  0  0  0  0  0  0  0  0  0
   -8.6414    3.4730   -1.4627 H   0  0  0  0  0  0  0  0  0  0  0  0
  -10.1921    1.3469   -2.2859 O   0  0  0  0  0  0  0  0  0  0  0  0
  -10.7336    2.6225   -2.7119 C   0  0  0  0  0  0  0  0  0  0  0  0
  -11.6404    2.3787   -3.2648 H   0  0  0  0  0  0  0  0  0  0  0  0
  -10.0337    3.1554   -3.3669 H   0  0  0  0  0  0  0  0  0  0  0  0
  -10.9844    3.2576   -1.8535 H   0  0  0  0  0  0  0  0  0  0  0  0
   -5.0468   -0.0808    0.7791 H   0  0  0  0  0  0  0  0  0  0  0  0
   -5.8034    1.2023    2.3063 C   0  0  0  0  0  0  0  0  0  0  0  0
   -6.7797    0.7299    2.4729 H   0  0  0  0  0  0  0  0  0  0  0  0
   -5.9047    2.2678    2.5244 H   0  0  0  0  0  0  0  0  0  0  0  0
   -4.8362    0.6925    3.2792 O   0  0  0  0  0  0  0  0  0  0  0  0
   -4.7703   -0.2796    3.1859 H   0  0  0  0  0  0  0  0  0  0  0  0
   -1.3037   -2.5682   -0.5064 Cu  0  0  0  0  0  0  0  0  0  0  0  0
  1  3  4  0  0  0  0
  1  4  4  0  0  0  0
  1 19  1  0  0  0  0
  2  5  4  0  0  0  0
  2  6  4  0  0  0  0
  2  9  1  0  0  0  0
  3  6  4  0  0  0  0
  4  5  4  0  0  0  0
  4  7  1  0  0  0  0
  5  8  1  0  0  0  0
  6 10  1  0  0  0  0
 10 12  4  0  0  0  0
 10 13  4  0  0  0  0
 11 14  4  0  0  0  0
 11 15  4  0  0  0  0
 11 18  1  0  0  0  0
 12 15  4  0  0  0  0
 13 14  4  0  0  0  0
 13 16  1  0  0  0  0
 14 17  1  0  0  0  0
 15 29  1  0  0  0  0
 19 21  4  0  0  0  0
 19 22  4  0  0  0  0
 20 23  4  0  0  0  0
 20 24  4  0  0  0  0
 20 48  1  0  0  0  0
 21 24  4  0  0  0  0
 21 25  1  0  0  0  0
 22 23  4  0  0  0  0
 22 26  1  0  0  0  0
 23 27  1  0  0  0  0
 24 28  1  0  0  0  0
 29 30  1  0  0  0  0
 29 31  1  0  0  0  0
 29 32  1  0  0  0  0
 32 33  1  0  0  0  0
 32 34  1  0  0  0  0
 32 35  1  0  0  0  0
 35 36  1  0  0  0  0
 35 37  1  0  0  0  0
 35 38  1  0  0  0  0
 38 40  4  0  0  0  0
 38 41  4  0  0  0  0
 39 42  4  0  0  0  0
 39 43  4  0  0  0  0
 39 49  1  0  0  0  0
 40 43  4  0  0  0  0
 40 44  1  0  0  0  0
 41 42  4  0  0  0  0
 41 45  1  0  0  0  0
 42 46  1  0  0  0  0
 43 47  1  0  0  0  0
 48 65  1  0  0  0  0
 49 50  1  0  0  0  0
 50 51  1  0  0  0  0
 50 52  1  0  0  0  0
 50 53  1  0  0  0  0
 53 54  1  0  0  0  0
 53 55  1  0  0  0  0
 53 56  1  0  0  0  0
 56 57  1  0  0  0  0
 56 58  1  0  0  0  0
 56 59  1  0  0  0  0
 59 60  1  0  0  0  0
 59 61  1  0  0  0  0
 59 62  1  0  0  0  0
 62 63  1  0  0  0  0
 62 64  1  0  0  0  0
 62 65  1  0  0  0  0
 65 66  1  0  0  0  0
 65 67  1  0  0  0  0
 68 69  3  0  0  0  0
 68163  1  0  0  0  0
 69 70  1  0  0  0  0
 70 71  1  0  0  0  0
 70 72  1  0  0  0  0
 70 73  1  0  0  0  0
 73 74  1  0  0  0  0
 73141  1  0  0  0  0
 74 75  1  0  0  0  0
 74 76  1  0  0  0  0
 74 77  1  0  0  0  0
 77 79  4  0  0  0  0
 77 80  4  0  0  0  0
 78 81  4  0  0  0  0
 78 82  4  0  0  0  0
 78 87  1  0  0  0  0
 79 82  4  0  0  0  0
 79 83  1  0  0  0  0
 80 81  4  0  0  0  0
 80 84  1  0  0  0  0
 81 85  1  0  0  0  0
 82 86  1  0  0  0  0
 87 88  1  0  0  0  0
 87 89  1  0  0  0  0
 87 90  1  0  0  0  0
 90 91  1  0  0  0  0
 90 92  1  0  0  0  0
 90 93  1  0  0  0  0
 93 94  1  0  0  0  0
 93 95  1  0  0  0  0
 93 96  1  0  0  0  0
 96 97  1  0  0  0  0
 96 98  1  0  0  0  0
 96 99  1  0  0  0  0
 99100  1  0  0  0  0
 99101  1  0  0  0  0
 99102  1  0  0  0  0
102103  1  0  0  0  0
102104  1  0  0  0  0
102105  1  0  0  0  0
105106  1  0  0  0  0
105107  1  0  0  0  0
105108  1  0  0  0  0
108109  1  0  0  0  0
108110  1  0  0  0  0
108111  1  0  0  0  0
111112  1  0  0  0  0
111113  1  0  0  0  0
111114  1  0  0  0  0
114116  4  0  0  0  0
114117  4  0  0  0  0
115118  4  0  0  0  0
115119  4  0  0  0  0
115124  1  0  0  0  0
116119  4  0  0  0  0
116120  1  0  0  0  0
117118  4  0  0  0  0
117121  1  0  0  0  0
118122  1  0  0  0  0
119123  1  0  0  0  0
124125  1  0  0  0  0
124126  1  0  0  0  0
124127  1  0  0  0  0
127128  1  0  0  0  0
128130  4  0  0  0  0
128131  4  0  0  0  0
129132  4  0  0  0  0
129133  4  0  0  0  0
129138  1  0  0  0  0
130133  4  0  0  0  0
130134  1  0  0  0  0
131132  4  0  0  0  0
131135  1  0  0  0  0
132136  1  0  0  0  0
133137  1  0  0  0  0
138139  4  0  0  0  0
139140  2  0  0  0  0
141142  1  0  0  0  0
141157  1  0  0  0  0
141158  1  0  0  0  0
142144  4  0  0  0  0
142145  4  0  0  0  0
143146  4  0  0  0  0
143147  4  0  0  0  0
143152  1  0  0  0  0
144147  4  0  0  0  0
144148  1  0  0  0  0
145146  4  0  0  0  0
145149  1  0  0  0  0
146150  1  0  0  0  0
147151  1  0  0  0  0
152153  1  0  0  0  0
153154  1  0  0  0  0
153155  1  0  0  0  0
153156  1  0  0  0  0
158159  1  0  0  0  0
158160  1  0  0  0  0
158161  1  0  0  0  0
161162  1  0  0  0  0
M  END
