# Supplementary material for: An Auxiliary Approach for the Stereoselective Synthesis of Topologically Chiral Catenanes
Source: Chem. 2019 Jun 13;5(6):1512–20. doi: 10.1016/j.chempr.2019.03.008 (PMC6588264; doi:10.1016/j.chempr.2019.03.008)
Supplement: Data S2. ZIP File Containing Modelled Structures in MOL Format [file mmc3.zip › 1 Modelled Structures/DFT631G_SSmt_Ib_gas.mol]

Title Card Required

Created by GaussView 6.0.16
163170  0  0  0  0  0  0  0  0  0    0
   -1.5882    5.4503   -0.8378 C   0  0  0  0  0  0  0  0  0  0  0  0
   -3.2561    5.6752   -3.0486 C   0  0  0  0  0  0  0  0  0  0  0  0
   -1.6987    4.4008   -1.7101 N   0  0  0  0  0  0  0  0  0  0  0  0
   -2.3056    6.6361   -1.0525 C   0  0  0  0  0  0  0  0  0  0  0  0
   -3.1447    6.7482   -2.1654 C   0  0  0  0  0  0  0  0  0  0  0  0
   -2.5213    4.5069   -2.7988 C   0  0  0  0  0  0  0  0  0  0  0  0
   -2.1854    7.4612   -0.3608 H   0  0  0  0  0  0  0  0  0  0  0  0
   -3.7053    7.6604   -2.3394 H   0  0  0  0  0  0  0  0  0  0  0  0
   -3.9237    5.7337   -3.8994 H   0  0  0  0  0  0  0  0  0  0  0  0
   -2.6094    3.2987   -3.6404 C   0  0  0  0  0  0  0  0  0  0  0  0
   -2.7367    0.9225   -5.0395 C   0  0  0  0  0  0  0  0  0  0  0  0
   -2.1432    2.1477   -3.0608 N   0  0  0  0  0  0  0  0  0  0  0  0
   -3.1246    3.2991   -4.9438 C   0  0  0  0  0  0  0  0  0  0  0  0
   -3.1909    2.0981   -5.6487 C   0  0  0  0  0  0  0  0  0  0  0  0
   -2.2125    0.9668   -3.7432 C   0  0  0  0  0  0  0  0  0  0  0  0
   -3.4471    4.2233   -5.4076 H   0  0  0  0  0  0  0  0  0  0  0  0
   -3.5812    2.0775   -6.6605 H   0  0  0  0  0  0  0  0  0  0  0  0
   -2.7814   -0.0254   -5.5639 H   0  0  0  0  0  0  0  0  0  0  0  0
   -0.7110    5.2689    0.3427 C   0  0  0  0  0  0  0  0  0  0  0  0
    0.8645    4.6709    2.6061 C   0  0  0  0  0  0  0  0  0  0  0  0
    0.5951    4.7676    0.2034 C   0  0  0  0  0  0  0  0  0  0  0  0
   -1.1891    5.5352    1.6416 C   0  0  0  0  0  0  0  0  0  0  0  0
   -0.4169    5.2311    2.7603 C   0  0  0  0  0  0  0  0  0  0  0  0
    1.3920    4.4915    1.3178 C   0  0  0  0  0  0  0  0  0  0  0  0
    0.9841    4.5497   -0.7833 H   0  0  0  0  0  0  0  0  0  0  0  0
   -2.1934    5.9258    1.7774 H   0  0  0  0  0  0  0  0  0  0  0  0
   -0.7963    5.3803    3.7645 H   0  0  0  0  0  0  0  0  0  0  0  0
    2.3845    4.0868    1.1651 H   0  0  0  0  0  0  0  0  0  0  0  0
   -1.7088   -0.2678   -3.0357 C   0  0  0  0  0  0  0  0  0  0  0  0
   -0.8353    0.0232   -2.4419 H   0  0  0  0  0  0  0  0  0  0  0  0
   -1.3780   -0.9989   -3.7858 H   0  0  0  0  0  0  0  0  0  0  0  0
   -2.7748   -0.9358   -2.1297 C   0  0  0  0  0  0  0  0  0  0  0  0
   -3.6507   -1.1833   -2.7473 H   0  0  0  0  0  0  0  0  0  0  0  0
   -3.1146   -0.2207   -1.3727 H   0  0  0  0  0  0  0  0  0  0  0  0
   -2.2948   -2.2401   -1.4321 C   0  0  0  0  0  0  0  0  0  0  0  0
   -3.1890   -2.7800   -1.0944 H   0  0  0  0  0  0  0  0  0  0  0  0
   -1.8134   -2.8804   -2.1857 H   0  0  0  0  0  0  0  0  0  0  0  0
   -1.3641   -2.0678   -0.2417 C   0  0  0  0  0  0  0  0  0  0  0  0
    0.3472   -1.7321    1.9947 C   0  0  0  0  0  0  0  0  0  0  0  0
   -1.8550   -2.1438    1.0709 C   0  0  0  0  0  0  0  0  0  0  0  0
    0.0198   -1.8474   -0.4058 C   0  0  0  0  0  0  0  0  0  0  0  0
    0.8626   -1.6840    0.6906 C   0  0  0  0  0  0  0  0  0  0  0  0
   -1.0167   -1.9835    2.1875 C   0  0  0  0  0  0  0  0  0  0  0  0
   -2.9140   -2.3226    1.2352 H   0  0  0  0  0  0  0  0  0  0  0  0
    0.4488   -1.7971   -1.4002 H   0  0  0  0  0  0  0  0  0  0  0  0
    1.9205   -1.4990    0.5551 H   0  0  0  0  0  0  0  0  0  0  0  0
   -1.4400   -2.0509    3.1828 H   0  0  0  0  0  0  0  0  0  0  0  0
    1.4820    4.2911    3.7860 O   0  0  0  0  0  0  0  0  0  0  0  0
    1.2677   -1.4972    3.0163 O   0  0  0  0  0  0  0  0  0  0  0  0
    0.8163   -1.5071    4.4076 C   0  0  0  0  0  0  0  0  0  0  0  0
    0.0027   -0.7796    4.5384 H   0  0  0  0  0  0  0  0  0  0  0  0
    0.4235   -2.5064    4.6407 H   0  0  0  0  0  0  0  0  0  0  0  0
    2.0192   -1.1694    5.2967 C   0  0  0  0  0  0  0  0  0  0  0  0
    2.9146   -1.5423    4.7832 H   0  0  0  0  0  0  0  0  0  0  0  0
    1.9288   -1.7471    6.2273 H   0  0  0  0  0  0  0  0  0  0  0  0
    2.2035    0.3182    5.6722 C   0  0  0  0  0  0  0  0  0  0  0  0
    1.3484    0.6450    6.2848 H   0  0  0  0  0  0  0  0  0  0  0  0
    3.0848    0.3842    6.3287 H   0  0  0  0  0  0  0  0  0  0  0  0
    2.3804    1.2940    4.4938 C   0  0  0  0  0  0  0  0  0  0  0  0
    1.4362    1.4035    3.9495 H   0  0  0  0  0  0  0  0  0  0  0  0
    3.0966    0.8784    3.7732 H   0  0  0  0  0  0  0  0  0  0  0  0
    2.8765    2.6848    4.9422 C   0  0  0  0  0  0  0  0  0  0  0  0
    2.2725    3.0604    5.7793 H   0  0  0  0  0  0  0  0  0  0  0  0
    3.9092    2.5984    5.3111 H   0  0  0  0  0  0  0  0  0  0  0  0
    2.8477    3.7359    3.8294 C   0  0  0  0  0  0  0  0  0  0  0  0
    3.1338    3.2902    2.8732 H   0  0  0  0  0  0  0  0  0  0  0  0
    3.5240    4.5711    4.0474 H   0  0  0  0  0  0  0  0  0  0  0  0
    0.9022    1.9914   -1.7131 C   0  0  0  0  0  0  0  0  0  0  0  0
    2.1403    1.9773   -1.7570 C   0  0  0  0  0  0  0  0  0  0  0  0
    3.6121    2.0883   -1.7599 C   0  0  0  0  0  0  0  0  0  0  0  0
    3.9180    2.7519   -0.9416 H   0  0  0  0  0  0  0  0  0  0  0  0
    3.9412    2.5775   -2.6880 H   0  0  0  0  0  0  0  0  0  0  0  0
    4.4401    0.8660   -1.6388 N   0  0  0  0  0  0  0  0  0  0  0  0
    4.7824    0.1124   -2.8539 C   0  0  0  0  0  0  0  0  0  0  0  0
    5.8452   -0.1682   -2.8058 H   0  0  0  0  0  0  0  0  0  0  0  0
    4.6786    0.8076   -3.6954 H   0  0  0  0  0  0  0  0  0  0  0  0
    3.9889   -1.1617   -3.1508 C   0  0  0  0  0  0  0  0  0  0  0  0
    2.5932   -3.5574   -3.8111 C   0  0  0  0  0  0  0  0  0  0  0  0
    4.6495   -2.4013   -3.1917 C   0  0  0  0  0  0  0  0  0  0  0  0
    2.6117   -1.1376   -3.4309 C   0  0  0  0  0  0  0  0  0  0  0  0
    1.9324   -2.3169   -3.7604 C   0  0  0  0  0  0  0  0  0  0  0  0
    3.9667   -3.5777   -3.5155 C   0  0  0  0  0  0  0  0  0  0  0  0
    5.7145   -2.4407   -2.9766 H   0  0  0  0  0  0  0  0  0  0  0  0
    2.0717   -0.1961   -3.3807 H   0  0  0  0  0  0  0  0  0  0  0  0
    0.8721   -2.2728   -3.9978 H   0  0  0  0  0  0  0  0  0  0  0  0
    4.5091   -4.5196   -3.5510 H   0  0  0  0  0  0  0  0  0  0  0  0
    1.8666   -4.8362   -4.1927 C   0  0  0  0  0  0  0  0  0  0  0  0
    2.4340   -5.3414   -4.9875 H   0  0  0  0  0  0  0  0  0  0  0  0
    0.8875   -4.5865   -4.6242 H   0  0  0  0  0  0  0  0  0  0  0  0
    1.6595   -5.8450   -3.0330 C   0  0  0  0  0  0  0  0  0  0  0  0
    2.6226   -6.0164   -2.5301 H   0  0  0  0  0  0  0  0  0  0  0  0
    1.3585   -6.8117   -3.4638 H   0  0  0  0  0  0  0  0  0  0  0  0
    0.6070   -5.4151   -1.9946 C   0  0  0  0  0  0  0  0  0  0  0  0
    0.8866   -4.4464   -1.5594 H   0  0  0  0  0  0  0  0  0  0  0  0
   -0.3530   -5.2612   -2.5099 H   0  0  0  0  0  0  0  0  0  0  0  0
    0.4330   -6.4467   -0.8619 C   0  0  0  0  0  0  0  0  0  0  0  0
    0.2098   -7.4331   -1.2993 H   0  0  0  0  0  0  0  0  0  0  0  0
    1.3951   -6.5545   -0.3395 H   0  0  0  0  0  0  0  0  0  0  0  0
   -0.6596   -6.0968    0.1729 C   0  0  0  0  0  0  0  0  0  0  0  0
   -0.5608   -6.7781    1.0315 H   0  0  0  0  0  0  0  0  0  0  0  0
   -0.4858   -5.0827    0.5596 H   0  0  0  0  0  0  0  0  0  0  0  0
   -2.0999   -6.2005   -0.3671 C   0  0  0  0  0  0  0  0  0  0  0  0
   -2.2500   -7.2057   -0.7930 H   0  0  0  0  0  0  0  0  0  0  0  0
   -2.2416   -5.4906   -1.1943 H   0  0  0  0  0  0  0  0  0  0  0  0
   -3.1788   -5.9422    0.7035 C   0  0  0  0  0  0  0  0  0  0  0  0
   -3.0608   -4.9259    1.1035 H   0  0  0  0  0  0  0  0  0  0  0  0
   -3.0200   -6.6299    1.5490 H   0  0  0  0  0  0  0  0  0  0  0  0
   -4.6081   -6.1346    0.1647 C   0  0  0  0  0  0  0  0  0  0  0  0
   -4.6946   -7.1505   -0.2476 H   0  0  0  0  0  0  0  0  0  0  0  0
   -4.7809   -5.4461   -0.6756 H   0  0  0  0  0  0  0  0  0  0  0  0
   -5.7288   -5.9456    1.2193 C   0  0  0  0  0  0  0  0  0  0  0  0
   -5.4822   -6.5395    2.1094 H   0  0  0  0  0  0  0  0  0  0  0  0
   -6.6565   -6.3728    0.8120 H   0  0  0  0  0  0  0  0  0  0  0  0
   -6.0066   -4.5101    1.6329 C   0  0  0  0  0  0  0  0  0  0  0  0
   -6.6582   -1.8566    2.4163 C   0  0  0  0  0  0  0  0  0  0  0  0
   -6.5797   -3.6006    0.7218 C   0  0  0  0  0  0  0  0  0  0  0  0
   -5.7491   -4.0564    2.9362 C   0  0  0  0  0  0  0  0  0  0  0  0
   -6.0662   -2.7474    3.3218 C   0  0  0  0  0  0  0  0  0  0  0  0
   -6.9034   -2.2982    1.1046 C   0  0  0  0  0  0  0  0  0  0  0  0
   -6.7936   -3.9264   -0.2927 H   0  0  0  0  0  0  0  0  0  0  0  0
   -5.3049   -4.7354    3.6586 H   0  0  0  0  0  0  0  0  0  0  0  0
   -5.8614   -2.4246    4.3398 H   0  0  0  0  0  0  0  0  0  0  0  0
   -7.3506   -1.6144    0.3902 H   0  0  0  0  0  0  0  0  0  0  0  0
   -7.0834   -0.4698    2.8521 C   0  0  0  0  0  0  0  0  0  0  0  0
   -8.1707   -0.4019    2.9479 H   0  0  0  0  0  0  0  0  0  0  0  0
   -6.6452   -0.2104    3.8237 H   0  0  0  0  0  0  0  0  0  0  0  0
   -6.7900    0.5700    1.8623 O   0  0  0  0  0  0  0  0  0  0  0  0
   -5.4606    0.9169    1.6073 C   0  0  0  0  0  0  0  0  0  0  0  0
   -2.8513    1.6357    0.8727 C   0  0  0  0  0  0  0  0  0  0  0  0
   -5.2338    1.6488    0.4333 C   0  0  0  0  0  0  0  0  0  0  0  0
   -4.3845    0.5899    2.4404 C   0  0  0  0  0  0  0  0  0  0  0  0
   -3.0872    0.9544    2.0734 C   0  0  0  0  0  0  0  0  0  0  0  0
   -3.9388    2.0063    0.0663 C   0  0  0  0  0  0  0  0  0  0  0  0
   -6.0817    1.9091   -0.1892 H   0  0  0  0  0  0  0  0  0  0  0  0
   -4.5331    0.0324    3.3559 H   0  0  0  0  0  0  0  0  0  0  0  0
   -2.2561    0.6688    2.7071 H   0  0  0  0  0  0  0  0  0  0  0  0
   -3.7582    2.5441   -0.8549 H   0  0  0  0  0  0  0  0  0  0  0  0
   -1.5312    1.9226    0.3884 N   0  0  0  0  0  0  0  0  0  0  0  0
   -0.5557    1.6328    1.1444 N   0  0  0  0  0  0  0  0  0  0  0  0
    0.5069    1.4495    1.5609 N   0  0  0  0  0  0  0  0  0  0  0  0
    4.4920    0.1061   -0.3872 C   0  0  0  0  0  0  0  0  0  0  0  0
    5.9296   -0.2878   -0.0239 C   0  0  0  0  0  0  0  0  0  0  0  0
    8.5464   -0.9543    0.7917 C   0  0  0  0  0  0  0  0  0  0  0  0
    6.1996   -1.5096    0.6069 C   0  0  0  0  0  0  0  0  0  0  0  0
    7.0037    0.5963   -0.2474 C   0  0  0  0  0  0  0  0  0  0  0  0
    8.2987    0.2706    0.1545 C   0  0  0  0  0  0  0  0  0  0  0  0
    7.4950   -1.8522    1.0166 C   0  0  0  0  0  0  0  0  0  0  0  0
    5.3883   -2.2128    0.7774 H   0  0  0  0  0  0  0  0  0  0  0  0
    6.8077    1.5254   -0.7733 H   0  0  0  0  0  0  0  0  0  0  0  0
    9.1325    0.9414   -0.0187 H   0  0  0  0  0  0  0  0  0  0  0  0
    7.6674   -2.8085    1.4956 H   0  0  0  0  0  0  0  0  0  0  0  0
    9.8722   -1.1870    1.1545 O   0  0  0  0  0  0  0  0  0  0  0  0
   10.2055   -2.4372    1.8088 C   0  0  0  0  0  0  0  0  0  0  0  0
   11.2791   -2.3890    1.9883 H   0  0  0  0  0  0  0  0  0  0  0  0
    9.9767   -3.2975    1.1680 H   0  0  0  0  0  0  0  0  0  0  0  0
    9.6760   -2.5424    2.7636 H   0  0  0  0  0  0  0  0  0  0  0  0
    3.9161   -0.8339   -0.4893 H   0  0  0  0  0  0  0  0  0  0  0  0
    3.8303    0.8283    0.8067 C   0  0  0  0  0  0  0  0  0  0  0  0
    2.8148    1.1321    0.5606 H   0  0  0  0  0  0  0  0  0  0  0  0
    4.5067    2.0562    1.2247 O   0  0  0  0  0  0  0  0  0  0  0  0
    5.4594    1.8728    1.3657 H   0  0  0  0  0  0  0  0  0  0  0  0
   -0.9186    2.5128   -1.5029 Cu  0  0  0  0  0  0  0  0  0  0  0  0
    3.7865    0.1220    1.6454 H   0  0  0  0  0  0  0  0  0  0  0  0
  1  3  4  0  0  0  0
  1  4  4  0  0  0  0
  1 19  1  0  0  0  0
  2  5  4  0  0  0  0
  2  6  4  0  0  0  0
  2  9  1  0  0  0  0
  3  6  4  0  0  0  0
  4  5  4  0  0  0  0
  4  7  1  0  0  0  0
  5  8  1  0  0  0  0
  6 10  1  0  0  0  0
 10 12  4  0  0  0  0
 10 13  4  0  0  0  0
 11 14  4  0  0  0  0
 11 15  4  0  0  0  0
 11 18  1  0  0  0  0
 12 15  4  0  0  0  0
 13 14  4  0  0  0  0
 13 16  1  0  0  0  0
 14 17  1  0  0  0  0
 15 29  1  0  0  0  0
 19 21  4  0  0  0  0
 19 22  4  0  0  0  0
 20 23  4  0  0  0  0
 20 24  4  0  0  0  0
 20 48  1  0  0  0  0
 21 24  4  0  0  0  0
 21 25  1  0  0  0  0
 22 23  4  0  0  0  0
 22 26  1  0  0  0  0
 23 27  1  0  0  0  0
 24 28  1  0  0  0  0
 29 30  1  0  0  0  0
 29 31  1  0  0  0  0
 29 32  1  0  0  0  0
 32 33  1  0  0  0  0
 32 34  1  0  0  0  0
 32 35  1  0  0  0  0
 35 36  1  0  0  0  0
 35 37  1  0  0  0  0
 35 38  1  0  0  0  0
 38 40  4  0  0  0  0
 38 41  4  0  0  0  0
 39 42  4  0  0  0  0
 39 43  4  0  0  0  0
 39 49  1  0  0  0  0
 40 43  4  0  0  0  0
 40 44  1  0  0  0  0
 41 42  4  0  0  0  0
 41 45  1  0  0  0  0
 42 46  1  0  0  0  0
 43 47  1  0  0  0  0
 48 65  1  0  0  0  0
 49 50  1  0  0  0  0
 50 51  1  0  0  0  0
 50 52  1  0  0  0  0
 50 53  1  0  0  0  0
 53 54  1  0  0  0  0
 53 55  1  0  0  0  0
 53 56  1  0  0  0  0
 56 57  1  0  0  0  0
 56 58  1  0  0  0  0
 56 59  1  0  0  0  0
 59 60  1  0  0  0  0
 59 61  1  0  0  0  0
 59 62  1  0  0  0  0
 62 63  1  0  0  0  0
 62 64  1  0  0  0  0
 62 65  1  0  0  0  0
 65 66  1  0  0  0  0
 65 67  1  0  0  0  0
 68 69  3  0  0  0  0
 68162  1  0  0  0  0
 69 70  1  0  0  0  0
 70 71  1  0  0  0  0
 70 72  1  0  0  0  0
 70 73  1  0  0  0  0
 73 74  1  0  0  0  0
 73141  1  0  0  0  0
 74 75  1  0  0  0  0
 74 76  1  0  0  0  0
 74 77  1  0  0  0  0
 77 79  4  0  0  0  0
 77 80  4  0  0  0  0
 78 81  4  0  0  0  0
 78 82  4  0  0  0  0
 78 87  1  0  0  0  0
 79 82  4  0  0  0  0
 79 83  1  0  0  0  0
 80 81  4  0  0  0  0
 80 84  1  0  0  0  0
 81 85  1  0  0  0  0
 82 86  1  0  0  0  0
 87 88  1  0  0  0  0
 87 89  1  0  0  0  0
 87 90  1  0  0  0  0
 90 91  1  0  0  0  0
 90 92  1  0  0  0  0
 90 93  1  0  0  0  0
 93 94  1  0  0  0  0
 93 95  1  0  0  0  0
 93 96  1  0  0  0  0
 96 97  1  0  0  0  0
 96 98  1  0  0  0  0
 96 99  1  0  0  0  0
 99100  1  0  0  0  0
 99101  1  0  0  0  0
 99102  1  0  0  0  0
102103  1  0  0  0  0
102104  1  0  0  0  0
102105  1  0  0  0  0
105106  1  0  0  0  0
105107  1  0  0  0  0
105108  1  0  0  0  0
108109  1  0  0  0  0
108110  1  0  0  0  0
108111  1  0  0  0  0
111112  1  0  0  0  0
111113  1  0  0  0  0
111114  1  0  0  0  0
114116  4  0  0  0  0
114117  4  0  0  0  0
115118  4  0  0  0  0
115119  4  0  0  0  0
115124  1  0  0  0  0
116119  4  0  0  0  0
116120  1  0  0  0  0
117118  4  0  0  0  0
117121  1  0  0  0  0
118122  1  0  0  0  0
119123  1  0  0  0  0
124125  1  0  0  0  0
124126  1  0  0  0  0
124127  1  0  0  0  0
127128  1  0  0  0  0
128130  4  0  0  0  0
128131  4  0  0  0  0
129132  4  0  0  0  0
129133  4  0  0  0  0
129138  1  0  0  0  0
130133  4  0  0  0  0
130134  1  0  0  0  0
131132  4  0  0  0  0
131135  1  0  0  0  0
132136  1  0  0  0  0
133137  1  0  0  0  0
138139  4  0  0  0  0
139140  2  0  0  0  0
141142  1  0  0  0  0
141157  1  0  0  0  0
141158  1  0  0  0  0
142144  4  0  0  0  0
142145  4  0  0  0  0
143146  4  0  0  0  0
143147  4  0  0  0  0
143152  1  0  0  0  0
144147  4  0  0  0  0
144148  1  0  0  0  0
145146  4  0  0  0  0
145149  1  0  0  0  0
146150  1  0  0  0  0
147151  1  0  0  0  0
152153  1  0  0  0  0
153154  1  0  0  0  0
153155  1  0  0  0  0
153156  1  0  0  0  0
158159  1  0  0  0  0
158160  1  0  0  0  0
158163  1  0  0  0  0
160161  1  0  0  0  0
M  END
